# Supplementary material for: Integrative genome-wide analysis reveals EIF3A as a key downstream regulator of translational repressor protein Musashi 2 (MSI2)
Source: NAR Cancer. 2022 May 2;4(2):zcac015. doi: 10.1093/narcan/zcac015 (PMC9070473; doi:10.1093/narcan/zcac015)
Supplement: zcac015_Supplemental_Files [file zcac015_supplemental_files.zip]

Archive with 5 entries (5 files):
- SUPPLEMENTARY FIGURES_R1_03142022.pptx
- SupplementaryFiles_SKarmakar_NARCancer_03142022.docx
- Supplementary_File_1.xlsx
- Supplementary_File_2.xlsx
- Supplementary_File_3.xlsx
