# Supplementary material for: Integrative genome-wide analysis reveals EIF3A as a key downstream regulator of translational repressor protein Musashi 2 (MSI2)
Source: NAR Cancer. 2022 May 2;4(2):zcac015. doi: 10.1093/narcan/zcac015 (PMC9070473; doi:10.1093/narcan/zcac015)
Supplement: zcac015_Supplemental_Files [file zcac015_supplemental_files.zip › Supplementary_File_1.xlsx]

## Sheet: sheet1
					Polysome										Total
Gene_regulation	test_id	gene_id	gene	locus	sample_1	sample_2	status	value_1	value_2	log2(fold_change)	test_stat	p_value	q_value	significant	sample_1	sample_2	status	value_1	value_2	log2(fold_change)	test_stat	p_value	q_value	significant
Unchanged	AACS	AACS	AACS	chr12:125549924-125627871	MSI2_KD_Poly	MSI2_C_Poly	OK	8.49573	11.1344	0.39021	0.531108	0.3455	0.596805	no	MSI2_KD_Total	MSI2_C_Total	OK	6.44555	7.23086	0.165866	0.219457	0.7064	0.87182	no
Downregulated	AAED1	AAED1	AAED1	chr9:99403532-99417599	MSI2_KD_Poly	MSI2_C_Poly	OK	11.416	23.8132	1.06071	1.34119	0.02295	0.0962723	no	MSI2_KD_Total	MSI2_C_Total	OK	15.7519	16.822	0.0948291	0.124591	0.82145	0.929271	no
Unchanged	AAGAB	AAGAB	AAGAB	chr15:67493012-67819641	MSI2_KD_Poly	MSI2_C_Poly	OK	37.47	43.8169	0.225752	0.242927	0.691	0.863291	no	MSI2_KD_Total	MSI2_C_Total	OK	25.3013	27.6814	0.129706	0.162546	0.78685	0.913562	no
Downregulated	AAMDC	AAMDC	AAMDC	chr11:77532207-77583398	MSI2_KD_Poly	MSI2_C_Poly	OK	24.3756	62.9307	1.36833	1.53809	0.00875	0.0480409	yes	MSI2_KD_Total	MSI2_C_Total	OK	15.3403	12.2639	-0.322914	-0.290597	0.59975	0.807612	no
Unchanged	AAMP	AAMP	AAMP	chr2:219128851-219134932	MSI2_KD_Poly	MSI2_C_Poly	OK	83.2415	105.503	0.341914	0.43323	0.4508	0.695372	no	MSI2_KD_Total	MSI2_C_Total	OK	43.1346	46.1464	0.0973733	0.120369	0.8346	0.934759	no
Unchanged	AARSD1	AARSD1	AARSD1	chr17:41102542-41132545	MSI2_KD_Poly	MSI2_C_Poly	OK	47.4455	48.5977	0.034617	0.0344947	0.9545	0.983023	no	MSI2_KD_Total	MSI2_C_Total	OK	20.0589	25.8833	0.367781	0.376591	0.51495	0.74684	no
Upregulated	AASDHPPT	AASDHPPT	AASDHPPT	chr11:105921824-105969419	MSI2_KD_Poly	MSI2_C_Poly	OK	38.3097	17.0348	-1.16922	-1.32298	0.0263	0.106161	no	MSI2_KD_Total	MSI2_C_Total	OK	26.6471	31.963	0.262423	0.367519	0.51295	0.745357	no
Unchanged	ABALON	ABALON	ABALON	chr20:30252260-30311212	MSI2_KD_Poly	MSI2_C_Poly	OK	25.3983	26.0806	0.0382468	0.0103934	0.98395	0.993299	no	MSI2_KD_Total	MSI2_C_Total	OK	3.63495	5.9124	0.701807	0.179835	0.7055	0.871326	no
Upregulated	ABCB10	ABCB10	ABCB10	chr1:229652328-229694442	MSI2_KD_Poly	MSI2_C_Poly	OK	20.0507	8.01119	-1.32357	-1.73362	0.0024	0.0186109	yes	MSI2_KD_Total	MSI2_C_Total	OK	16.4887	16.5876	0.00862538	0.0121481	0.9837	0.993239	no
Upregulated	ABCB7	ABCB7	ABCB7	chrX:74273006-74376175	MSI2_KD_Poly	MSI2_C_Poly	OK	13.8466	3.98083	-1.79839	-1.88515	0.00135	0.0122398	yes	MSI2_KD_Total	MSI2_C_Total	OK	14.5387	14.2883	-0.025058	-0.0348082	0.9564	0.983574	no
Upregulated	ABCC4	ABCC4	ABCC4	chr13:95672082-95953700	MSI2_KD_Poly	MSI2_C_Poly	OK	18.4421	8.09603	-1.18772	-1.41782	0.019	0.0840641	no	MSI2_KD_Total	MSI2_C_Total	OK	28.9102	26.8112	-0.108745	-0.152818	0.78655	0.913478	no
Unchanged	ABCC5	ABCC5	ABCC5	chr3:183637723-183735727	MSI2_KD_Poly	MSI2_C_Poly	OK	10.9734	11.6871	0.0909054	0.100403	0.8603	0.946476	no	MSI2_KD_Total	MSI2_C_Total	OK	22.4071	19.163	-0.225629	-0.264948	0.66115	0.845591	no
Upregulated	ABCD1	ABCD1	ABCD1	chrX:152990322-153010216	MSI2_KD_Poly	MSI2_C_Poly	OK	18.9054	4.73166	-1.99838	-2.20926	0.0002	0.00291848	yes	MSI2_KD_Total	MSI2_C_Total	OK	5.55092	4.28736	-0.372637	-0.432364	0.459	0.701993	no
Upregulated	ABCD3	ABCD3	ABCD3	chr1:94883932-94984219	MSI2_KD_Poly	MSI2_C_Poly	OK	11.9943	2.95013	-2.0235	-1.4394	0.0126	0.0625237	no	MSI2_KD_Total	MSI2_C_Total	OK	9.51236	10.4356	0.133641	0.158765	0.7723	0.906103	no
Upregulated	ABCE1	ABCE1	ABCE1	chr4:145915726-146050676	MSI2_KD_Poly	MSI2_C_Poly	OK	27.1066	6.58632	-2.0411	-2.21675	0.0003	0.00397638	yes	MSI2_KD_Total	MSI2_C_Total	OK	44.4786	45.2188	0.0238116	0.0309542	0.9578	0.98415	no
Unchanged	ABHD12	ABHD12	ABHD12	chr20:25228705-25371618	MSI2_KD_Poly	MSI2_C_Poly	OK	13.2705	16.5729	0.320604	0.306819	0.59525	0.804533	no	MSI2_KD_Total	MSI2_C_Total	OK	8.14723	7.35784	-0.147027	-0.102872	0.85925	0.945864	no
Downregulated	ABHD14A	ABHD14A	ABHD14A	chr3:52009041-52023218	MSI2_KD_Poly	MSI2_C_Poly	OK	10.963	22.5489	1.04041	0.446426	0.69325	0.864602	no	MSI2_KD_Total	MSI2_C_Total	OK	9.82039	8.52608	-0.203898	-0.110294	0.8672	0.949569	no
Unchanged	ABHD14B	ABHD14B	ABHD14B	chr3:52002525-52008646	MSI2_KD_Poly	MSI2_C_Poly	OK	72.4636	134.56	0.892919	1.11743	0.0549	0.178832	no	MSI2_KD_Total	MSI2_C_Total	OK	33.7322	33.6845	-0.0020409	-0.00280099	0.99585	0.9981	no
Unchanged	ABHD16A	ABHD16A	ABHD16A	chr6_ssto_hap7:2985531-3001955	MSI2_KD_Poly	MSI2_C_Poly	OK	56.8836	83.2195	0.54891	0.731352	0.20175	0.429305	no	MSI2_KD_Total	MSI2_C_Total	OK	26.432	37.5264	0.505617	0.651577	0.2619	0.504923	no
Upregulated	ABHD17B	ABHD17B	ABHD17B	chr9:74477367-74526148	MSI2_KD_Poly	MSI2_C_Poly	OK	11.1791	2.24633	-2.31516	-2.35201	0.0001	0.0017015	yes	MSI2_KD_Total	MSI2_C_Total	OK	5.7033	5.41324	-0.0753033	-0.0892978	0.87805	0.954012	no
Upregulated	ABHD3	ABHD3	ABHD3	chr18:19230857-19284766	MSI2_KD_Poly	MSI2_C_Poly	OK	10.4358	4.16847	-1.32396	-1.46405	0.01695	0.077605	no	MSI2_KD_Total	MSI2_C_Total	OK	9.22397	9.62835	0.0619006	0.0771244	0.89935	0.961912	no
Unchanged	ABHD4	ABHD4	ABHD4	chr14:23067146-23081265	MSI2_KD_Poly	MSI2_C_Poly	OK	31.074	41.1361	0.404699	0.533548	0.3452	0.596496	no	MSI2_KD_Total	MSI2_C_Total	OK	12.7176	9.94342	-0.355008	-0.454746	0.43095	0.679015	no
Unchanged	ABHD5	ABHD5	ABHD5	chr3:43732374-43764217	MSI2_KD_Poly	MSI2_C_Poly	OK	12.8201	17.9469	0.485329	0.654318	0.26	0.502853	no	MSI2_KD_Total	MSI2_C_Total	OK	15.4856	15.4754	-0.000951235	-0.00134135	0.99815	0.998963	no
Unchanged	ABR	ABR	ABR	chr17:906757-1090616	MSI2_KD_Poly	MSI2_C_Poly	OK	5.87107	10.9528	0.89961	1.10751	0.07315	0.21879	no	MSI2_KD_Total	MSI2_C_Total	OK	2.21126	3.76314	0.767071	0.832732	0.1637	0.37489	no
Downregulated	ABRACL	ABRACL	ABRACL	chr6:139349818-139364439	MSI2_KD_Poly	MSI2_C_Poly	OK	22.688	66.7685	1.55724	1.89525	0.00145	0.0128715	yes	MSI2_KD_Total	MSI2_C_Total	OK	23.4481	27.0683	0.207131	0.26154	0.64065	0.832942	no
Unchanged	ABT1	ABT1	ABT1	chr6:26597170-26600277	MSI2_KD_Poly	MSI2_C_Poly	OK	51.1727	66.0508	0.368203	0.504958	0.36965	0.621496	no	MSI2_KD_Total	MSI2_C_Total	OK	21.872	21.4965	-0.0249803	-0.033102	0.95245	0.982253	no
Unchanged	ACAA1	ACAA1	ACAA1	chr3:38080695-38178733	MSI2_KD_Poly	MSI2_C_Poly	OK	31.2677	31.5225	0.0117119	0.0152228	0.97865	0.991392	no	MSI2_KD_Total	MSI2_C_Total	OK	22.8721	20.0452	-0.190334	-0.236677	0.6901	0.862647	no
Unchanged	ACAD8	ACAD8	ACAD8	chr11:134123433-134135746	MSI2_KD_Poly	MSI2_C_Poly	OK	11.1886	14.4795	0.371987	0.46257	0.4317	0.679648	no	MSI2_KD_Total	MSI2_C_Total	OK	8.05589	8.17416	0.0210267	0.0258962	0.9638	0.986262	no
Upregulated	ACADM	ACADM	ACADM	chr1:76190031-76229363	MSI2_KD_Poly	MSI2_C_Poly	OK	19.9138	8.61001	-1.20968	-1.50406	0.01185	0.0598654	no	MSI2_KD_Total	MSI2_C_Total	OK	25.3889	28.9014	0.186943	0.263413	0.6495	0.838518	no
Upregulated	ACAP2	ACAP2	ACAP2	chr3:194995464-195163817	MSI2_KD_Poly	MSI2_C_Poly	OK	7.35232	3.46791	-1.08413	-1.41935	0.0133	0.0649302	no	MSI2_KD_Total	MSI2_C_Total	OK	18.3752	16.5232	-0.153264	-0.205962	0.70185	0.869485	no
Unchanged	ACD	ACD	ACD	chr16:67679029-67694718	MSI2_KD_Poly	MSI2_C_Poly	OK	28.9595	30.3669	0.0684636	0.0737629	0.89095	0.95874	no	MSI2_KD_Total	MSI2_C_Total	OK	10.0482	12.1882	0.27855	0.332857	0.5618	0.781232	no
Upregulated	ACO1	ACO1	ACO1	chr9:32384600-32450832	MSI2_KD_Poly	MSI2_C_Poly	OK	13.0959	4.13666	-1.66258	-1.98997	0.0009	0.00904574	yes	MSI2_KD_Total	MSI2_C_Total	OK	13.6893	14.0999	0.0426445	0.0603252	0.9184	0.969749	no
Unchanged	ACOT13	ACOT13	ACOT13	chr6:24667262-24719403	MSI2_KD_Poly	MSI2_C_Poly	OK	22.2143	44.2945	0.99564	0.919312	0.11935	0.304472	no	MSI2_KD_Total	MSI2_C_Total	OK	19.1466	19.82	0.0498676	0.0379127	0.9474	0.980303	no
Unchanged	ACOT7	ACOT7	ACOT7	chr1:6324331-6453826	MSI2_KD_Poly	MSI2_C_Poly	OK	87.1013	88.1453	0.017189	0.0226728	0.97025	0.98861	no	MSI2_KD_Total	MSI2_C_Total	OK	39.5779	46.3322	0.227321	0.306013	0.5972	0.805961	no
Unchanged	ACOT8	ACOT8	ACOT8	chr20:44462469-44486048	MSI2_KD_Poly	MSI2_C_Poly	OK	28.3009	34.7789	0.297364	0.365645	0.51955	0.749964	no	MSI2_KD_Total	MSI2_C_Total	OK	15.102	8.24501	-0.873145	-0.985868	0.0914	0.254407	no
Upregulated	ACOX1	ACOX1	ACOX1	chr17:73937588-74002080	MSI2_KD_Poly	MSI2_C_Poly	OK	5.24535	2.37278	-1.14446	-1.19634	0.0591	0.18834	no	MSI2_KD_Total	MSI2_C_Total	OK	6.96677	6.44826	-0.11158	-0.135465	0.81485	0.926558	no
Unchanged	ACP1	ACP1	ACP1	chr2:264868-278282	MSI2_KD_Poly	MSI2_C_Poly	OK	57.263	113.218	0.983425	1.23088	0.0414	0.146583	no	MSI2_KD_Total	MSI2_C_Total	OK	68.6428	76.032	0.147498	0.186663	0.7338	0.886638	no
Upregulated	ACSL3	ACSL3	ACSL3	chr2:223725731-223808119	MSI2_KD_Poly	MSI2_C_Poly	OK	26.3237	7.27355	-1.85563	-2.20117	0.00045	0.00540268	yes	MSI2_KD_Total	MSI2_C_Total	OK	43.0494	36.4815	-0.238828	-0.332443	0.56225	0.781553	no
Upregulated	ACSL4	ACSL4	ACSL4	chrX:108884563-108976621	MSI2_KD_Poly	MSI2_C_Poly	OK	6.07446	1.85985	-1.70757	-2.06082	0.00045	0.00540268	yes	MSI2_KD_Total	MSI2_C_Total	OK	12.1971	12.5936	0.0461559	0.0651216	0.91015	0.966301	no
Unchanged	ACTB	ACTB	ACTB	chr7:5566778-5570232	MSI2_KD_Poly	MSI2_C_Poly	OK	1960.72	2812.62	0.520532	0.413055	0.4479	0.692955	no	MSI2_KD_Total	MSI2_C_Total	OK	1033.91	1385.37	0.422163	0.426359	0.43925	0.685748	no
Unchanged	ACTG1	ACTG1	ACTG1	chr17:79476996-79479892	MSI2_KD_Poly	MSI2_C_Poly	OK	863.046	1053.72	0.287984	0.277252	0.6531	0.840802	no	MSI2_KD_Total	MSI2_C_Total	OK	402.418	542.033	0.429685	0.521611	0.38955	0.640738	no
Upregulated	ACTN4	ACTN4	ACTN4	chr19:39138266-39235114	MSI2_KD_Poly	MSI2_C_Poly	OK	180.14	80.8681	-1.15548	-1.27103	0.03315	0.125277	no	MSI2_KD_Total	MSI2_C_Total	OK	176.133	226.28	0.361448	0.425214	0.44945	0.694258	no
Upregulated	ACTR10	ACTR10	ACTR10	chr14:58666832-58702353	MSI2_KD_Poly	MSI2_C_Poly	OK	18.3924	8.49278	-1.1148	-1.40895	0.01325	0.0647828	no	MSI2_KD_Total	MSI2_C_Total	OK	10.3425	7.08782	-0.545165	-0.687542	0.2411	0.480273	no
Unchanged	ACTR1B	ACTR1B	ACTR1B	chr2:98272401-98280561	MSI2_KD_Poly	MSI2_C_Poly	OK	46.4156	55.3749	0.254624	0.336613	0.5524	0.774747	no	MSI2_KD_Total	MSI2_C_Total	OK	18.3415	18.9823	0.049545	0.0669891	0.90395	0.963878	no
Upregulated	ACTR2	ACTR2	ACTR2	chr2:65454828-65498390	MSI2_KD_Poly	MSI2_C_Poly	OK	104.436	36.7426	-1.50709	-1.86478	0.00205	0.0165575	yes	MSI2_KD_Total	MSI2_C_Total	OK	85.8654	104.944	0.28947	0.384845	0.49725	0.733679	no
Upregulated	ACTR3	ACTR3	ACTR3	chr2:114588759-114719129	MSI2_KD_Poly	MSI2_C_Poly	OK	66.4636	28.8114	-1.20592	-1.44017	0.01785	0.0804034	no	MSI2_KD_Total	MSI2_C_Total	OK	58.2097	67.015	0.203224	0.274102	0.63495	0.829718	no
Unchanged	ACTR3B	ACTR3B	ACTR3B	chr7:152456833-152552464	MSI2_KD_Poly	MSI2_C_Poly	OK	7.08034	8.77185	0.309062	0.382002	0.5051	0.739894	no	MSI2_KD_Total	MSI2_C_Total	OK	5.76069	5.24994	-0.133942	-0.160951	0.78145	0.910822	no
Unchanged	ACTR3C	ACTR3C	ACTR3C	chr7:149944300-150035245	MSI2_KD_Poly	MSI2_C_Poly	OK	3.33911	5.50247	0.720618	0.120759	0.64345	0.834771	no	MSI2_KD_Total	MSI2_C_Total	OK	6.5698	2.7518	-1.25547	-0.313861	0.4881	0.726445	no
Upregulated	ACTR5	ACTR5	ACTR5	chr20:37377096-37401089	MSI2_KD_Poly	MSI2_C_Poly	OK	8.94397	4.12753	-1.11564	-1.33886	0.02445	0.100692	no	MSI2_KD_Total	MSI2_C_Total	OK	4.7414	4.84811	0.0321105	0.0390628	0.9423	0.978741	no
Upregulated	ACTR6	ACTR6	ACTR6	chr12:100593864-100618202	MSI2_KD_Poly	MSI2_C_Poly	OK	36.135	11.1228	-1.69988	-1.91538	0.00175	0.014708	yes	MSI2_KD_Total	MSI2_C_Total	OK	19.9132	19.7244	-0.0137429	-0.0181657	0.97515	0.990146	no
Upregulated	ACTR8	ACTR8	ACTR8	chr3:53901093-53916229	MSI2_KD_Poly	MSI2_C_Poly	OK	8.98657	4.47164	-1.00697	-1.32562	0.0218	0.0927466	no	MSI2_KD_Total	MSI2_C_Total	OK	7.28866	8.66409	0.249395	0.34304	0.52705	0.755912	no
Upregulated	ACVR1	ACVR1	ACVR1	chr2:158592957-158732374	MSI2_KD_Poly	MSI2_C_Poly	OK	13.1756	5.53009	-1.2525	-1.51732	0.0091	0.0494644	yes	MSI2_KD_Total	MSI2_C_Total	OK	13.5293	9.40383	-0.524767	-0.701971	0.2208	0.454576	no
Unchanged	ACVR1B	ACVR1B	ACVR1B	chr12:52345450-52390863	MSI2_KD_Poly	MSI2_C_Poly	OK	9.50803	9.75892	0.037575	0.0538173	0.9244	0.971681	no	MSI2_KD_Total	MSI2_C_Total	OK	6.98859	4.89915	-0.512472	-0.702564	0.23715	0.475542	no
Unchanged	ACY1	ACY1	ACY1	chr3:52009041-52023218	MSI2_KD_Poly	MSI2_C_Poly	OK	75.7878	87.1785	0.202006	0.250195	0.6715	0.851669	no	MSI2_KD_Total	MSI2_C_Total	OK	30.4571	33.2023	0.124505	0.144837	0.8058	0.922709	no
Downregulated	ACYP1	ACYP1	ACYP1	chr14:75519927-75536186	MSI2_KD_Poly	MSI2_C_Poly	OK	18.3414	39.792	1.11737	1.20262	0.0467	0.159625	no	MSI2_KD_Total	MSI2_C_Total	OK	19.6367	17.688	-0.150779	-0.13381	0.8137	0.925995	no
Upregulated	ADAM10	ADAM10	ADAM10	chr15:58887402-59042177	MSI2_KD_Poly	MSI2_C_Poly	OK	13.9415	5.91148	-1.23779	-1.40852	0.01975	0.0864085	no	MSI2_KD_Total	MSI2_C_Total	OK	25.596	32.6081	0.34931	0.491816	0.3839	0.635586	no
Unchanged	ADAM15	ADAM15	ADAM15	chr1:155006281-155042029	MSI2_KD_Poly	MSI2_C_Poly	OK	33.3499	43.2955	0.376533	0.447794	0.4489	0.693763	no	MSI2_KD_Total	MSI2_C_Total	OK	22.0605	22.8751	0.0523139	0.067139	0.91085	0.9666	no
Upregulated	ADAM9	ADAM9	ADAM9	chr8:38854504-38962779	MSI2_KD_Poly	MSI2_C_Poly	OK	10.3564	2.4938	-2.05411	-2.24173	0.0011	0.0105289	yes	MSI2_KD_Total	MSI2_C_Total	OK	15.4929	12.1433	-0.351446	-0.499419	0.3807	0.632529	no
Unchanged	ADAMTS14	ADAMTS14	ADAMTS14	chr10:72432558-72522195	MSI2_KD_Poly	MSI2_C_Poly	OK	13.7554	14.4543	0.0715005	0.093517	0.86895	0.950279	no	MSI2_KD_Total	MSI2_C_Total	OK	13.3172	12.1438	-0.133068	-0.17036	0.76685	0.90391	no
Unchanged	ADAP1	ADAP1	ADAP1	chr7:937536-995043	MSI2_KD_Poly	MSI2_C_Poly	OK	13.2553	16.2906	0.297475	0.331007	0.56485	0.783489	no	MSI2_KD_Total	MSI2_C_Total	OK	2.15397	3.22809	0.583681	0.58134	0.3176	0.568176	no
Unchanged	ADARB1	ADARB1	ADARB1	chr21:46494492-46646478	MSI2_KD_Poly	MSI2_C_Poly	OK	4.61393	5.43792	0.237058	0.289574	0.61395	0.816786	no	MSI2_KD_Total	MSI2_C_Total	OK	3.57225	4.47458	0.32492	0.390957	0.50675	0.740942	no
Unchanged	ADAT1	ADAT1	ADAT1	chr16:75632246-75657221	MSI2_KD_Poly	MSI2_C_Poly	OK	5.18593	6.2388	0.266667	0.34966	0.54675	0.7709	no	MSI2_KD_Total	MSI2_C_Total	OK	6.64567	6.76834	0.0263883	0.035211	0.95085	0.981647	no
Unchanged	ADCK1	ADCK1	ADCK1	chr14:78266425-78400297	MSI2_KD_Poly	MSI2_C_Poly	OK	10.7891	12.6372	0.228107	0.293501	0.61285	0.816042	no	MSI2_KD_Total	MSI2_C_Total	OK	7.66424	5.55337	-0.464778	-0.570281	0.3242	0.575511	no
Unchanged	ADCK4	ADCK4	ADCK4	chr19:41197433-41222790	MSI2_KD_Poly	MSI2_C_Poly	OK	11.5852	13.0589	0.172755	0.219395	0.69945	0.868389	no	MSI2_KD_Total	MSI2_C_Total	OK	4.98711	6.00027	0.266824	0.318822	0.58155	0.795175	no
Unchanged	ADCY3	ADCY3	ADCY3	chr2:25013135-25142055	MSI2_KD_Poly	MSI2_C_Poly	OK	16.6263	16.9577	0.0284726	0.0174329	0.9759	0.990459	no	MSI2_KD_Total	MSI2_C_Total	OK	13.5577	14.4807	0.0950241	0.075554	0.89735	0.961213	no
Unchanged	ADCY6	ADCY6	ADCY6	chr12:49159973-49182879	MSI2_KD_Poly	MSI2_C_Poly	OK	6.98487	8.21781	0.234522	0.306292	0.59385	0.80376	no	MSI2_KD_Total	MSI2_C_Total	OK	3.9429	5.07005	0.362743	0.499507	0.38195	0.63364	no
Upregulated	ADD3	ADD3	ADD3	chr10:111705316-111895323	MSI2_KD_Poly	MSI2_C_Poly	OK	12.5352	5.13247	-1.28826	-1.58957	0.01035	0.0542241	no	MSI2_KD_Total	MSI2_C_Total	OK	24.1733	18.8179	-0.36131	-0.484095	0.4002	0.650662	no
Upregulated	ADGRA3	ADGRA3	ADGRA3	chr4:22388996-22517677	MSI2_KD_Poly	MSI2_C_Poly	OK	5.7025	2.82342	-1.01415	-1.23203	0.03	0.116606	no	MSI2_KD_Total	MSI2_C_Total	OK	7.61536	7.1117	-0.0987175	-0.137829	0.79875	0.919586	no
Unchanged	ADGRE5	ADGRE5	ADGRE5	chr19:14491955-14519537	MSI2_KD_Poly	MSI2_C_Poly	OK	13.371	20.0783	0.586529	0.818755	0.17125	0.386309	no	MSI2_KD_Total	MSI2_C_Total	OK	16.2181	15.6396	-0.0523938	-0.0692547	0.90465	0.964008	no
Unchanged	ADGRG1	ADGRG1	ADGRG1	chr16:57653604-57698951	MSI2_KD_Poly	MSI2_C_Poly	OK	3.56095	6.1943	0.798677	0.926545	0.12165	0.308325	no	MSI2_KD_Total	MSI2_C_Total	OK	1.71558	4.1875	1.2874	1.39093	0.02045	0.0885531	no
Downregulated	ADI1	ADI1	ADI1	chr2:3501689-3523350	MSI2_KD_Poly	MSI2_C_Poly	OK	48.936	108.529	1.14911	1.56401	0.00685	0.0400964	yes	MSI2_KD_Total	MSI2_C_Total	OK	32.9821	39.0995	0.245468	0.326976	0.56065	0.78049	no
Downregulated	ADIPOR1	ADIPOR1	ADIPOR1	chr1:202909952-202927700	MSI2_KD_Poly	MSI2_C_Poly	OK	128.181	258.352	1.01115	1.29355	0.0298	0.116076	no	MSI2_KD_Total	MSI2_C_Total	OK	84.0942	75.016	-0.164808	-0.230459	0.68775	0.861341	no
Unchanged	ADIPOR2	ADIPOR2	ADIPOR2	chr12:1800246-1897845	MSI2_KD_Poly	MSI2_C_Poly	OK	44.7242	52.1195	0.220768	0.293364	0.60325	0.809811	no	MSI2_KD_Total	MSI2_C_Total	OK	25.3036	29.7447	0.233288	0.325836	0.5568	0.777723	no
Unchanged	ADM2	ADM2	ADM2	chr22:50919984-50924866	MSI2_KD_Poly	MSI2_C_Poly	OK	4.6548	5.37265	0.206914	0.259435	0.6445	0.835553	no	MSI2_KD_Total	MSI2_C_Total	OK	1.74413	2.57531	0.562241	0.63567	0.27615	0.521222	no
Upregulated	ADNP	ADNP	ADNP	chr20:49505454-49575060	MSI2_KD_Poly	MSI2_C_Poly	OK	16.4863	5.13357	-1.68323	-1.31791	0.0203	0.0880882	no	MSI2_KD_Total	MSI2_C_Total	OK	24.3112	16.5861	-0.551647	-0.595949	0.3074	0.557448	no
Downregulated	ADPRHL1	ADPRHL1	ADPRHL1	chr13:114076254-114107839	MSI2_KD_Poly	MSI2_C_Poly	OK	2.52986	7.05729	1.48005	1.61434	0.0071	0.0411943	yes	MSI2_KD_Total	MSI2_C_Total	OK	1.71315	2.10137	0.294681	0.290915	0.6192	0.819908	no
Unchanged	ADPRHL2	ADPRHL2	ADPRHL2	chr1:36554452-36559533	MSI2_KD_Poly	MSI2_C_Poly	OK	20.0101	37.6141	0.910549	1.18424	0.0358	0.13223	no	MSI2_KD_Total	MSI2_C_Total	OK	8.23761	11.7717	0.515023	0.615345	0.2658	0.509589	no
Downregulated	ADPRM	ADPRM	ADPRM	chr17:10600926-10614875	MSI2_KD_Poly	MSI2_C_Poly	OK	3.7381	8.06532	1.10943	1.06169	0.0779	0.228453	no	MSI2_KD_Total	MSI2_C_Total	OK	4.90091	4.26271	-0.201281	-0.208853	0.71565	0.876868	no
Unchanged	ADRBK1	ADRBK1	ADRBK1	chr11:67033904-67054029	MSI2_KD_Poly	MSI2_C_Poly	OK	91.4305	97.3773	0.090909	0.110223	0.84455	0.93943	no	MSI2_KD_Total	MSI2_C_Total	OK	31.9992	36.1669	0.176631	0.248794	0.65745	0.843442	no
Unchanged	ADSL	ADSL	ADSL	chr22:40742503-40762575	MSI2_KD_Poly	MSI2_C_Poly	OK	115.667	187.92	0.700136	0.877541	0.12615	0.315604	no	MSI2_KD_Total	MSI2_C_Total	OK	80.1814	78.4504	-0.0314873	-0.0415573	0.9439	0.979185	no
Upregulated	ADSS	ADSS	ADSS	chr1:244571793-244615436	MSI2_KD_Poly	MSI2_C_Poly	OK	32.5612	8.1913	-1.99099	-2.41793	0.0002	0.00291848	yes	MSI2_KD_Total	MSI2_C_Total	OK	32.0842	25.4654	-0.333326	-0.468405	0.39865	0.649217	no
Unchanged	ADSSL1	ADSSL1	ADSSL1	chr14:105190533-105213647	MSI2_KD_Poly	MSI2_C_Poly	OK	15.0755	18.4908	0.294597	0.392809	0.49715	0.733559	no	MSI2_KD_Total	MSI2_C_Total	OK	11.0265	8.57271	-0.363155	-0.468924	0.43425	0.681479	no
Upregulated	AEBP2	AEBP2	AEBP2	chr12:19592607-19675173	MSI2_KD_Poly	MSI2_C_Poly	OK	6.19138	2.63305	-1.23353	-1.60473	0.0074	0.0424859	yes	MSI2_KD_Total	MSI2_C_Total	OK	7.01497	5.89213	-0.251647	-0.335246	0.55595	0.777213	no
Unchanged	AES	AES	AES	chr19:3052907-3062964	MSI2_KD_Poly	MSI2_C_Poly	OK	478.864	526.065	0.135627	0.132925	0.81485	0.926558	no	MSI2_KD_Total	MSI2_C_Total	OK	162.109	154.846	-0.0661294	-0.0899271	0.8758	0.95311	no
Downregulated	AFMID	AFMID	AFMID	chr17:76183397-76203782	MSI2_KD_Poly	MSI2_C_Poly	OK	21.5601	62.7005	1.54011	1.98317	0.0004	0.00494299	yes	MSI2_KD_Total	MSI2_C_Total	OK	22.0856	24.4803	0.148512	0.192605	0.71565	0.876868	no
Upregulated	AFTPH	AFTPH	AFTPH	chr2:64751438-64820138	MSI2_KD_Poly	MSI2_C_Poly	OK	7.23174	3.44864	-1.06832	-1.38448	0.01895	0.0838854	no	MSI2_KD_Total	MSI2_C_Total	OK	8.9285	8.13241	-0.134734	-0.186395	0.75075	0.895269	no
Downregulated	AGBL5	AGBL5	AGBL5	chr2:27274490-27294567	MSI2_KD_Poly	MSI2_C_Poly	OK	28.4838	57.5842	1.01553	1.0614	0.07755	0.227708	no	MSI2_KD_Total	MSI2_C_Total	OK	17.2853	20.9793	0.279423	0.188306	0.74335	0.891305	no
Unchanged	AGO1	AGO1	AGO1	chr1:36348809-36389899	MSI2_KD_Poly	MSI2_C_Poly	OK	15.127	15.3883	0.0247005	0.034611	0.95155	0.981918	no	MSI2_KD_Total	MSI2_C_Total	OK	16.3425	18.7336	0.197005	0.262219	0.6424	0.833988	no
Unchanged	AGO3	AGO3	AGO3	chr1:36396682-36522063	MSI2_KD_Poly	MSI2_C_Poly	OK	9.22006	10.0548	0.12503	0.173843	0.7563	0.898108	no	MSI2_KD_Total	MSI2_C_Total	OK	8.22068	9.65601	0.232169	0.324148	0.57165	0.788158	no
Unchanged	AGPAT1	AGPAT1	AGPAT1	chr6_ssto_hap7:3468303-3493616	MSI2_KD_Poly	MSI2_C_Poly	OK	135.773	268.519	0.983826	0.968382	0.12275	0.309982	no	MSI2_KD_Total	MSI2_C_Total	OK	84.3782	98.4596	0.222662	0.23832	0.68235	0.858179	no
Unchanged	AGPAT3	AGPAT3	AGPAT3	chr21:45285115-45407475	MSI2_KD_Poly	MSI2_C_Poly	OK	44.3464	48.8956	0.140888	0.160362	0.78425	0.912409	no	MSI2_KD_Total	MSI2_C_Total	OK	31.4862	35.0104	0.153062	0.204229	0.7238	0.881556	no
Unchanged	AGPAT6	AGPAT6	AGPAT6	chr8:41386724-41482520	MSI2_KD_Poly	MSI2_C_Poly	OK	15.3003	18.1122	0.243406	0.256292	0.6602	0.845009	no	MSI2_KD_Total	MSI2_C_Total	OK	11.417	11.4612	0.00557442	0.00586701	0.99095	0.995999	no
Upregulated	AGPAT9	AGPAT9	AGPAT9	chr4:84457066-84527027	MSI2_KD_Poly	MSI2_C_Poly	OK	7.76892	2.30179	-1.75496	-1.77439	0.0038	0.0260935	yes	MSI2_KD_Total	MSI2_C_Total	OK	5.2637	4.77935	-0.139262	-0.170663	0.76055	0.900526	no
Upregulated	AGPS	AGPS	AGPS	chr2:178257470-178408564	MSI2_KD_Poly	MSI2_C_Poly	OK	25.5915	6.25695	-2.03213	-2.67556	5e-05	0.000969462	yes	MSI2_KD_Total	MSI2_C_Total	OK	28.7384	24.8306	-0.21086	-0.289704	0.6068	0.812381	no
Unchanged	AGTRAP	AGTRAP	AGTRAP	chr1:11796141-11810828	MSI2_KD_Poly	MSI2_C_Poly	OK	55.622	95.572	0.780933	1.00886	0.0978	0.266384	no	MSI2_KD_Total	MSI2_C_Total	OK	26.2591	27.7623	0.0803071	0.103087	0.8601	0.946388	no
Upregulated	AHCYL1	AHCYL1	AHCYL1	chr1:110527386-110566364	MSI2_KD_Poly	MSI2_C_Poly	OK	78.4212	24.2554	-1.69294	-2.20637	0.00045	0.00540268	yes	MSI2_KD_Total	MSI2_C_Total	OK	61.6011	52.3989	-0.233418	-0.312274	0.58635	0.79829	no
Unchanged	AHSA1	AHSA1	AHSA1	chr14:77924372-77935815	MSI2_KD_Poly	MSI2_C_Poly	OK	228.951	246.593	0.107094	0.132203	0.8136	0.925955	no	MSI2_KD_Total	MSI2_C_Total	OK	131.414	125.759	-0.0634563	-0.0834424	0.88045	0.954932	no
Unchanged	AHSP	AHSP	AHSP	chr16:31539202-31540124	MSI2_KD_Poly	MSI2_C_Poly	OK	8.978	8.98593	0.00127319	0.00115734	0.9939	0.99719	no	MSI2_KD_Total	MSI2_C_Total	OK	5.10912	3.6348	-0.4912	-0.380434	0.5081	0.741977	no
Downregulated	AIF1	AIF1	AIF1	chr6_ssto_hap7:2913800-2915605	MSI2_KD_Poly	MSI2_C_Poly	OK	22.5323	84.1559	1.90107	2.12804	0.00035	0.00446425	yes	MSI2_KD_Total	MSI2_C_Total	OK	20.6107	22.7706	0.14378	0.138874	0.83085	0.933155	no
Unchanged	AIFM2	AIFM2	AIFM2	chr10:71812356-71892690	MSI2_KD_Poly	MSI2_C_Poly	OK	12.092	15.3113	0.340545	0.458516	0.42835	0.676629	no	MSI2_KD_Total	MSI2_C_Total	OK	6.0015	7.0919	0.240849	0.30323	0.60175	0.808862	no
Upregulated	AIMP1	AIMP1	AIMP1	chr4:106965473-107270381	MSI2_KD_Poly	MSI2_C_Poly	OK	26.3978	12.3706	-1.0935	-1.31624	0.03025	0.117276	no	MSI2_KD_Total	MSI2_C_Total	OK	33.2848	31.3004	-0.0886786	-0.119622	0.8399	0.937272	no
Unchanged	AIP	AIP	AIP	chr11:67250499-67258579	MSI2_KD_Poly	MSI2_C_Poly	OK	78.7874	81.5822	0.0502882	0.0681545	0.90705	0.96519	no	MSI2_KD_Total	MSI2_C_Total	OK	35.2432	28.2459	-0.319307	-0.412418	0.47335	0.714571	no
Upregulated	AJUBA	AJUBA	AJUBA	chr14:23440382-23451851	MSI2_KD_Poly	MSI2_C_Poly	OK	6.54708	3.03828	-1.1076	-1.29835	0.02595	0.105116	no	MSI2_KD_Total	MSI2_C_Total	OK	2.0338	1.62045	-0.327786	-0.357234	0.5473	0.771315	no
Unchanged	AK2	AK2	AK2	chr1:33473540-33502512	MSI2_KD_Poly	MSI2_C_Poly	OK	115.005	192.655	0.744324	0.850927	0.16	0.369119	no	MSI2_KD_Total	MSI2_C_Total	OK	75.3588	73.4251	-0.037504	-0.0498945	0.9315	0.97468	no
Unchanged	AK4	AK4	AK4	chr1:65613231-65697828	MSI2_KD_Poly	MSI2_C_Poly	OK	6.84014	7.45714	0.124597	0.167546	0.7753	0.907859	no	MSI2_KD_Total	MSI2_C_Total	OK	4.95244	4.10007	-0.27249	-0.367582	0.5267	0.755686	no
Unchanged	AKIP1	AKIP1	AKIP1	chr11:8932700-8954553	MSI2_KD_Poly	MSI2_C_Poly	OK	65.2903	97.9952	0.585843	0.816771	0.1592	0.367857	no	MSI2_KD_Total	MSI2_C_Total	OK	20.0859	22.1691	0.142365	0.184503	0.75385	0.896895	no
Unchanged	AKIRIN1	AKIRIN1	AKIRIN1	chr1:39456915-39471737	MSI2_KD_Poly	MSI2_C_Poly	OK	64.2202	68.0458	0.0834788	0.112208	0.84215	0.938302	no	MSI2_KD_Total	MSI2_C_Total	OK	40.2778	44.1948	0.13389	0.189889	0.7457	0.892457	no
Unchanged	AKR1A1	AKR1A1	AKR1A1	chr1:46016454-46035723	MSI2_KD_Poly	MSI2_C_Poly	OK	65.9194	107.607	0.706996	0.867108	0.13205	0.325153	no	MSI2_KD_Total	MSI2_C_Total	OK	35.9532	36.5181	0.0224887	0.0267798	0.9617	0.985397	no
Unchanged	AKR7A2	AKR7A2	AKR7A2	chr1:19629201-19638640	MSI2_KD_Poly	MSI2_C_Poly	OK	34.6274	42.4135	0.29261	0.400749	0.47135	0.712909	no	MSI2_KD_Total	MSI2_C_Total	OK	12.1619	14.801	0.283325	0.378766	0.48685	0.725465	no
Unchanged	AKT1	AKT1	AKT1	chr14:105235686-105262080	MSI2_KD_Poly	MSI2_C_Poly	OK	70.27	113.362	0.689957	0.889017	0.13115	0.323617	no	MSI2_KD_Total	MSI2_C_Total	OK	41.3312	44.6508	0.111456	0.157858	0.7869	0.913579	no
Unchanged	AKT1S1	AKT1S1	AKT1S1	chr19:50372289-50392007	MSI2_KD_Poly	MSI2_C_Poly	OK	128.871	131.455	0.0286405	0.0315915	0.96215	0.98555	no	MSI2_KD_Total	MSI2_C_Total	OK	38.5866	43.4151	0.170096	0.207998	0.72945	0.884396	no
Unchanged	AKT2	AKT2	AKT2	chr19:40736223-40791302	MSI2_KD_Poly	MSI2_C_Poly	OK	33.7144	38.7414	0.200512	0.264944	0.6462	0.836583	no	MSI2_KD_Total	MSI2_C_Total	OK	19.0561	19.4241	0.0276006	0.0397427	0.94405	0.979198	no
Unchanged	ALAS1	ALAS1	ALAS1	chr3:52232098-52248343	MSI2_KD_Poly	MSI2_C_Poly	OK	20.9839	30.0716	0.519117	0.705419	0.22745	0.463021	no	MSI2_KD_Total	MSI2_C_Total	OK	13.4914	15.7377	0.222193	0.300646	0.60525	0.811247	no
Upregulated	ALDH16A1	ALDH16A1	ALDH16A1	chr19:49956472-49974305	MSI2_KD_Poly	MSI2_C_Poly	OK	21.1308	7.13416	-1.56653	-1.90379	0.0015	0.0131856	yes	MSI2_KD_Total	MSI2_C_Total	OK	6.94586	10.1083	0.541314	0.692037	0.22765	0.463236	no
Upregulated	ALDH5A1	ALDH5A1	ALDH5A1	chr6:24495196-24537435	MSI2_KD_Poly	MSI2_C_Poly	OK	5.9048	2.79369	-1.07972	-1.30914	0.02725	0.109021	no	MSI2_KD_Total	MSI2_C_Total	OK	6.5393	6.47441	-0.0143855	-0.0203032	0.97095	0.988836	no
Unchanged	ALDOC	ALDOC	ALDOC	chr17:26900132-26903951	MSI2_KD_Poly	MSI2_C_Poly	OK	486.31	603.451	0.311363	0.30717	0.58945	0.800594	no	MSI2_KD_Total	MSI2_C_Total	OK	221.577	248.725	0.166747	0.201994	0.7123	0.875071	no
Unchanged	ALG12	ALG12	ALG12	chr22:50296853-50312106	MSI2_KD_Poly	MSI2_C_Poly	OK	8.31646	8.34949	0.00571949	0.00730761	0.9889	0.995251	no	MSI2_KD_Total	MSI2_C_Total	OK	6.62331	6.73268	0.0236288	0.0296541	0.95865	0.984418	no
Unchanged	ALG14	ALG14	ALG14	chr1:95448278-95538507	MSI2_KD_Poly	MSI2_C_Poly	OK	3.39825	6.58016	0.95333	0.969524	0.09655	0.26406	no	MSI2_KD_Total	MSI2_C_Total	OK	2.75271	3.13989	0.189861	0.176586	0.7605	0.900521	no
Unchanged	ALG3	ALG3	ALG3	chr3:183948316-183967313	MSI2_KD_Poly	MSI2_C_Poly	OK	65.1749	106.604	0.709875	0.991121	0.0911	0.25386	no	MSI2_KD_Total	MSI2_C_Total	OK	49.3017	48.3739	-0.0274074	-0.0378692	0.9502	0.981325	no
Unchanged	ALG5	ALG5	ALG5	chr13:37523907-37573504	MSI2_KD_Poly	MSI2_C_Poly	OK	44.7248	48.5431	0.118192	0.147553	0.80035	0.920436	no	MSI2_KD_Total	MSI2_C_Total	OK	23.3117	37.1309	0.671563	0.913186	0.11575	0.298009	no
Upregulated	ALG8	ALG8	ALG8	chr11:77726760-77850699	MSI2_KD_Poly	MSI2_C_Poly	OK	55.8227	22.0944	-1.33717	-0.491218	0.4566	0.700219	no	MSI2_KD_Total	MSI2_C_Total	OK	34.6409	33.1084	-0.0652832	-0.0475003	0.93285	0.975183	no
Unchanged	ALKBH2	ALKBH2	ALKBH2	chr12:109525992-109531293	MSI2_KD_Poly	MSI2_C_Poly	OK	28.6265	44.798	0.646082	0.78279	0.17995	0.399077	no	MSI2_KD_Total	MSI2_C_Total	OK	21.9554	20.3034	-0.11285	-0.146683	0.80975	0.924602	no
Unchanged	ALKBH3	ALKBH3	ALKBH3	chr11:43902356-43942494	MSI2_KD_Poly	MSI2_C_Poly	OK	11.3232	19.51	0.784924	1.01736	0.06815	0.207849	no	MSI2_KD_Total	MSI2_C_Total	OK	7.3836	7.70943	0.0622999	0.0746727	0.89545	0.960554	no
Unchanged	ALKBH5	ALKBH5	ALKBH5	chr17:18086866-18113267	MSI2_KD_Poly	MSI2_C_Poly	OK	117.216	144.856	0.305453	0.364843	0.52965	0.757883	no	MSI2_KD_Total	MSI2_C_Total	OK	33.5173	34.6384	0.0474683	0.0660553	0.90405	0.963905	no
Unchanged	ALKBH6	ALKBH6	ALKBH6	chr19:36500017-36505145	MSI2_KD_Poly	MSI2_C_Poly	OK	40.5681	72.1513	0.83068	1.13527	0.0575	0.184643	no	MSI2_KD_Total	MSI2_C_Total	OK	18.4785	21.4478	0.214977	0.271822	0.6458	0.836369	no
Unchanged	ALYREF	ALYREF	ALYREF	chr17:79845710-79858409	MSI2_KD_Poly	MSI2_C_Poly	OK	298.024	306.622	0.04103	0.0439445	0.93845	0.977367	no	MSI2_KD_Total	MSI2_C_Total	OK	96.5209	112.557	0.221746	0.255118	0.6549	0.841867	no
Unchanged	AMBRA1	AMBRA1	AMBRA1	chr11:46417961-46615619	MSI2_KD_Poly	MSI2_C_Poly	OK	9.56568	10.6781	0.158713	0.21762	0.7049	0.870955	no	MSI2_KD_Total	MSI2_C_Total	OK	8.81311	7.57373	-0.218646	-0.29458	0.6195	0.82007	no
Unchanged	AMD1	AMD1	AMD1	chr6:110931180-111216915	MSI2_KD_Poly	MSI2_C_Poly	OK	16.1237	16.5201	0.0350334	0.0376405	0.94945	0.980924	no	MSI2_KD_Total	MSI2_C_Total	OK	33.0269	40.0643	0.278676	0.338915	0.57275	0.788996	no
Unchanged	AMMECR1L	AMMECR1L	AMMECR1L	chr2:128619206-128643514	MSI2_KD_Poly	MSI2_C_Poly	OK	8.19963	10.7829	0.395108	0.542351	0.35525	0.606916	no	MSI2_KD_Total	MSI2_C_Total	OK	7.42471	8.56966	0.206904	0.290576	0.59945	0.807402	no
Unchanged	AMPD3	AMPD3	AMPD3	chr11:10471867-10529126	MSI2_KD_Poly	MSI2_C_Poly	OK	9.68065	12.5748	0.377362	0.536255	0.35405	0.605604	no	MSI2_KD_Total	MSI2_C_Total	OK	7.59426	7.97747	0.071021	0.0954935	0.8687	0.950167	no
Downregulated	AMZ2	AMZ2	AMZ2	chr17:66244144-66253305	MSI2_KD_Poly	MSI2_C_Poly	OK	21.2844	44.8691	1.07593	1.41593	0.01705	0.0778857	no	MSI2_KD_Total	MSI2_C_Total	OK	20.2232	25.64	0.342386	0.462666	0.4153	0.664587	no
Downregulated	ANAPC11	ANAPC11	ANAPC11	chr17:79845710-79858409	MSI2_KD_Poly	MSI2_C_Poly	OK	60.594	129.336	1.09387	0.57654	0.2269	0.462261	no	MSI2_KD_Total	MSI2_C_Total	OK	39.3935	44.3744	0.171769	0.110102	0.8681	0.949932	no
Downregulated	ANAPC13	ANAPC13	ANAPC13	chr3:134196545-134293855	MSI2_KD_Poly	MSI2_C_Poly	OK	18.8406	40.3474	1.09863	1.26517	0.0393	0.141341	no	MSI2_KD_Total	MSI2_C_Total	OK	29.5145	41.2715	0.483724	0.548183	0.35845	0.610298	no
Downregulated	ANAPC16	ANAPC16	ANAPC16	chr10:73855789-73995618	MSI2_KD_Poly	MSI2_C_Poly	OK	28.0132	61.3321	1.13053	1.04025	0.0884	0.248755	no	MSI2_KD_Total	MSI2_C_Total	OK	26.5849	24.4029	-0.123558	-0.140407	0.8145	0.926415	no
Upregulated	ANAPC4	ANAPC4	ANAPC4	chr4:25378847-25420120	MSI2_KD_Poly	MSI2_C_Poly	OK	5.60889	1.68462	-1.73529	-1.80856	0.00315	0.0227212	yes	MSI2_KD_Total	MSI2_C_Total	OK	11.9097	11.4012	-0.0629504	-0.0848449	0.8784	0.954154	no
Unchanged	ANAPC5	ANAPC5	ANAPC5	chr12:121746047-121792012	MSI2_KD_Poly	MSI2_C_Poly	OK	116.891	148.742	0.347656	0.459485	0.43095	0.679015	no	MSI2_KD_Total	MSI2_C_Total	OK	78.6085	78.9493	0.00624101	0.00853508	0.98955	0.995497	no
Upregulated	ANAPC7	ANAPC7	ANAPC7	chr12:110810704-110841535	MSI2_KD_Poly	MSI2_C_Poly	OK	52.1519	25.5289	-1.03059	-1.22629	0.0544	0.177683	no	MSI2_KD_Total	MSI2_C_Total	OK	51.4372	47.6089	-0.111581	-0.147963	0.7975	0.918807	no
Unchanged	ANGEL1	ANGEL1	ANGEL1	chr14:77253585-77279283	MSI2_KD_Poly	MSI2_C_Poly	OK	10.7828	12.2679	0.186156	0.243447	0.6628	0.846625	no	MSI2_KD_Total	MSI2_C_Total	OK	6.62204	6.41545	-0.0457248	-0.0607855	0.9163	0.968743	no
Unchanged	ANGPT1	ANGPT1	ANGPT1	chr8:108261709-108510254	MSI2_KD_Poly	MSI2_C_Poly	OK	9.10286	11.5173	0.339408	0.450458	0.43585	0.682939	no	MSI2_KD_Total	MSI2_C_Total	OK	19.832	38.0583	0.940376	1.23873	0.0345	0.128829	no
Unchanged	ANKH	ANKH	ANKH	chr5:14704908-14871887	MSI2_KD_Poly	MSI2_C_Poly	OK	5.01803	6.28018	0.323684	0.424467	0.45735	0.700715	no	MSI2_KD_Total	MSI2_C_Total	OK	5.14793	4.57125	-0.171403	-0.225921	0.68875	0.86192	no
Unchanged	ANKLE1	ANKLE1	ANKLE1	chr19:17392453-17398455	MSI2_KD_Poly	MSI2_C_Poly	OK	4.54133	5.11502	0.171626	0.213853	0.71065	0.874282	no	MSI2_KD_Total	MSI2_C_Total	OK	2.83222	2.72394	-0.056238	-0.0669201	0.90305	0.963572	no
Unchanged	ANKMY1	ANKMY1	ANKMY1	chr2:241418838-241503431	MSI2_KD_Poly	MSI2_C_Poly	OK	3.45814	5.10278	0.561288	0.588341	0.3347	0.585414	no	MSI2_KD_Total	MSI2_C_Total	OK	3.64325	4.37597	0.264379	0.306423	0.61025	0.814292	no
Unchanged	ANKRD13D	ANKRD13D	ANKRD13D	chr11:67056761-67069955	MSI2_KD_Poly	MSI2_C_Poly	OK	21.0387	26.6821	0.342827	0.434061	0.4548	0.698782	no	MSI2_KD_Total	MSI2_C_Total	OK	10.612	10.3581	-0.0349351	-0.0459134	0.93775	0.977117	no
Unchanged	ANKRD16	ANKRD16	ANKRD16	chr10:5903688-5979558	MSI2_KD_Poly	MSI2_C_Poly	OK	11.5585	13.5955	0.234169	0.106838	0.91205	0.967102	no	MSI2_KD_Total	MSI2_C_Total	OK	6.92195	6.28771	-0.138645	-0.0577103	0.9392	0.977551	no
Unchanged	ANKRD39	ANKRD39	ANKRD39	chr2:97513723-97523756	MSI2_KD_Poly	MSI2_C_Poly	OK	36.2138	59.299	0.711469	0.926691	0.0977	0.266259	no	MSI2_KD_Total	MSI2_C_Total	OK	17.4269	14.8397	-0.231849	-0.283355	0.6203	0.820507	no
Unchanged	ANKRD40	ANKRD40	ANKRD40	chr17:48770550-48785270	MSI2_KD_Poly	MSI2_C_Poly	OK	15.6985	18.9644	0.272663	0.382229	0.4858	0.724643	no	MSI2_KD_Total	MSI2_C_Total	OK	20.8753	22.2842	0.0942271	0.128041	0.8102	0.92474	no
Upregulated	ANKRD46	ANKRD46	ANKRD46	chr8:101521979-101572014	MSI2_KD_Poly	MSI2_C_Poly	OK	9.85134	4.55696	-1.11225	-1.34658	0.0202	0.0877804	no	MSI2_KD_Total	MSI2_C_Total	OK	7.18453	6.66846	-0.10754	-0.14112	0.81155	0.925379	no
Unchanged	ANKRD49	ANKRD49	ANKRD49	chr11:94227152-94232744	MSI2_KD_Poly	MSI2_C_Poly	OK	6.26097	6.95241	0.151127	0.177635	0.75755	0.898872	no	MSI2_KD_Total	MSI2_C_Total	OK	10.4526	9.86787	-0.0830491	-0.108428	0.8392	0.93693	no
Unchanged	ANKRD52	ANKRD52	ANKRD52	chr12:56623819-56652143	MSI2_KD_Poly	MSI2_C_Poly	OK	21.2357	23.695	0.15809	0.203501	0.7212	0.880097	no	MSI2_KD_Total	MSI2_C_Total	OK	14.9624	18.5945	0.313539	0.427113	0.4458	0.691272	no
Unchanged	ANKRD54	ANKRD54	ANKRD54	chr22:38226861-38240378	MSI2_KD_Poly	MSI2_C_Poly	OK	16.8941	22.7171	0.427255	0.575561	0.31695	0.567582	no	MSI2_KD_Total	MSI2_C_Total	OK	8.37942	9.07473	0.115004	0.1515	0.7981	0.919201	no
Unchanged	ANKRD55	ANKRD55	ANKRD55	chr5:55395506-55529186	MSI2_KD_Poly	MSI2_C_Poly	OK	4.36006	8.57202	0.975287	1.10728	0.0574	0.184405	no	MSI2_KD_Total	MSI2_C_Total	OK	3.98955	9.58486	1.26453	1.52819	0.00985	0.0523203	no
Unchanged	ANKS1A	ANKS1A	ANKS1A	chr6:34857037-35059190	MSI2_KD_Poly	MSI2_C_Poly	OK	6.78326	7.92969	0.225286	0.31895	0.56365	0.782626	no	MSI2_KD_Total	MSI2_C_Total	OK	7.70622	8.6288	0.163137	0.23163	0.68455	0.859349	no
Unchanged	ANKS3	ANKS3	ANKS3	chr16:4746510-4799397	MSI2_KD_Poly	MSI2_C_Poly	OK	9.79033	10.9081	0.155976	0.193217	0.75295	0.8964	no	MSI2_KD_Total	MSI2_C_Total	OK	5.19256	6.24287	0.265764	0.328695	0.56665	0.784502	no
Unchanged	ANKS6	ANKS6	ANKS6	chr9:101494290-101558794	MSI2_KD_Poly	MSI2_C_Poly	OK	18.1745	22.3041	0.295391	0.394433	0.4968	0.733291	no	MSI2_KD_Total	MSI2_C_Total	OK	14.3578	13.3394	-0.106143	-0.151067	0.78985	0.91511	no
Upregulated	ANO10	ANO10	ANO10	chr3:43407817-43663560	MSI2_KD_Poly	MSI2_C_Poly	OK	51.5112	21.1516	-1.28412	-1.63725	0.00605	0.0366205	yes	MSI2_KD_Total	MSI2_C_Total	OK	30.5401	25.1831	-0.278249	-0.379395	0.5094	0.742949	no
Upregulated	ANO6	ANO6	ANO6	chr12:45566816-45834187	MSI2_KD_Poly	MSI2_C_Poly	OK	9.99999	4.97359	-1.00764	-1.29529	0.0333	0.12565	no	MSI2_KD_Total	MSI2_C_Total	OK	15.1126	13.5105	-0.161671	-0.219138	0.7039	0.870541	no
Unchanged	ANP32B	ANP32B	ANP32B	chr9:100745488-100778224	MSI2_KD_Poly	MSI2_C_Poly	OK	1099	1258.32	0.195299	0.187812	0.7461	0.892604	no	MSI2_KD_Total	MSI2_C_Total	OK	1193.61	1055.33	-0.177634	-0.16941	0.75185	0.895805	no
Upregulated	ANP32E	ANP32E	ANP32E	chr1:150190716-150208504	MSI2_KD_Poly	MSI2_C_Poly	OK	69.7156	31.0423	-1.16725	-1.5205	0.0107	0.0555829	no	MSI2_KD_Total	MSI2_C_Total	OK	82.4993	101.573	0.300061	0.384428	0.535	0.762232	no
Upregulated	ANTXR2	ANTXR2	ANTXR2	chr4:80822770-80994626	MSI2_KD_Poly	MSI2_C_Poly	OK	10.0207	4.02271	-1.31675	-1.141	0.04165	0.147249	no	MSI2_KD_Total	MSI2_C_Total	OK	13.2765	16.3067	0.296587	0.350028	0.5584	0.778877	no
Upregulated	ANXA1	ANXA1	ANXA1	chr9:75766646-75785310	MSI2_KD_Poly	MSI2_C_Poly	OK	210.236	55.4047	-1.92393	-2.0497	0.00155	0.0134892	yes	MSI2_KD_Total	MSI2_C_Total	OK	196.649	178.576	-0.139084	-0.186324	0.73745	0.888505	no
Unchanged	ANXA2	ANXA2	ANXA2	chr15:60639349-60690185	MSI2_KD_Poly	MSI2_C_Poly	OK	196.385	225.707	0.200765	0.209148	0.71	0.873941	no	MSI2_KD_Total	MSI2_C_Total	OK	171.844	141.346	-0.281868	-0.359377	0.5324	0.760266	no
Unchanged	ANXA4	ANXA4	ANXA4	chr2:69969126-70053596	MSI2_KD_Poly	MSI2_C_Poly	OK	8.32495	11.8583	0.510389	0.649219	0.25655	0.49886	no	MSI2_KD_Total	MSI2_C_Total	OK	8.13747	8.36659	0.0400599	0.0487332	0.9358	0.976356	no
Upregulated	ANXA7	ANXA7	ANXA7	chr10:75135188-75173841	MSI2_KD_Poly	MSI2_C_Poly	OK	141.982	67.7635	-1.06713	-1.07028	0.06965	0.211128	no	MSI2_KD_Total	MSI2_C_Total	OK	78.0874	73.2089	-0.0930704	-0.118599	0.82965	0.932701	no
Upregulated	AP1G1	AP1G1	AP1G1	chr16:71762904-71842976	MSI2_KD_Poly	MSI2_C_Poly	OK	9.84146	4.32835	-1.18506	-1.4331	0.01345	0.0654225	no	MSI2_KD_Total	MSI2_C_Total	OK	22.0338	21.8669	-0.0109659	-0.0152263	0.97955	0.991779	no
Unchanged	AP1G2	AP1G2	AP1G2	chr14:23980968-24048009	MSI2_KD_Poly	MSI2_C_Poly	OK	6.3101	6.72561	0.0920037	0.0840783	0.89955	0.961994	no	MSI2_KD_Total	MSI2_C_Total	OK	11.2269	13.4235	0.257805	0.299445	0.6069	0.812404	no
Unchanged	AP1M1	AP1M1	AP1M1	chr19:16308664-16346156	MSI2_KD_Poly	MSI2_C_Poly	OK	47.0865	48.2463	0.0351045	0.0461717	0.9377	0.977117	no	MSI2_KD_Total	MSI2_C_Total	OK	28.5548	31.328	0.13372	0.188973	0.73965	0.889517	no
Unchanged	AP1S1	AP1S1	AP1S1	chr7:100797685-100804557	MSI2_KD_Poly	MSI2_C_Poly	OK	49.1171	93.9137	0.935111	1.223	0.03415	0.127874	no	MSI2_KD_Total	MSI2_C_Total	OK	20.7689	25.7443	0.309823	0.403181	0.48065	0.720753	no
Unchanged	AP1S2	AP1S2	AP1S2	chrX:15843928-15873137	MSI2_KD_Poly	MSI2_C_Poly	OK	9.24143	14.8437	0.683662	0.87464	0.1232	0.310709	no	MSI2_KD_Total	MSI2_C_Total	OK	12.6868	20.6383	0.701992	0.939797	0.1001	0.270593	no
Unchanged	AP2M1	AP2M1	AP2M1	chr3:183892633-183901879	MSI2_KD_Poly	MSI2_C_Poly	OK	831.982	984.211	0.242417	0.23988	0.70055	0.868903	no	MSI2_KD_Total	MSI2_C_Total	OK	272.691	297.069	0.123529	0.149573	0.79835	0.919354	no
Unchanged	AP2S1	AP2S1	AP2S1	chr19:47341414-47354252	MSI2_KD_Poly	MSI2_C_Poly	OK	308.667	496.047	0.684429	0.842147	0.1478	0.3503	no	MSI2_KD_Total	MSI2_C_Total	OK	107.11	146.925	0.455981	0.592822	0.32535	0.576692	no
Upregulated	AP3B1	AP3B1	AP3B1	chr5:77298149-77590579	MSI2_KD_Poly	MSI2_C_Poly	OK	10.6713	5.30475	-1.00838	-1.27874	0.02625	0.105987	no	MSI2_KD_Total	MSI2_C_Total	OK	28.5559	36.7807	0.36516	0.51018	0.3642	0.616292	no
Upregulated	AP3M1	AP3M1	AP3M1	chr10:75880014-75910826	MSI2_KD_Poly	MSI2_C_Poly	OK	32.8889	14.7788	-1.15407	-1.36646	0.024	0.099355	no	MSI2_KD_Total	MSI2_C_Total	OK	38.2647	37.456	-0.0308163	-0.0439435	0.9383	0.977288	no
Unchanged	AP3S1	AP3S1	AP3S1	chr5:115177618-115249778	MSI2_KD_Poly	MSI2_C_Poly	OK	40.9277	54.1904	0.404959	0.569078	0.30675	0.556578	no	MSI2_KD_Total	MSI2_C_Total	OK	32.5271	34.6673	0.0919361	0.129073	0.8126	0.925703	no
Unchanged	AP3S2	AP3S2	AP3S2	chr15:90373830-90456222	MSI2_KD_Poly	MSI2_C_Poly	OK	17.1481	29.3712	0.776355	1.06757	0.07175	0.215687	no	MSI2_KD_Total	MSI2_C_Total	OK	8.61517	9.12631	0.0831529	0.117032	0.84375	0.938992	no
Unchanged	AP4M1	AP4M1	AP4M1	chr7:99690350-99723128	MSI2_KD_Poly	MSI2_C_Poly	OK	5.68923	6.86559	0.27115	0.0460447	0.8607	0.946664	no	MSI2_KD_Total	MSI2_C_Total	OK	2.55962	3.88587	0.60231	0.0768552	0.6677	0.849443	no
Unchanged	AP5S1	AP5S1	AP5S1	chr20:3801170-3805954	MSI2_KD_Poly	MSI2_C_Poly	OK	8.34037	9.55468	0.196096	0.247778	0.66515	0.847958	no	MSI2_KD_Total	MSI2_C_Total	OK	3.52069	3.11643	-0.175964	-0.193673	0.73915	0.889202	no
Unchanged	APBA2	APBA2	APBA2	chr15:29213839-29410516	MSI2_KD_Poly	MSI2_C_Poly	OK	45.4497	48.5283	0.0945544	0.11931	0.8321	0.933704	no	MSI2_KD_Total	MSI2_C_Total	OK	23.0687	28.746	0.317419	0.444048	0.4273	0.675555	no
Unchanged	APEH	APEH	APEH	chr3:49711434-49720934	MSI2_KD_Poly	MSI2_C_Poly	OK	53.2529	54.5269	0.0341088	0.045576	0.93465	0.975791	no	MSI2_KD_Total	MSI2_C_Total	OK	36.4485	41.4456	0.185358	0.242009	0.6641	0.847321	no
Unchanged	APEX1	APEX1	APEX1	chr14:20923289-20925931	MSI2_KD_Poly	MSI2_C_Poly	OK	165.936	192.538	0.214518	0.284969	0.6269	0.824555	no	MSI2_KD_Total	MSI2_C_Total	OK	85.8203	87.237	0.0236212	0.032965	0.9568	0.983728	no
Unchanged	APEX2	APEX2	APEX2	chrX:55026755-55034306	MSI2_KD_Poly	MSI2_C_Poly	OK	87.8458	107.188	0.287092	0.384253	0.5045	0.739222	no	MSI2_KD_Total	MSI2_C_Total	OK	32.8784	45.253	0.460875	0.634708	0.2742	0.519239	no
Unchanged	APH1A	APH1A	APH1A	chr1:150237798-150241609	MSI2_KD_Poly	MSI2_C_Poly	OK	54.9629	105.512	0.940878	1.24437	0.04005	0.143342	no	MSI2_KD_Total	MSI2_C_Total	OK	29.2037	34.0017	0.219459	0.285246	0.6245	0.823077	no
Upregulated	API5	API5	API5	chr11:43333504-43366080	MSI2_KD_Poly	MSI2_C_Poly	OK	28.8335	11.9193	-1.27444	-1.5709	0.01115	0.0572538	no	MSI2_KD_Total	MSI2_C_Total	OK	40.8087	42.1096	0.0452714	0.0601462	0.9175	0.969437	no
Unchanged	APIP	APIP	APIP	chr11:34903842-35017675	MSI2_KD_Poly	MSI2_C_Poly	OK	36.4102	45.0846	0.308293	0.275286	0.6185	0.819507	no	MSI2_KD_Total	MSI2_C_Total	OK	33.7686	27.6613	-0.287815	-0.251522	0.66285	0.846662	no
Downregulated	APITD1	APITD1,APITD1-CORT	APITD1,APITD1-CORT	chr1:10490158-10512060	MSI2_KD_Poly	MSI2_C_Poly	OK	5.20611	15.4305	1.56751	1.39804	0.02685	0.107827	no	MSI2_KD_Total	MSI2_C_Total	OK	7.29372	9.91199	0.44252	0.49991	0.38315	0.634759	no
Upregulated	APLP2	APLP2	APLP2	chr11:129939715-130014706	MSI2_KD_Poly	MSI2_C_Poly	OK	78.0014	23.6733	-1.72024	-1.90852	0.0091	0.0494644	yes	MSI2_KD_Total	MSI2_C_Total	OK	107.202	85.1057	-0.333006	-0.428808	0.4515	0.695891	no
Unchanged	APOA1BP	APOA1BP	APOA1BP	chr1:156561557-156564091	MSI2_KD_Poly	MSI2_C_Poly	OK	149.416	224.533	0.587594	0.80288	0.1561	0.362959	no	MSI2_KD_Total	MSI2_C_Total	OK	63.9002	61.4752	-0.0558163	-0.0797325	0.89045	0.958596	no
Unchanged	APOBEC3C	APOBEC3C	APOBEC3C	chr22:39410264-39414825	MSI2_KD_Poly	MSI2_C_Poly	OK	168.972	235.922	0.481524	0.641835	0.2615	0.5044	no	MSI2_KD_Total	MSI2_C_Total	OK	75.7078	87.2564	0.20482	0.291899	0.61095	0.814742	no
Unchanged	APOBEC3D	APOBEC3D	APOBEC3D	chr22:39417117-39429256	MSI2_KD_Poly	MSI2_C_Poly	OK	11.7702	18.8649	0.680568	0.869124	0.1243	0.312409	no	MSI2_KD_Total	MSI2_C_Total	OK	5.45882	10.6213	0.960304	1.17459	0.0462	0.158441	no
Unchanged	APOBEC3F	APOBEC3F	APOBEC3F	chr22:39436672-39451975	MSI2_KD_Poly	MSI2_C_Poly	OK	3.32684	5.90528	0.827854	0.843997	0.08175	0.235798	no	MSI2_KD_Total	MSI2_C_Total	OK	2.46765	3.21932	0.383617	0.371237	0.47515	0.716132	no
Unchanged	APOBEC3G	APOBEC3G	APOBEC3G	chr22:39473009-39483748	MSI2_KD_Poly	MSI2_C_Poly	OK	7.84494	8.98186	0.195253	0.228451	0.69045	0.862878	no	MSI2_KD_Total	MSI2_C_Total	OK	4.44659	5.52211	0.312521	0.340254	0.55	0.773274	no
Upregulated	APOBR	APOBR	APOBR	chr16:28505969-28510291	MSI2_KD_Poly	MSI2_C_Poly	OK	8.89225	3.04085	-1.54807	-1.79471	0.0025	0.0191761	yes	MSI2_KD_Total	MSI2_C_Total	OK	6.10418	5.71028	-0.0962359	-0.125562	0.8188	0.928165	no
Unchanged	APOC1	APOC1	APOC1	chr19:45417920-45422606	MSI2_KD_Poly	MSI2_C_Poly	OK	213.776	272.128	0.348183	0.47505	0.3907	0.641755	no	MSI2_KD_Total	MSI2_C_Total	OK	188.538	97.3866	-0.953062	-1.21772	0.03425	0.128157	no
Unchanged	APOL2	APOL2	APOL2	chr22:36622254-36636000	MSI2_KD_Poly	MSI2_C_Poly	OK	15.8031	23.8675	0.594844	0.780889	0.1749	0.391516	no	MSI2_KD_Total	MSI2_C_Total	OK	13.68	14.5563	0.0895768	0.121423	0.8272	0.931615	no
Unchanged	APOL4	APOL4	APOL4	chr22:36585175-36600879	MSI2_KD_Poly	MSI2_C_Poly	OK	11.5826	18.7481	0.694783	0.909584	0.11375	0.294443	no	MSI2_KD_Total	MSI2_C_Total	OK	9.82796	10.8868	0.147621	0.191037	0.73495	0.887222	no
Downregulated	APOM	APOM	APOM	chr6_ssto_hap7:2937601-2956785	MSI2_KD_Poly	MSI2_C_Poly	OK	7.74833	24.1504	1.64009	0.179158	0.2455	0.485649	no	MSI2_KD_Total	MSI2_C_Total	OK	5.05341	6.86979	0.443007	0.0456515	0.7176	0.877941	no
Unchanged	APOO	APOO	APOO	chrX:23851464-23926057	MSI2_KD_Poly	MSI2_C_Poly	OK	50.9585	60.0345	0.23647	0.315817	0.59135	0.802051	no	MSI2_KD_Total	MSI2_C_Total	OK	25.1921	20.7841	-0.277488	-0.360273	0.5376	0.763967	no
Downregulated	APRT	APRT	APRT	chr16:88875876-88878342	MSI2_KD_Poly	MSI2_C_Poly	OK	175.734	382.561	1.1223	1.39383	0.01545	0.0726307	no	MSI2_KD_Total	MSI2_C_Total	OK	93.5064	113.291	0.276901	0.348267	0.5418	0.767186	no
Unchanged	APTR	APTR	APTR	chr7:77313167-77409120	MSI2_KD_Poly	MSI2_C_Poly	OK	5.86661	11.7186	0.9982	0.69714	0.2082	0.437797	no	MSI2_KD_Total	MSI2_C_Total	OK	4.41695	5.68479	0.364057	0.151434	0.8108	0.925021	no
Unchanged	APTX	APTX	APTX	chr9:32972603-33001639	MSI2_KD_Poly	MSI2_C_Poly	OK	23.1543	34.3067	0.56721	0.650724	0.2888	0.535671	no	MSI2_KD_Total	MSI2_C_Total	OK	19.7473	18.7297	-0.0763327	-0.098861	0.86855	0.950093	no
Unchanged	AQP10	AQP10	AQP10	chr1:154293591-154297801	MSI2_KD_Poly	MSI2_C_Poly	OK	6.15037	6.17365	0.0054527	0.00662732	0.9921	0.996503	no	MSI2_KD_Total	MSI2_C_Total	OK	4.49745	3.36984	-0.416425	-0.457377	0.4104	0.660055	no
Unchanged	AQP3	AQP3	AQP3	chr9:33441151-33447631	MSI2_KD_Poly	MSI2_C_Poly	OK	48.3334	62.1411	0.362526	0.511522	0.35315	0.604644	no	MSI2_KD_Total	MSI2_C_Total	OK	21.6208	34.8476	0.688638	0.967807	0.0866	0.245308	no
Unchanged	ARAF	ARAF	ARAF	chrX:47420498-47479256	MSI2_KD_Poly	MSI2_C_Poly	OK	51.6526	58.2404	0.173179	0.0828554	0.89755	0.96127	no	MSI2_KD_Total	MSI2_C_Total	OK	30.365	27.5502	-0.140348	-0.0905308	0.85735	0.945111	no
Upregulated	ARCN1	ARCN1	ARCN1	chr11:118443101-118473747	MSI2_KD_Poly	MSI2_C_Poly	OK	61.7875	27.3123	-1.17777	-1.39653	0.02205	0.0935163	no	MSI2_KD_Total	MSI2_C_Total	OK	65.9975	64.9722	-0.0225888	-0.0308209	0.9579	0.98415	no
Unchanged	AREL1	AREL1	AREL1	chr14:75127954-75179807	MSI2_KD_Poly	MSI2_C_Poly	OK	10.2596	11.0692	0.109587	0.150377	0.78655	0.913478	no	MSI2_KD_Total	MSI2_C_Total	OK	8.61776	8.94814	0.0542752	0.07688	0.88575	0.957066	no
Unchanged	ARF1	ARF1	ARF1	chr1:228270360-228286913	MSI2_KD_Poly	MSI2_C_Poly	OK	623.683	822.041	0.398397	0.419718	0.45955	0.702437	no	MSI2_KD_Total	MSI2_C_Total	OK	278.056	344.721	0.310052	0.378307	0.5171	0.748368	no
Unchanged	ARF3	ARF3	ARF3	chr12:49329991-49351252	MSI2_KD_Poly	MSI2_C_Poly	OK	223.994	225.349	0.00869891	0.0101491	0.9856	0.993943	no	MSI2_KD_Total	MSI2_C_Total	OK	67.8915	94.8098	0.481804	0.637065	0.2609	0.503824	no
Unchanged	ARF4	ARF4	ARF4	chr3:57557089-57583215	MSI2_KD_Poly	MSI2_C_Poly	OK	101.966	123.299	0.274076	0.32289	0.561	0.780742	no	MSI2_KD_Total	MSI2_C_Total	OK	50.0952	60.4073	0.270051	0.372731	0.5145	0.746518	no
Unchanged	ARF5	ARF5	ARF5	chr7:127228405-127231759	MSI2_KD_Poly	MSI2_C_Poly	OK	150.46	217.182	0.529521	0.681737	0.239	0.477775	no	MSI2_KD_Total	MSI2_C_Total	OK	61.5182	67.4842	0.133536	0.186268	0.73245	0.885921	no
Upregulated	ARFGAP1	ARFGAP1	ARFGAP1	chr20:61904136-61921142	MSI2_KD_Poly	MSI2_C_Poly	OK	37.3228	18.5031	-1.01229	-1.33042	0.0255	0.103759	no	MSI2_KD_Total	MSI2_C_Total	OK	15.5715	16.6287	0.0947622	0.131041	0.83005	0.932764	no
Upregulated	ARFGAP3	ARFGAP3	ARFGAP3	chr22:43192531-43253408	MSI2_KD_Poly	MSI2_C_Poly	OK	15.3843	5.11623	-1.5883	-1.84062	0.00215	0.0171465	yes	MSI2_KD_Total	MSI2_C_Total	OK	12.8626	10.8102	-0.250787	-0.350387	0.541	0.766634	no
Upregulated	ARFGEF1	ARFGEF1	ARFGEF1	chr8:68109883-68255912	MSI2_KD_Poly	MSI2_C_Poly	OK	5.57781	2.51913	-1.14677	-1.46451	0.01315	0.0644545	no	MSI2_KD_Total	MSI2_C_Total	OK	16.6365	13.8427	-0.265228	-0.37552	0.4979	0.734128	no
Upregulated	ARFIP1	ARFIP1	ARFIP1	chr4:153701088-153833063	MSI2_KD_Poly	MSI2_C_Poly	OK	7.02056	2.3106	-1.60332	-1.84563	0.00245	0.0189071	yes	MSI2_KD_Total	MSI2_C_Total	OK	5.4463	6.33256	0.217511	0.28064	0.6384	0.831831	no
Unchanged	ARFIP2	ARFIP2	ARFIP2	chr11:6495912-6505911	MSI2_KD_Poly	MSI2_C_Poly	OK	15.7443	24.4765	0.636567	0.588958	0.33715	0.588113	no	MSI2_KD_Total	MSI2_C_Total	OK	12.2939	9.69375	-0.342814	-0.282492	0.6711	0.851382	no
Unchanged	ARG2	ARG2	ARG2	chr14:68086578-68141602	MSI2_KD_Poly	MSI2_C_Poly	OK	65.9381	100.043	0.60143	0.546645	0.4133	0.662817	no	MSI2_KD_Total	MSI2_C_Total	OK	36.5423	25.3497	-0.5276	-0.478779	0.44045	0.68672	no
Upregulated	ARGLU1	ARGLU1	ARGLU1	chr13:107195661-107220514	MSI2_KD_Poly	MSI2_C_Poly	OK	32.377	15.1155	-1.09894	-1.45355	0.0125	0.0621926	no	MSI2_KD_Total	MSI2_C_Total	OK	42.473	40.2084	-0.0790506	-0.113059	0.8469	0.940565	no
Unchanged	ARHGAP1	ARHGAP1	ARHGAP1	chr11:46698624-46722215	MSI2_KD_Poly	MSI2_C_Poly	OK	21.0439	22.5563	0.10013	0.136146	0.8034	0.921897	no	MSI2_KD_Total	MSI2_C_Total	OK	11.5327	14.8024	0.360105	0.502165	0.36775	0.619774	no
Unchanged	ARHGAP18	ARHGAP18	ARHGAP18	chr6:129898239-130031370	MSI2_KD_Poly	MSI2_C_Poly	OK	13.0989	14.8705	0.183008	0.23624	0.6639	0.847231	no	MSI2_KD_Total	MSI2_C_Total	OK	23.8168	39.9883	0.747597	1.06275	0.06115	0.192799	no
Unchanged	ARHGAP27	ARHGAP27	ARHGAP27	chr17_ctg5_hap1:86403-125407	MSI2_KD_Poly	MSI2_C_Poly	OK	4.36677	5.32857	0.287181	0.320574	0.5584	0.778877	no	MSI2_KD_Total	MSI2_C_Total	OK	1.75168	2.41716	0.464573	0.506126	0.3587	0.610551	no
Upregulated	ARHGAP39	ARHGAP39	ARHGAP39	chr8:145754562-145911197	MSI2_KD_Poly	MSI2_C_Poly	OK	7.69698	3.60432	-1.09456	-1.3026	0.02795	0.11099	no	MSI2_KD_Total	MSI2_C_Total	OK	4.62821	3.33346	-0.473434	-0.581248	0.31045	0.560558	no
Unchanged	ARHGAP4	ARHGAP4	ARHGAP4	chrX:153172829-153191714	MSI2_KD_Poly	MSI2_C_Poly	OK	14.7712	23.9891	0.699592	0.864663	0.1383	0.335367	no	MSI2_KD_Total	MSI2_C_Total	OK	5.12916	17.0674	1.73445	2.17152	0.00035	0.00446425	yes
Unchanged	ARHGDIA	ARHGDIA	ARHGDIA	chr17:79825594-79829282	MSI2_KD_Poly	MSI2_C_Poly	OK	460.839	536.397	0.219039	0.219515	0.7086	0.873149	no	MSI2_KD_Total	MSI2_C_Total	OK	98.5272	177.386	0.848295	1.11572	0.054	0.176663	no
Downregulated	ARHGDIB	ARHGDIB	ARHGDIB	chr12:15094949-15114562	MSI2_KD_Poly	MSI2_C_Poly	OK	158.852	421.024	1.40622	1.81194	0.00285	0.0210782	yes	MSI2_KD_Total	MSI2_C_Total	OK	111.01	159.464	0.522542	0.702009	0.22195	0.456023	no
Upregulated	ARHGEF1	ARHGEF1	ARHGEF1	chr19:42387266-42411604	MSI2_KD_Poly	MSI2_C_Poly	OK	65.4314	30.9823	-1.07854	-1.36614	0.0272	0.10886	no	MSI2_KD_Total	MSI2_C_Total	OK	32.6459	42.1478	0.368555	0.53064	0.3586	0.610461	no
Upregulated	ARHGEF12	ARHGEF12	ARHGEF12	chr11:120207617-120360645	MSI2_KD_Poly	MSI2_C_Poly	OK	16.2465	7.38728	-1.13702	-1.50937	0.0117	0.0593252	no	MSI2_KD_Total	MSI2_C_Total	OK	25.2875	17.1373	-0.561282	-0.763617	0.20765	0.437121	no
Unchanged	ARHGEF2	ARHGEF2	ARHGEF2	chr1:155916629-155948336	MSI2_KD_Poly	MSI2_C_Poly	OK	46.251	61.3463	0.407493	0.518601	0.3659	0.617877	no	MSI2_KD_Total	MSI2_C_Total	OK	34.332	43.5487	0.343075	0.474868	0.4106	0.660242	no
Unchanged	ARHGEF39	ARHGEF39	ARHGEF39	chr9:35658286-35665278	MSI2_KD_Poly	MSI2_C_Poly	OK	6.86983	13.3329	0.956643	1.17725	0.04665	0.159545	no	MSI2_KD_Total	MSI2_C_Total	OK	4.89489	4.96775	0.0213179	0.0258035	0.9646	0.986554	no
Upregulated	ARID1B	ARID1B	ARID1B	chr6:157099063-157531913	MSI2_KD_Poly	MSI2_C_Poly	OK	12.9556	4.94196	-1.39042	-1.74432	0.00235	0.0183264	yes	MSI2_KD_Total	MSI2_C_Total	OK	13.5366	11.5619	-0.227485	-0.305949	0.59445	0.804033	no
Upregulated	ARID3A	ARID3A	ARID3A	chr19:926036-972803	MSI2_KD_Poly	MSI2_C_Poly	OK	166.209	55.3035	-1.58756	-1.75502	0.0025	0.0191761	yes	MSI2_KD_Total	MSI2_C_Total	OK	46.7002	45.3081	-0.0436609	-0.054265	0.9237	0.971373	no
Unchanged	ARID3B	ARID3B	ARID3B	chr15:74833517-74890472	MSI2_KD_Poly	MSI2_C_Poly	OK	18.7594	23.0625	0.297934	0.387051	0.49745	0.73385	no	MSI2_KD_Total	MSI2_C_Total	OK	7.38429	8.21603	0.153982	0.213765	0.7053	0.871216	no
Upregulated	ARIH1	ARIH1	ARIH1	chr15:72766666-72878896	MSI2_KD_Poly	MSI2_C_Poly	OK	22.097	11.0351	-1.00175	-1.35635	0.0145	0.0692007	no	MSI2_KD_Total	MSI2_C_Total	OK	25.4766	24.3522	-0.0651244	-0.0923487	0.86835	0.950047	no
Unchanged	ARIH2	ARIH2	ARIH2	chr3:48955220-49022971	MSI2_KD_Poly	MSI2_C_Poly	OK	30.9642	44.0782	0.509463	0.666708	0.2283	0.463982	no	MSI2_KD_Total	MSI2_C_Total	OK	26.314	25.4232	-0.0496816	-0.0674034	0.9087	0.965872	no
Unchanged	ARL15	ARL15	ARL15	chr5:53180613-53606403	MSI2_KD_Poly	MSI2_C_Poly	OK	16.3031	20.0691	0.299832	0.392475	0.4941	0.731106	no	MSI2_KD_Total	MSI2_C_Total	OK	18.2131	23.1621	0.346791	0.488296	0.3973	0.647852	no
Unchanged	ARL16	ARL16	ARL16	chr17:79648223-79650954	MSI2_KD_Poly	MSI2_C_Poly	OK	10.643	17.5358	0.720394	0.887938	0.1299	0.321624	no	MSI2_KD_Total	MSI2_C_Total	OK	7.84263	7.62636	-0.0403423	-0.0447947	0.93715	0.977011	no
Unchanged	ARL2	ARL2	ARL2	chr11:64781584-64808044	MSI2_KD_Poly	MSI2_C_Poly	OK	441.953	490.463	0.150252	0.139715	0.81065	0.924957	no	MSI2_KD_Total	MSI2_C_Total	OK	98.4978	82.88	-0.249066	-0.283232	0.62745	0.824974	no
Downregulated	ARL2BP	ARL2BP	ARL2BP	chr16:57279037-57287545	MSI2_KD_Poly	MSI2_C_Poly	OK	18.7373	38.5149	1.0395	1.39255	0.0197	0.0862378	no	MSI2_KD_Total	MSI2_C_Total	OK	17.9711	20.3914	0.182277	0.252899	0.63815	0.831688	no
Unchanged	ARL3	ARL3	ARL3	chr10:104433483-104474190	MSI2_KD_Poly	MSI2_C_Poly	OK	5.63575	8.55379	0.601958	0.819481	0.14445	0.344985	no	MSI2_KD_Total	MSI2_C_Total	OK	3.0564	3.09838	0.0196804	0.0241179	0.9664	0.987057	no
Unchanged	ARL5A	ARL5A	ARL5A	chr2:152657479-152685009	MSI2_KD_Poly	MSI2_C_Poly	OK	20.0067	24.5364	0.29444	0.407641	0.4836	0.722955	no	MSI2_KD_Total	MSI2_C_Total	OK	40.6252	46.8437	0.205479	0.28434	0.61675	0.818569	no
Unchanged	ARL6IP4	ARL6IP4	ARL6IP4	chr12:123464606-123467460	MSI2_KD_Poly	MSI2_C_Poly	OK	145.172	216.247	0.574922	0.723915	0.2236	0.458214	no	MSI2_KD_Total	MSI2_C_Total	OK	71.177	76.6039	0.106006	0.146075	0.8112	0.925209	no
Unchanged	ARL6IP6	ARL6IP6	ARL6IP6	chr2:153574406-153617767	MSI2_KD_Poly	MSI2_C_Poly	OK	31.8259	35.0077	0.137471	0.156482	0.78525	0.91285	no	MSI2_KD_Total	MSI2_C_Total	OK	15.4005	19.6051	0.348247	0.442069	0.44645	0.691816	no
Downregulated	ARMC10	ARMC10	ARMC10	chr7:102715327-102789569	MSI2_KD_Poly	MSI2_C_Poly	OK	14.5269	29.7084	1.03214	1.33814	0.02825	0.111819	no	MSI2_KD_Total	MSI2_C_Total	OK	14.5186	16.213	0.159244	0.18013	0.77155	0.905818	no
Unchanged	ARMC7	ARMC7	ARMC7	chr17:73106046-73127890	MSI2_KD_Poly	MSI2_C_Poly	OK	45.4886	48.6567	0.0971347	0.073313	0.90265	0.963472	no	MSI2_KD_Total	MSI2_C_Total	OK	15.2614	14.7722	-0.0470027	-0.0396464	0.94655	0.980082	no
Upregulated	ARMCX3	ARMCX3	ARMCX3	chrX:100878119-100882831	MSI2_KD_Poly	MSI2_C_Poly	OK	9.3325	4.35901	-1.09826	-1.2475	0.0336	0.12646	no	MSI2_KD_Total	MSI2_C_Total	OK	9.75733	9.64684	-0.01643	-0.0224788	0.97015	0.988572	no
Upregulated	ARMCX5	ARMCX5	ARMCX5	chrX:101854095-101972661	MSI2_KD_Poly	MSI2_C_Poly	OK	6.05306	2.80336	-1.11051	-1.11198	0.05975	0.189734	no	MSI2_KD_Total	MSI2_C_Total	OK	6.27067	5.41814	-0.21082	-0.248162	0.68115	0.857357	no
Downregulated	ARMCX6	ARMCX6	ARMCX6	chrX:100870107-100872991	MSI2_KD_Poly	MSI2_C_Poly	OK	4.61803	11.0171	1.2544	1.19689	0.039	0.140571	no	MSI2_KD_Total	MSI2_C_Total	OK	2.69204	3.34985	0.315395	0.294644	0.62255	0.821973	no
Upregulated	ARMT1	ARMT1	ARMT1	chr6:151773392-151791234	MSI2_KD_Poly	MSI2_C_Poly	OK	19.5485	5.51379	-1.82594	-2.0906	0.00125	0.0115601	yes	MSI2_KD_Total	MSI2_C_Total	OK	14.6814	12.6706	-0.212504	-0.288478	0.6203	0.820507	no
Downregulated	ARPC1A	ARPC1A	ARPC1A	chr7:98923495-98963885	MSI2_KD_Poly	MSI2_C_Poly	OK	18.5286	54.7094	1.56203	2.02195	0.00025	0.00347008	yes	MSI2_KD_Total	MSI2_C_Total	OK	32.3642	37.3933	0.208378	0.280099	0.6267	0.824479	no
Unchanged	ARPC2	ARPC2	ARPC2	chr2:219081816-219119071	MSI2_KD_Poly	MSI2_C_Poly	OK	144.872	222.267	0.617519	0.832884	0.1513	0.355632	no	MSI2_KD_Total	MSI2_C_Total	OK	99.4503	104.853	0.0763243	0.107263	0.849	0.941514	no
Unchanged	ARPC3	ARPC3	ARPC3	chr12:110872694-110888216	MSI2_KD_Poly	MSI2_C_Poly	OK	134.806	184.415	0.452071	0.483345	0.4167	0.665579	no	MSI2_KD_Total	MSI2_C_Total	OK	69.4313	82.0339	0.240633	0.304977	0.6021	0.809097	no
Unchanged	ARPC4	ARPC4	ARPC4	chr3:9821647-9878040	MSI2_KD_Poly	MSI2_C_Poly	OK	124.94	220.766	0.821278	0.612237	0.2886	0.535477	no	MSI2_KD_Total	MSI2_C_Total	OK	54.998	68.5678	0.318153	0.246528	0.6679	0.849505	no
Unchanged	ARPC5	ARPC5	ARPC5	chr1:183595327-183605076	MSI2_KD_Poly	MSI2_C_Poly	OK	115.511	146.803	0.345851	0.455916	0.4323	0.68005	no	MSI2_KD_Total	MSI2_C_Total	OK	64.5375	72.011	0.15808	0.222922	0.69415	0.86512	no
Unchanged	ARPC5L	ARPC5L	ARPC5L	chr9:127631483-127639696	MSI2_KD_Poly	MSI2_C_Poly	OK	102.488	189.142	0.884014	1.21243	0.0334	0.125913	no	MSI2_KD_Total	MSI2_C_Total	OK	55.8835	61.5996	0.140498	0.191265	0.72865	0.884089	no
Unchanged	ARPP19	ARPP19	ARPP19	chr15:52839241-52861643	MSI2_KD_Poly	MSI2_C_Poly	OK	22.9216	27.0303	0.237869	0.328729	0.573	0.789133	no	MSI2_KD_Total	MSI2_C_Total	OK	29.9378	29.8582	-0.00384149	-0.00545482	0.9934	0.996956	no
Unchanged	ARRB1	ARRB1	ARRB1	chr11:74971165-75062875	MSI2_KD_Poly	MSI2_C_Poly	OK	21.4427	23.759	0.147986	0.196298	0.73185	0.885563	no	MSI2_KD_Total	MSI2_C_Total	OK	13.0831	12.2249	-0.0978818	-0.134774	0.8192	0.928291	no
Unchanged	ARRDC1-AS1	ARRDC1-AS1	ARRDC1-AS1	chr9:140500095-140513347	MSI2_KD_Poly	MSI2_C_Poly	OK	40.9623	52.1574	0.348575	0.229933	0.6479	0.837679	no	MSI2_KD_Total	MSI2_C_Total	OK	19.9963	27.1005	0.438588	0.431605	0.47365	0.714832	no
Unchanged	ARRDC2	ARRDC2	ARRDC2	chr19:18111940-18124911	MSI2_KD_Poly	MSI2_C_Poly	OK	18.7152	22.1842	0.245322	0.345712	0.56355	0.78257	no	MSI2_KD_Total	MSI2_C_Total	OK	8.26616	8.87402	0.10237	0.134391	0.81705	0.927515	no
Unchanged	ARV1	ARV1	ARV1	chr1:231114822-231136479	MSI2_KD_Poly	MSI2_C_Poly	OK	43.9448	59.9494	0.448052	0.626343	0.24915	0.489895	no	MSI2_KD_Total	MSI2_C_Total	OK	46.0587	55.9181	0.279842	0.394666	0.4867	0.725324	no
Upregulated	ARVCF	ARVCF	ARVCF	chr22:19863040-20004309	MSI2_KD_Poly	MSI2_C_Poly	OK	28.6578	10.7579	-1.41353	-0.441155	0.5485	0.772355	no	MSI2_KD_Total	MSI2_C_Total	OK	7.50084	7.9426	0.0825586	0.0359666	0.72455	0.882073	no
Upregulated	ASAH1	ASAH1	ASAH1	chr8:17913924-17955160	MSI2_KD_Poly	MSI2_C_Poly	OK	46.753	20.5901	-1.18311	-1.45331	0.0163	0.0755454	no	MSI2_KD_Total	MSI2_C_Total	OK	45.4823	35.5846	-0.35405	-0.504902	0.38535	0.636939	no
Upregulated	ASAP1	ASAP1	ASAP1	chr8:131064350-131455906	MSI2_KD_Poly	MSI2_C_Poly	OK	6.39488	3.15415	-1.01967	-1.37045	0.01515	0.0716408	no	MSI2_KD_Total	MSI2_C_Total	OK	12.6955	11.0764	-0.196838	-0.270184	0.63975	0.832475	no
Unchanged	ASB1	ASB1	ASB1	chr2:239335625-239360891	MSI2_KD_Poly	MSI2_C_Poly	OK	8.55769	13.0462	0.608333	0.858036	0.1235	0.311156	no	MSI2_KD_Total	MSI2_C_Total	OK	7.14799	6.53054	-0.130335	-0.18353	0.74775	0.893673	no
Downregulated	ASB16-AS1	ASB16-AS1	ASB16-AS1	chr17:42248073-42264085	MSI2_KD_Poly	MSI2_C_Poly	OK	7.16243	16.4087	1.19594	0.916308	0.08715	0.246403	no	MSI2_KD_Total	MSI2_C_Total	OK	8.04138	7.64694	-0.0725595	-0.0652538	0.91385	0.967847	no
Upregulated	ASB7	ASB7	ASB7	chr15:101142754-101191904	MSI2_KD_Poly	MSI2_C_Poly	OK	24.4217	10.4715	-1.22169	-1.26383	0.0511	0.170052	no	MSI2_KD_Total	MSI2_C_Total	OK	6.69651	8.03993	0.263772	0.282455	0.641	0.833024	no
Unchanged	ASB8	ASB8	ASB8	chr12:48541571-48551377	MSI2_KD_Poly	MSI2_C_Poly	OK	14.2056	16.0827	0.17905	0.23531	0.67965	0.856595	no	MSI2_KD_Total	MSI2_C_Total	OK	8.72486	9.77763	0.164352	0.216489	0.7036	0.870389	no
Unchanged	ASCC2	ASCC2	ASCC2	chr22:30184596-30234293	MSI2_KD_Poly	MSI2_C_Poly	OK	40.3111	47.3353	0.231737	0.31321	0.577	0.792016	no	MSI2_KD_Total	MSI2_C_Total	OK	25.2526	30.9052	0.291417	0.417106	0.4722	0.713549	no
Unchanged	ASF1B	ASF1B	ASF1B	chr19:14230320-14247440	MSI2_KD_Poly	MSI2_C_Poly	OK	79.701	93.9274	0.236949	0.326414	0.5638	0.78271	no	MSI2_KD_Total	MSI2_C_Total	OK	28.5118	33.1694	0.218292	0.298474	0.59575	0.804862	no
Upregulated	ASIC4	ASIC4	ASIC4	chr2:220378891-220403494	MSI2_KD_Poly	MSI2_C_Poly	OK	8.28447	3.36048	-1.30174	-1.57182	0.00515	0.0326558	yes	MSI2_KD_Total	MSI2_C_Total	OK	5.37286	5.1074	-0.0731019	-0.0910484	0.8742	0.952491	no
Unchanged	ASL	ASL	ASL	chr7:65540775-65558329	MSI2_KD_Poly	MSI2_C_Poly	OK	13.005	15.6185	0.264186	0.336912	0.57925	0.79355	no	MSI2_KD_Total	MSI2_C_Total	OK	6.40935	10.2502	0.677409	0.875999	0.13615	0.331804	no
Unchanged	ASNA1	ASNA1	ASNA1	chr19:12848305-12859137	MSI2_KD_Poly	MSI2_C_Poly	OK	86.1676	111.08	0.366388	0.504378	0.3785	0.630261	no	MSI2_KD_Total	MSI2_C_Total	OK	42.5202	39.018	-0.124008	-0.168591	0.75935	0.899884	no
Unchanged	ASS1	ASS1	ASS1	chr9:133320093-133376661	MSI2_KD_Poly	MSI2_C_Poly	OK	25.6605	41.2764	0.685767	0.924294	0.1048	0.279041	no	MSI2_KD_Total	MSI2_C_Total	OK	20.0714	13.231	-0.60122	-0.724584	0.1952	0.420243	no
Unchanged	ASXL1	ASXL1	ASXL1	chr20:30946146-31027122	MSI2_KD_Poly	MSI2_C_Poly	OK	45.1498	64.6796	0.518592	0.382952	0.49775	0.734031	no	MSI2_KD_Total	MSI2_C_Total	OK	31.4328	28.445	-0.144096	-0.134175	0.7705	0.905344	no
Upregulated	ATAD1	ATAD1	ATAD1	chr10:89512874-89577917	MSI2_KD_Poly	MSI2_C_Poly	OK	15.1286	6.10753	-1.30861	-1.50127	0.0117	0.0593252	no	MSI2_KD_Total	MSI2_C_Total	OK	17.3225	15.4034	-0.169391	-0.239887	0.66785	0.849469	no
Upregulated	ATAD3A	ATAD3A	ATAD3A	chr1:1447522-1470067	MSI2_KD_Poly	MSI2_C_Poly	OK	108.734	42.7696	-1.34615	-1.65429	0.0046	0.0299869	yes	MSI2_KD_Total	MSI2_C_Total	OK	21.5906	28.6071	0.405972	0.571391	0.32135	0.572302	no
Unchanged	ATF2	ATF2	ATF2	chr2:175936977-176032934	MSI2_KD_Poly	MSI2_C_Poly	OK	17.5755	21.8219	0.312208	0.33648	0.5537	0.775642	no	MSI2_KD_Total	MSI2_C_Total	OK	27.6111	37.7847	0.452555	0.557179	0.34205	0.593194	no
Unchanged	ATF3	ATF3	ATF3	chr1:212738675-212794119	MSI2_KD_Poly	MSI2_C_Poly	OK	23.9848	34.4213	0.521181	0.689365	0.2455	0.485649	no	MSI2_KD_Total	MSI2_C_Total	OK	11.6936	14.4775	0.308088	0.407242	0.49985	0.73569	no
Unchanged	ATF4	ATF4	ATF4	chr22:39916563-39918691	MSI2_KD_Poly	MSI2_C_Poly	OK	139.482	277.889	0.994433	1.26331	0.02815	0.111536	no	MSI2_KD_Total	MSI2_C_Total	OK	120.274	124.346	0.0480309	0.0611422	0.91915	0.970019	no
Unchanged	ATF5	ATF5	ATF5	chr19:50392912-50437193	MSI2_KD_Poly	MSI2_C_Poly	OK	35.5563	61.035	0.779531	0.454927	0.54855	0.772356	no	MSI2_KD_Total	MSI2_C_Total	OK	16.157	20.8166	0.365576	0.20862	0.78565	0.912992	no
Upregulated	ATF6	ATF6	ATF6	chr1:161736033-161933860	MSI2_KD_Poly	MSI2_C_Poly	OK	12.8449	5.66792	-1.18031	-1.40735	0.02205	0.0935163	no	MSI2_KD_Total	MSI2_C_Total	OK	17.5892	14.71	-0.257891	-0.367278	0.51465	0.746667	no
Unchanged	ATF7	ATF7	ATF7	chr12:53901639-54020199	MSI2_KD_Poly	MSI2_C_Poly	OK	19.2868	27.3744	0.505212	0.412393	0.41185	0.661412	no	MSI2_KD_Total	MSI2_C_Total	OK	14.5364	15.4522	0.0881375	0.0738569	0.8624	0.947328	no
Unchanged	ATG10	ATG10	ATG10	chr5:81267843-81551216	MSI2_KD_Poly	MSI2_C_Poly	OK	6.78236	10.2357	0.593749	0.724792	0.21345	0.445141	no	MSI2_KD_Total	MSI2_C_Total	OK	6.26162	5.88711	-0.0889778	-0.109749	0.84925	0.941576	no
Unchanged	ATG101	ATG101	ATG101	chr12:52463757-52471279	MSI2_KD_Poly	MSI2_C_Poly	OK	66.8441	109.578	0.713093	0.935377	0.1081	0.284824	no	MSI2_KD_Total	MSI2_C_Total	OK	20.355	28.1038	0.465382	0.607398	0.2972	0.545465	no
Unchanged	ATG12	ATG12	ATG12	chr5:115163893-115177548	MSI2_KD_Poly	MSI2_C_Poly	OK	7.19849	10.8926	0.59758	0.793034	0.1709	0.385863	no	MSI2_KD_Total	MSI2_C_Total	OK	9.14151	10.6635	0.222181	0.30908	0.59785	0.806435	no
Unchanged	ATG13	ATG13	ATG13	chr11:46638825-46697568	MSI2_KD_Poly	MSI2_C_Poly	OK	23.6156	37.8237	0.679552	0.91116	0.12135	0.307823	no	MSI2_KD_Total	MSI2_C_Total	OK	12.617	11.328	-0.155475	-0.211326	0.7198	0.879454	no
Unchanged	ATG16L1	ATG16L1	ATG16L1	chr2:234160216-234204320	MSI2_KD_Poly	MSI2_C_Poly	OK	5.12889	6.8804	0.423846	0.533218	0.35695	0.608642	no	MSI2_KD_Total	MSI2_C_Total	OK	5.03409	5.05019	0.00460534	0.00592289	0.9922	0.996503	no
Unchanged	ATG2A	ATG2A	ATG2A	chr11:64662003-64684722	MSI2_KD_Poly	MSI2_C_Poly	OK	12.3832	13.2459	0.0971605	0.123522	0.824	0.930092	no	MSI2_KD_Total	MSI2_C_Total	OK	6.22462	9.04944	0.539842	0.732069	0.20225	0.429996	no
Unchanged	ATG4D	ATG4D	ATG4D	chr19:10654569-10676702	MSI2_KD_Poly	MSI2_C_Poly	OK	25.8033	34.6488	0.425249	0.345614	0.62375	0.822576	no	MSI2_KD_Total	MSI2_C_Total	OK	11.7142	12.092	0.045805	0.0289901	0.96845	0.987865	no
Upregulated	ATL2	ATL2	ATL2	chr2:38521098-38604432	MSI2_KD_Poly	MSI2_C_Poly	OK	21.5465	8.60686	-1.32389	-1.57368	0.0221	0.0936524	no	MSI2_KD_Total	MSI2_C_Total	OK	27.7806	29.5395	0.0885683	0.119828	0.8375	0.936071	no
Downregulated	ATOX1	ATOX1	ATOX1	chr5:151122382-151138210	MSI2_KD_Poly	MSI2_C_Poly	OK	42.4333	146.755	1.79014	2.17347	0.00015	0.00233513	yes	MSI2_KD_Total	MSI2_C_Total	OK	55.7173	61.6022	0.144857	0.167408	0.76785	0.904342	no
Upregulated	ATP1A1	ATP1A1	ATP1A1	chr1:116915794-116961244	MSI2_KD_Poly	MSI2_C_Poly	OK	255.828	113.002	-1.17883	-1.3949	0.0196	0.0859438	no	MSI2_KD_Total	MSI2_C_Total	OK	261.389	204.752	-0.35232	-0.415823	0.4828	0.722419	no
Unchanged	ATP2A1-AS1	ATP2A1-AS1	ATP2A1-AS1	chr16:28889808-28936532	MSI2_KD_Poly	MSI2_C_Poly	OK	26.2637	41.3383	0.654413	0.474006	0.421	0.669708	no	MSI2_KD_Total	MSI2_C_Total	OK	6.90482	11.4068	0.724221	0.440018	0.531	0.75915	no
Unchanged	ATP2A3	ATP2A3	ATP2A3	chr17:3827162-3867758	MSI2_KD_Poly	MSI2_C_Poly	OK	52.2172	63.835	0.289821	0.345483	0.56495	0.783544	no	MSI2_KD_Total	MSI2_C_Total	OK	25.3242	46.5134	0.877129	1.16008	0.05245	0.173078	no
Upregulated	ATP2C1	ATP2C1	ATP2C1	chr3:130569368-131100319	MSI2_KD_Poly	MSI2_C_Poly	OK	14.0755	6.24829	-1.17166	-1.15767	0.0893	0.25056	no	MSI2_KD_Total	MSI2_C_Total	OK	22.016	19.6032	-0.167461	-0.209477	0.72605	0.882831	no
Upregulated	ATP5A1	ATP5A1	ATP5A1	chr18:43664109-43684199	MSI2_KD_Poly	MSI2_C_Poly	OK	435.71	200.767	-1.11784	-0.985288	0.09795	0.266663	no	MSI2_KD_Total	MSI2_C_Total	OK	348.98	296.873	-0.233302	-0.278419	0.618	0.819217	no
Downregulated	ATP5E	ATP5E	ATP5E	chr20:57603732-57617901	MSI2_KD_Poly	MSI2_C_Poly	OK	229.166	647.438	1.49835	1.2047	0.07425	0.221027	no	MSI2_KD_Total	MSI2_C_Total	OK	500.956	344.116	-0.541791	-0.392684	0.6169	0.818658	no
Downregulated	ATP5G1	ATP5G1	ATP5G1	chr17:46970147-46973232	MSI2_KD_Poly	MSI2_C_Poly	OK	250.169	676.59	1.43538	1.80736	0.0012	0.0112287	yes	MSI2_KD_Total	MSI2_C_Total	OK	110.663	146.645	0.406151	0.532232	0.35145	0.603035	no
Downregulated	ATP5G2	ATP5G2	ATP5G2	chr12:54058943-54070512	MSI2_KD_Poly	MSI2_C_Poly	OK	480.667	1274.05	1.40631	1.55035	0.00825	0.0460558	yes	MSI2_KD_Total	MSI2_C_Total	OK	251.14	272.084	0.115562	0.144928	0.7951	0.917455	no
Downregulated	ATP5G3	ATP5G3	ATP5G3	chr2:176040985-176046490	MSI2_KD_Poly	MSI2_C_Poly	OK	301.053	631.008	1.06764	1.06431	0.0538	0.176221	no	MSI2_KD_Total	MSI2_C_Total	OK	103.827	139.057	0.421493	0.44023	0.453	0.697095	no
Unchanged	ATP5H	ATP5H	ATP5H	chr17:73028661-73061984	MSI2_KD_Poly	MSI2_C_Poly	OK	653.938	1098.25	0.747988	0.768148	0.17895	0.397601	no	MSI2_KD_Total	MSI2_C_Total	OK	282.656	336.606	0.252016	0.274331	0.64435	0.835428	no
Downregulated	ATP5I	ATP5I	ATP5I	chr4:666224-668127	MSI2_KD_Poly	MSI2_C_Poly	OK	107.437	454.822	2.08181	2.19057	0.0003	0.00397638	yes	MSI2_KD_Total	MSI2_C_Total	OK	338.396	281.421	-0.265981	-0.232415	0.6906	0.862983	no
Downregulated	ATP5J	ATP5J	ATP5J	chr21:27096790-27144771	MSI2_KD_Poly	MSI2_C_Poly	OK	405.459	1125.03	1.47233	1.7623	0.0043	0.0285552	yes	MSI2_KD_Total	MSI2_C_Total	OK	217.873	300.821	0.465414	0.566445	0.33985	0.591221	no
Downregulated	ATP5J2	ATP5J2	ATP5J2	chr7:99006600-99063824	MSI2_KD_Poly	MSI2_C_Poly	OK	331.124	1074.15	1.69776	1.26322	0.0302	0.117117	no	MSI2_KD_Total	MSI2_C_Total	OK	507.211	650.81	0.35965	0.34407	0.56245	0.781707	no
Downregulated	ATP5L	ATP5L	ATP5L	chr11:118230295-118289530	MSI2_KD_Poly	MSI2_C_Poly	OK	83.8737	278.863	1.73327	1.4092	0.02455	0.100972	no	MSI2_KD_Total	MSI2_C_Total	OK	106.347	83.7837	-0.344033	-0.219129	0.74095	0.890247	no
Downregulated	ATP5O	ATP5O	ATP5O	chr21:35275756-35288158	MSI2_KD_Poly	MSI2_C_Poly	OK	653.353	1408.06	1.10777	1.09289	0.06305	0.196837	no	MSI2_KD_Total	MSI2_C_Total	OK	380.425	424.492	0.158124	0.195263	0.7308	0.885139	no
Unchanged	ATP5S	ATP5S	ATP5S	chr14:50779046-50792946	MSI2_KD_Poly	MSI2_C_Poly	OK	5.38726	5.75777	0.0959567	0.111589	0.8425	0.938453	no	MSI2_KD_Total	MSI2_C_Total	OK	3.5472	4.17042	0.233511	0.254709	0.6611	0.845568	no
Unchanged	ATP5SL	ATP5SL	ATP5SL	chr19:41937222-41945843	MSI2_KD_Poly	MSI2_C_Poly	OK	54.1947	81.1291	0.582066	0.812892	0.18105	0.400544	no	MSI2_KD_Total	MSI2_C_Total	OK	33.1712	33.383	0.00918149	0.0129634	0.98195	0.992557	no
Upregulated	ATP6AP2	ATP6AP2	ATP6AP2	chrX:40440215-40465888	MSI2_KD_Poly	MSI2_C_Poly	OK	91.7716	19.0599	-2.2675	-2.33016	0.00015	0.00233513	yes	MSI2_KD_Total	MSI2_C_Total	OK	52.4335	48.5951	-0.109677	-0.150239	0.7916	0.915813	no
Unchanged	ATP6V0A1	ATP6V0A1	ATP6V0A1	chr17:40610861-40674597	MSI2_KD_Poly	MSI2_C_Poly	OK	24.8061	31.2967	0.33531	0.457351	0.42785	0.676112	no	MSI2_KD_Total	MSI2_C_Total	OK	30.6874	40.0778	0.385157	0.5286	0.3699	0.621769	no
Unchanged	ATP6V0B	ATP6V0B	ATP6V0B	chr1:44440319-44443972	MSI2_KD_Poly	MSI2_C_Poly	OK	90.6002	131.224	0.534441	0.671865	0.24055	0.479628	no	MSI2_KD_Total	MSI2_C_Total	OK	45.5898	49.3051	0.113027	0.138466	0.81855	0.92805	no
Unchanged	ATP6V0C	ATP6V0C	ATP6V0C	chr16:2563726-2570224	MSI2_KD_Poly	MSI2_C_Poly	OK	562.874	646.724	0.200336	0.197851	0.7379	0.888761	no	MSI2_KD_Total	MSI2_C_Total	OK	127.526	168.945	0.405766	0.538646	0.34525	0.596517	no
Unchanged	ATP6V0D1	ATP6V0D1	ATP6V0D1	chr16:67471916-67515089	MSI2_KD_Poly	MSI2_C_Poly	OK	51.1401	84.6529	0.727106	0.964551	0.0859	0.243888	no	MSI2_KD_Total	MSI2_C_Total	OK	32.8555	43.3354	0.399409	0.569263	0.3157	0.566248	no
Downregulated	ATP6V0E1	ATP6V0E1	ATP6V0E1	chr5:172410762-172461900	MSI2_KD_Poly	MSI2_C_Poly	OK	69.9909	223.096	1.67243	2.10288	0.00035	0.00446425	yes	MSI2_KD_Total	MSI2_C_Total	OK	70.2841	86.4177	0.298128	0.386095	0.5026	0.737843	no
Upregulated	ATP6V1A	ATP6V1A	ATP6V1A	chr3:113465865-113530905	MSI2_KD_Poly	MSI2_C_Poly	OK	21.7298	4.8667	-2.15866	-2.29114	0.0014	0.0125568	yes	MSI2_KD_Total	MSI2_C_Total	OK	21.1579	24.2204	0.195027	0.276824	0.61725	0.818801	no
Upregulated	ATP6V1C1	ATP6V1C1	ATP6V1C1	chr8:104033247-104085285	MSI2_KD_Poly	MSI2_C_Poly	OK	16.115	7.20613	-1.16111	-1.45434	0.01155	0.0587734	no	MSI2_KD_Total	MSI2_C_Total	OK	21.7429	17.5446	-0.309519	-0.438371	0.4357	0.682813	no
Unchanged	ATP6V1E1	ATP6V1E1	ATP6V1E1	chr22:18074902-18111588	MSI2_KD_Poly	MSI2_C_Poly	OK	150.958	173.966	0.204654	0.252675	0.6571	0.843172	no	MSI2_KD_Total	MSI2_C_Total	OK	91.7885	108.134	0.236436	0.334163	0.56995	0.786879	no
Downregulated	ATP6V1F	ATP6V1F	ATP6V1F	chr7:128502856-128505903	MSI2_KD_Poly	MSI2_C_Poly	OK	268.166	611.824	1.18999	1.49596	0.00635	0.037916	yes	MSI2_KD_Total	MSI2_C_Total	OK	202.551	202.799	0.00176786	0.0024628	0.99625	0.998221	no
Downregulated	ATP6V1G1	ATP6V1G1	ATP6V1G1	chr9:117349993-117361152	MSI2_KD_Poly	MSI2_C_Poly	OK	42.3582	114.479	1.43437	1.97554	0.00075	0.00791401	yes	MSI2_KD_Total	MSI2_C_Total	OK	56.0568	51.7639	-0.114944	-0.162448	0.7733	0.906775	no
Upregulated	ATP6V1H	ATP6V1H	ATP6V1H	chr8:54628102-54755871	MSI2_KD_Poly	MSI2_C_Poly	OK	19.3059	8.62627	-1.16224	-1.47964	0.01355	0.0658029	no	MSI2_KD_Total	MSI2_C_Total	OK	16.4825	16.8448	0.0313744	0.0433537	0.94335	0.978977	no
Unchanged	ATP8B2	ATP8B2	ATP8B2	chr1:154298035-154323780	MSI2_KD_Poly	MSI2_C_Poly	OK	23.9445	38.3127	0.678128	0.716012	0.1587	0.367069	no	MSI2_KD_Total	MSI2_C_Total	OK	17.5951	17.6872	0.00753383	0.00967307	0.98585	0.994029	no
Unchanged	ATPAF1	ATPAF1	ATPAF1	chr1:47100710-47134099	MSI2_KD_Poly	MSI2_C_Poly	OK	11.6619	12.9443	0.150514	0.193757	0.74335	0.891305	no	MSI2_KD_Total	MSI2_C_Total	OK	8.04028	9.03877	0.168881	0.216158	0.7197	0.879387	no
Unchanged	ATPAF2	ATPAF2	ATPAF2	chr17:17921333-17942480	MSI2_KD_Poly	MSI2_C_Poly	OK	16.4867	18.0138	0.127797	0.167611	0.76785	0.904342	no	MSI2_KD_Total	MSI2_C_Total	OK	7.6371	6.73895	-0.180501	-0.221704	0.7024	0.869864	no
Unchanged	ATPIF1	ATPIF1	ATPIF1	chr1:28562601-28564616	MSI2_KD_Poly	MSI2_C_Poly	OK	441.72	720.515	0.705896	0.885566	0.12945	0.320915	no	MSI2_KD_Total	MSI2_C_Total	OK	204.119	211.228	0.0493966	0.0606672	0.9226	0.971023	no
Unchanged	ATRAID	ATRAID	ATRAID	chr2:27422454-27440046	MSI2_KD_Poly	MSI2_C_Poly	OK	87.6089	144.451	0.721428	0.548533	0.4576	0.700862	no	MSI2_KD_Total	MSI2_C_Total	OK	66.2932	62.766	-0.0788777	-0.0582609	0.93005	0.973929	no
Upregulated	ATRN	ATRN	ATRN	chr20:3451664-3631769	MSI2_KD_Poly	MSI2_C_Poly	OK	7.55808	3.16634	-1.2552	-1.43385	0.0208	0.0896484	no	MSI2_KD_Total	MSI2_C_Total	OK	9.17106	7.73241	-0.246171	-0.289868	0.60815	0.813232	no
Upregulated	ATXN10	ATXN10	ATXN10	chr22:46067677-46241187	MSI2_KD_Poly	MSI2_C_Poly	OK	40.6155	16.4382	-1.30498	-1.55922	0.0101	0.0532698	no	MSI2_KD_Total	MSI2_C_Total	OK	26.874	24.052	-0.160055	-0.220296	0.7045	0.870872	no
Unchanged	ATXN1L	ATXN1L	ATXN1L	chr16:71879893-71891236	MSI2_KD_Poly	MSI2_C_Poly	OK	6.05676	9.25475	0.611649	0.856015	0.12245	0.309524	no	MSI2_KD_Total	MSI2_C_Total	OK	5.98594	6.25075	0.062451	0.0881249	0.86875	0.950167	no
Unchanged	ATXN7L3	ATXN7L3	ATXN7L3	chr17:42269172-42275529	MSI2_KD_Poly	MSI2_C_Poly	OK	32.1842	50.7149	0.656059	0.904675	0.11705	0.300449	no	MSI2_KD_Total	MSI2_C_Total	OK	19.6497	23.4006	0.252035	0.360804	0.5358	0.762735	no
Unchanged	ATXN7L3B	ATXN7L3B	ATXN7L3B	chr12:74931550-74935232	MSI2_KD_Poly	MSI2_C_Poly	OK	69.3259	116.849	0.753181	0.975097	0.09035	0.25255	no	MSI2_KD_Total	MSI2_C_Total	OK	41.9968	59.5051	0.502735	0.70575	0.20095	0.428055	no
Downregulated	AUP1	AUP1	AUP1	chr2:74753774-74784678	MSI2_KD_Poly	MSI2_C_Poly	OK	104.885	236.765	1.17465	1.12816	0.0531	0.174526	no	MSI2_KD_Total	MSI2_C_Total	OK	99.4673	107.04	0.105859	0.115238	0.8528	0.943236	no
Unchanged	AVPI1	AVPI1	AVPI1	chr10:99437180-99447015	MSI2_KD_Poly	MSI2_C_Poly	OK	10.7142	12.8709	0.264585	0.333741	0.5461	0.770329	no	MSI2_KD_Total	MSI2_C_Total	OK	3.7919	3.56535	-0.0888798	-0.0907374	0.8714	0.951236	no
Unchanged	AZI2	AZI2	AZI2	chr3:28363843-28390618	MSI2_KD_Poly	MSI2_C_Poly	OK	23.192	25.3391	0.12774	0.151369	0.79395	0.916951	no	MSI2_KD_Total	MSI2_C_Total	OK	29.6655	31.56	0.0893134	0.108861	0.85	0.941929	no
Unchanged	B2M	B2M	B2M	chr15:45003684-45010357	MSI2_KD_Poly	MSI2_C_Poly	OK	632.671	1082.89	0.775355	0.730504	0.1777	0.395764	no	MSI2_KD_Total	MSI2_C_Total	OK	576.522	453.501	-0.346269	-0.353613	0.54005	0.765951	no
Unchanged	B3GALT6	B3GALT6	B3GALT6	chr1:1167628-1170420	MSI2_KD_Poly	MSI2_C_Poly	OK	19.4961	24.9303	0.354715	0.41959	0.4646	0.706867	no	MSI2_KD_Total	MSI2_C_Total	OK	8.79449	13.7913	0.649089	0.859397	0.12805	0.318682	no
Unchanged	B3GAT3	B3GAT3	B3GAT3	chr11:62382767-62389647	MSI2_KD_Poly	MSI2_C_Poly	OK	23.4996	34.4373	0.551334	0.725947	0.21515	0.447414	no	MSI2_KD_Total	MSI2_C_Total	OK	11.1294	16.9503	0.606939	0.808785	0.18775	0.409846	no
Unchanged	B4GALNT1	B4GALNT1	B4GALNT1	chr12:58012187-58027022	MSI2_KD_Poly	MSI2_C_Poly	OK	9.6218	9.81876	0.0292346	0.0335769	0.95555	0.98328	no	MSI2_KD_Total	MSI2_C_Total	OK	6.50837	5.8591	-0.151618	-0.161704	0.77745	0.908795	no
Unchanged	B4GALT2	B4GALT2	B4GALT2	chr1:44444873-44456843	MSI2_KD_Poly	MSI2_C_Poly	OK	39.9529	55.0886	0.463453	0.612758	0.28155	0.527168	no	MSI2_KD_Total	MSI2_C_Total	OK	29.1763	28.8403	-0.0167117	-0.0229451	0.9671	0.987412	no
Unchanged	B4GALT3	B4GALT3	B4GALT3	chr1:161141099-161147758	MSI2_KD_Poly	MSI2_C_Poly	OK	31.2132	59.7842	0.937607	1.27091	0.0298	0.116076	no	MSI2_KD_Total	MSI2_C_Total	OK	24.6179	29.3459	0.25345	0.346574	0.5506	0.77373	no
Unchanged	B4GALT7	B4GALT7	B4GALT7	chr5:177027118-177037346	MSI2_KD_Poly	MSI2_C_Poly	OK	9.54121	14.5868	0.612421	0.729207	0.1933	0.417698	no	MSI2_KD_Total	MSI2_C_Total	OK	6.69361	7.42992	0.150562	0.182172	0.74305	0.891068	no
Unchanged	B9D1	B9D1	B9D1	chr17:19240866-19290532	MSI2_KD_Poly	MSI2_C_Poly	OK	17.6012	31.5905	0.843811	0.368253	0.40195	0.652264	no	MSI2_KD_Total	MSI2_C_Total	OK	9.36444	8.95294	-0.0648318	-0.0437833	0.94935	0.980924	no
Unchanged	B9D2	B9D2	B9D2	chr19:41860321-41889987	MSI2_KD_Poly	MSI2_C_Poly	OK	8.89186	10.1977	0.197693	0.198677	0.73185	0.885563	no	MSI2_KD_Total	MSI2_C_Total	OK	2.95137	3.44346	0.222473	0.154051	0.79325	0.916614	no
Downregulated	BABAM1	BABAM1	BABAM1	chr19:17378184-17390162	MSI2_KD_Poly	MSI2_C_Poly	OK	77.8962	160.691	1.04466	1.37925	0.021	0.0902874	no	MSI2_KD_Total	MSI2_C_Total	OK	47.4168	51.2554	0.112306	0.155847	0.7868	0.913517	no
Unchanged	BAG1	BAG1	BAG1	chr9:33252469-33264759	MSI2_KD_Poly	MSI2_C_Poly	OK	33.2765	46.7957	0.491874	0.630681	0.2807	0.52623	no	MSI2_KD_Total	MSI2_C_Total	OK	10.4884	13.7916	0.394989	0.558446	0.32325	0.574409	no
Upregulated	BAIAP2	BAIAP2	BAIAP2	chr17:79008946-79156964	MSI2_KD_Poly	MSI2_C_Poly	OK	21.7149	10.7124	-1.0194	-1.25261	0.03565	0.131856	no	MSI2_KD_Total	MSI2_C_Total	OK	10.8964	10.0033	-0.123377	-0.164639	0.77605	0.9081	no
Unchanged	BAIAP2-AS1	BAIAP2-AS1	BAIAP2-AS1	chr17:79002932-79008519	MSI2_KD_Poly	MSI2_C_Poly	OK	15.0087	17.3505	0.209177	0.276755	0.62785	0.825196	no	MSI2_KD_Total	MSI2_C_Total	OK	6.96438	7.42217	0.0918474	0.123476	0.8155	0.926948	no
Downregulated	BAK1	BAK1	BAK1	chr6:33540322-33548070	MSI2_KD_Poly	MSI2_C_Poly	OK	6.65902	15.6401	1.23186	1.5652	0.0081	0.0454544	yes	MSI2_KD_Total	MSI2_C_Total	OK	4.17423	4.82615	0.209364	0.243714	0.66875	0.849966	no
Unchanged	BAMBI	BAMBI	BAMBI	chr10:28966423-28971868	MSI2_KD_Poly	MSI2_C_Poly	OK	32.4588	44.1001	0.442173	0.545853	0.34375	0.595065	no	MSI2_KD_Total	MSI2_C_Total	OK	9.72372	15.0145	0.626779	0.812949	0.1413	0.340194	no
Downregulated	BANF1	BANF1	BANF1	chr11:65764015-65771617	MSI2_KD_Poly	MSI2_C_Poly	OK	72.5178	192.747	1.4103	1.15331	0.0584	0.186701	no	MSI2_KD_Total	MSI2_C_Total	OK	41.5939	61.9795	0.575419	0.526534	0.3463	0.597687	no
Unchanged	BAP1	BAP1	BAP1	chr3:52435019-52444121	MSI2_KD_Poly	MSI2_C_Poly	OK	31.572	43.8075	0.47253	0.64147	0.2434	0.482943	no	MSI2_KD_Total	MSI2_C_Total	OK	19.9977	18.4363	-0.117278	-0.16794	0.7719	0.905954	no
Unchanged	BATF2	BATF2	BATF2	chr11:64755416-64764517	MSI2_KD_Poly	MSI2_C_Poly	OK	7.5802	14.4723	0.932982	1.17712	0.0467	0.159625	no	MSI2_KD_Total	MSI2_C_Total	OK	3.46571	4.47518	0.368795	0.426319	0.4693	0.711083	no
Unchanged	BAX	BAX	BAX	chr19:49458116-49465055	MSI2_KD_Poly	MSI2_C_Poly	OK	137.454	218.683	0.669894	0.770165	0.1854	0.406649	no	MSI2_KD_Total	MSI2_C_Total	OK	47.7878	70.6192	0.563419	0.719125	0.22625	0.4615	no
Upregulated	BCAM	BCAM	BCAM	chr19:45312315-45324678	MSI2_KD_Poly	MSI2_C_Poly	OK	20.5923	7.64229	-1.43003	-1.74484	0.0043	0.0285552	yes	MSI2_KD_Total	MSI2_C_Total	OK	9.29622	6.94677	-0.420302	-0.516715	0.376	0.627482	no
Unchanged	BCAN	BCAN	BCAN	chr1:156611739-156629324	MSI2_KD_Poly	MSI2_C_Poly	OK	22.3392	22.7411	0.0257252	0.0296163	0.95785	0.98415	no	MSI2_KD_Total	MSI2_C_Total	OK	5.23809	10.2743	0.971932	1.15993	0.05055	0.168759	no
Unchanged	BCAP31	BCAP31	BCAP31	chrX:152965946-152990201	MSI2_KD_Poly	MSI2_C_Poly	OK	97.4285	137.12	0.493025	0.642885	0.2803	0.525812	no	MSI2_KD_Total	MSI2_C_Total	OK	58.6288	68.1306	0.216695	0.278211	0.6335	0.828737	no
Unchanged	BCAT2	BCAT2	BCAT2	chr19:49298318-49314320	MSI2_KD_Poly	MSI2_C_Poly	OK	51.2614	53.7906	0.0694791	0.0931566	0.8751	0.952824	no	MSI2_KD_Total	MSI2_C_Total	OK	18.9162	22.4454	0.246798	0.32816	0.5773	0.79233	no
Unchanged	BCDIN3D	BCDIN3D	BCDIN3D	chr12:50222325-50236912	MSI2_KD_Poly	MSI2_C_Poly	OK	3.54981	5.02525	0.501454	0.597139	0.30155	0.550668	no	MSI2_KD_Total	MSI2_C_Total	OK	1.96143	2.26365	0.206742	0.218457	0.7057	0.871353	no
Unchanged	BCKDK	BCKDK	BCKDK	chr16:31119614-31124112	MSI2_KD_Poly	MSI2_C_Poly	OK	59.286	67.7455	0.192433	0.241442	0.6775	0.855368	no	MSI2_KD_Total	MSI2_C_Total	OK	18.1842	18.6869	0.0393378	0.0546203	0.9242	0.971652	no
Unchanged	BCL11A	BCL11A	BCL11A	chr2:60678301-60780633	MSI2_KD_Poly	MSI2_C_Poly	OK	5.61943	6.56986	0.225437	0.220552	0.70565	0.871346	no	MSI2_KD_Total	MSI2_C_Total	OK	2.77805	3.95807	0.510725	0.45878	0.4141	0.663464	no
Unchanged	BCL2L1	BCL2L1	BCL2L1	chr20:30252260-30311212	MSI2_KD_Poly	MSI2_C_Poly	OK	223.31	409.103	0.873419	0.972869	0.08775	0.247503	no	MSI2_KD_Total	MSI2_C_Total	OK	84.9059	91.6175	0.109758	0.149274	0.79515	0.917486	no
Unchanged	BCL2L11	BCL2L11	BCL2L11	chr2:111878490-111926022	MSI2_KD_Poly	MSI2_C_Poly	OK	126.821	128.691	0.0211197	0.0174927	0.98265	0.992869	no	MSI2_KD_Total	MSI2_C_Total	OK	32.9374	47.9879	0.542943	0.415622	0.54995	0.773274	no
Unchanged	BCL2L12	BCL2L12	BCL2L12	chr19:50162825-50177173	MSI2_KD_Poly	MSI2_C_Poly	OK	127.567	202.037	0.663366	0.591331	0.3756	0.627081	no	MSI2_KD_Total	MSI2_C_Total	OK	24.4486	53.6405	1.13357	1.1888	0.0413	0.146328	no
Unchanged	BCL2L13	BCL2L13	BCL2L13	chr22:18121349-18213621	MSI2_KD_Poly	MSI2_C_Poly	OK	31.9733	43.2126	0.434582	0.578864	0.334	0.584802	no	MSI2_KD_Total	MSI2_C_Total	OK	28.8987	28.0231	-0.0443885	-0.0605882	0.9212	0.970617	no
Unchanged	BCL2L2	BCL2L2	BCL2L2	chr14:23775970-23795394	MSI2_KD_Poly	MSI2_C_Poly	OK	12.1718	22.1301	0.862473	0.374361	0.6526	0.840585	no	MSI2_KD_Total	MSI2_C_Total	OK	13.3541	10.4819	-0.349376	-0.189334	0.7735	0.906941	no
Unchanged	BCL2L2-PABPN1	BCL2L2-PABPN1	BCL2L2-PABPN1	chr14:23775970-23795394	MSI2_KD_Poly	MSI2_C_Poly	OK	84.6077	131.16	0.632462	0.499597	0.3765	0.628049	no	MSI2_KD_Total	MSI2_C_Total	OK	74.5523	83.6115	0.165447	0.176827	0.74995	0.894818	no
Unchanged	BCL7B	BCL7B	BCL7B	chr7:72950682-72972065	MSI2_KD_Poly	MSI2_C_Poly	OK	25.7396	47.918	0.896578	1.2522	0.03615	0.133153	no	MSI2_KD_Total	MSI2_C_Total	OK	18.2802	18.6271	0.0271235	0.0372991	0.94765	0.980406	no
Unchanged	BCL7C	BCL7C	BCL7C	chr16:30845361-30906539	MSI2_KD_Poly	MSI2_C_Poly	OK	103.049	121.729	0.240345	0.271508	0.66675	0.849046	no	MSI2_KD_Total	MSI2_C_Total	OK	30.4472	35.0643	0.203694	0.257234	0.65565	0.842165	no
Upregulated	BCLAF1	BCLAF1	BCLAF1	chr6:136578000-136610989	MSI2_KD_Poly	MSI2_C_Poly	OK	7.16598	2.95279	-1.27909	-1.64342	0.00585	0.0357656	yes	MSI2_KD_Total	MSI2_C_Total	OK	44.1279	33.8305	-0.383365	-0.469384	0.4387	0.685271	no
Unchanged	BCORL1	BCORL1	BCORL1	chrX:129139163-129192058	MSI2_KD_Poly	MSI2_C_Poly	OK	5.37881	8.94834	0.734332	0.987603	0.0745	0.221553	no	MSI2_KD_Total	MSI2_C_Total	OK	4.0402	6.42539	0.669358	0.869557	0.13375	0.328135	no
Unchanged	BCS1L	BCS1L	BCS1L	chr2:219524378-219528166	MSI2_KD_Poly	MSI2_C_Poly	OK	21.8564	34.272	0.648972	0.804579	0.18865	0.411113	no	MSI2_KD_Total	MSI2_C_Total	OK	18.1424	17.7027	-0.0353942	-0.0457249	0.9395	0.97763	no
Unchanged	BECN1	BECN1	BECN1	chr17:40950853-40976310	MSI2_KD_Poly	MSI2_C_Poly	OK	28.108	33.8024	0.266143	0.33445	0.5586	0.778976	no	MSI2_KD_Total	MSI2_C_Total	OK	23.0379	21.5768	-0.0945312	-0.125663	0.832	0.933619	no
Upregulated	BEGAIN	BEGAIN	BEGAIN	chr14:101003483-101036131	MSI2_KD_Poly	MSI2_C_Poly	OK	10.6654	4.33255	-1.29965	-1.34195	0.01855	0.0826038	no	MSI2_KD_Total	MSI2_C_Total	OK	1.53181	2.12132	0.469726	0.480766	0.3859	0.637472	no
Unchanged	BEND7	BEND7	BEND7	chr10:13480483-13544976	MSI2_KD_Poly	MSI2_C_Poly	OK	4.26003	5.22579	0.294785	0.349164	0.54285	0.767925	no	MSI2_KD_Total	MSI2_C_Total	OK	5.97298	4.4318	-0.430558	-0.5068	0.38105	0.632869	no
Unchanged	BET1	BET1	BET1	chr7:93620999-93633690	MSI2_KD_Poly	MSI2_C_Poly	OK	7.53152	14.2614	0.9211	1.21	0.035	0.130176	no	MSI2_KD_Total	MSI2_C_Total	OK	5.674	6.37141	0.167248	0.219795	0.69455	0.865412	no
Downregulated	BET1L	BET1L	BET1L	chr11:202923-207422	MSI2_KD_Poly	MSI2_C_Poly	OK	27.2757	78.0023	1.5159	1.96031	0.00115	0.0108906	yes	MSI2_KD_Total	MSI2_C_Total	OK	22.9008	24.0344	0.0697008	0.0916631	0.87325	0.952051	no
Unchanged	BEX2	BEX2	BEX2	chrX:102564273-102565974	MSI2_KD_Poly	MSI2_C_Poly	OK	19.7343	24.4087	0.306689	0.376323	0.5155	0.747196	no	MSI2_KD_Total	MSI2_C_Total	OK	11.5642	9.52865	-0.279321	-0.274006	0.63505	0.829769	no
Unchanged	BEX4	BEX4	BEX4	chrX:102470019-102472128	MSI2_KD_Poly	MSI2_C_Poly	OK	229.341	249.736	0.12291	0.160656	0.7877	0.913981	no	MSI2_KD_Total	MSI2_C_Total	OK	118.175	95.9734	-0.300224	-0.414017	0.4803	0.72045	no
Unchanged	BFAR	BFAR	BFAR	chr16:14726667-14763093	MSI2_KD_Poly	MSI2_C_Poly	OK	29.4877	32.5104	0.140788	0.183017	0.73575	0.887778	no	MSI2_KD_Total	MSI2_C_Total	OK	20.4542	18.5735	-0.13915	-0.197739	0.7225	0.88093	no
Unchanged	BHLHA15	BHLHA15	BHLHA15	chr7:97841565-97842271	MSI2_KD_Poly	MSI2_C_Poly	OK	8.28995	9.91513	0.258268	0.24058	0.6683	0.849779	no	MSI2_KD_Total	MSI2_C_Total	OK	2.79176	3.35904	0.266871	0.185247	0.75255	0.896149	no
Upregulated	BICD2	BICD2	BICD2	chr9:95473644-95527083	MSI2_KD_Poly	MSI2_C_Poly	OK	17.0939	8.48668	-1.01021	-1.3833	0.01865	0.0829456	no	MSI2_KD_Total	MSI2_C_Total	OK	14.0376	14.4045	0.0372185	0.0513251	0.92985	0.973862	no
Unchanged	BID	BID	BID	chr22:18216905-18257431	MSI2_KD_Poly	MSI2_C_Poly	OK	38.4769	69.9344	0.862007	1.16372	0.0478	0.162374	no	MSI2_KD_Total	MSI2_C_Total	OK	23.213	25.8213	0.15363	0.214392	0.71655	0.877491	no
Unchanged	BIN3	BIN3	BIN3	chr8:22462144-22526661	MSI2_KD_Poly	MSI2_C_Poly	OK	22.3939	37.3224	0.736938	0.480897	0.40125	0.651613	no	MSI2_KD_Total	MSI2_C_Total	OK	12.431	14.4632	0.218442	0.103018	0.89965	0.962049	no
Unchanged	BIRC5	BIRC5	BIRC5	chr17:76210276-76221716	MSI2_KD_Poly	MSI2_C_Poly	OK	69.0627	124.509	0.850267	1.10991	0.0591	0.18834	no	MSI2_KD_Total	MSI2_C_Total	OK	44.5266	44.9077	0.012295	0.0177183	0.97545	0.990258	no
Downregulated	BISPR	BISPR,MVB12A	BISPR,MVB12A	chr19:17516494-17536148	MSI2_KD_Poly	MSI2_C_Poly	OK	6.44899	17.7254	1.45868	0.631099	0.18415	0.40488	no	MSI2_KD_Total	MSI2_C_Total	OK	9.55849	8.69393	-0.136775	-0.126833	0.8442	0.93924	no
Downregulated	BLACAT1	BLACAT1	BLACAT1	chr1:205404013-205425214	MSI2_KD_Poly	MSI2_C_Poly	OK	1.5965	5.24242	1.71532	1.82284	0.00165	0.0141092	yes	MSI2_KD_Total	MSI2_C_Total	OK	1.30871	1.89385	0.53318	0.518178	0.3514	0.603016	no
Unchanged	BLCAP	BLCAP	BLCAP	chr20:36145818-36156333	MSI2_KD_Poly	MSI2_C_Poly	OK	23.7269	34.0978	0.523153	0.726453	0.2087	0.438449	no	MSI2_KD_Total	MSI2_C_Total	OK	19.1518	15.5891	-0.29694	-0.393063	0.50645	0.740752	no
Upregulated	BLMH	BLMH	BLMH	chr17:28575212-28619184	MSI2_KD_Poly	MSI2_C_Poly	OK	106.244	49.9445	-1.08898	-1.40873	0.015	0.0710513	no	MSI2_KD_Total	MSI2_C_Total	OK	61.4149	54.0698	-0.183764	-0.25725	0.63585	0.83029	no
Downregulated	BLOC1S1	BLOC1S1	BLOC1S1	chr12:56109817-56118526	MSI2_KD_Poly	MSI2_C_Poly	OK	57.7328	210.119	1.86374	2.32957	0.00015	0.00233513	yes	MSI2_KD_Total	MSI2_C_Total	OK	67.289	62.9215	-0.096818	-0.109711	0.84675	0.940451	no
Unchanged	BLOC1S2	BLOC1S2	BLOC1S2	chr10:102033034-102046469	MSI2_KD_Poly	MSI2_C_Poly	OK	4.88707	6.59022	0.431357	0.525618	0.36835	0.620266	no	MSI2_KD_Total	MSI2_C_Total	OK	7.01125	8.53252	0.2833	0.361044	0.5405	0.766345	no
Unchanged	BLOC1S3	BLOC1S3	BLOC1S3	chr19:45682002-45685058	MSI2_KD_Poly	MSI2_C_Poly	OK	21.797	29.5488	0.438969	0.593414	0.2828	0.528689	no	MSI2_KD_Total	MSI2_C_Total	OK	7.45701	12.0552	0.692984	0.940719	0.09445	0.260138	no
Unchanged	BLOC1S4	BLOC1S4	BLOC1S4	chr4:6717841-6719387	MSI2_KD_Poly	MSI2_C_Poly	OK	18.4609	21.7378	0.235735	0.308052	0.58615	0.79825	no	MSI2_KD_Total	MSI2_C_Total	OK	6.44763	6.90081	0.0979967	0.119006	0.83435	0.934693	no
Unchanged	BLOC1S5-TXNDC5	BLOC1S5-TXNDC5	BLOC1S5-TXNDC5	chr6:7727010-8102828	MSI2_KD_Poly	MSI2_C_Poly	OK	4.31848	7.10115	0.71753	0.132082	0.75055	0.895153	no	MSI2_KD_Total	MSI2_C_Total	OK	11.7519	8.85361	-0.408551	-0.124323	0.8579	0.945319	no
Unchanged	BLOC1S6	BLOC1S6	BLOC1S6	chr15:45879416-45901909	MSI2_KD_Poly	MSI2_C_Poly	OK	12.3294	14.9215	0.275285	0.378406	0.5084	0.742221	no	MSI2_KD_Total	MSI2_C_Total	OK	25.1629	26.6132	0.0808456	0.114922	0.84075	0.937781	no
Unchanged	BLVRA	BLVRA	BLVRA	chr7:43798271-43846941	MSI2_KD_Poly	MSI2_C_Poly	OK	204.385	236.277	0.209193	0.232916	0.6674	0.849309	no	MSI2_KD_Total	MSI2_C_Total	OK	98.8163	82.1504	-0.266482	-0.333826	0.55865	0.779032	no
Upregulated	BLZF1	BLZF1	BLZF1	chr1:169075946-169429907	MSI2_KD_Poly	MSI2_C_Poly	OK	5.67293	2.61713	-1.11611	-0.635274	0.2626	0.505726	no	MSI2_KD_Total	MSI2_C_Total	OK	13.5181	15.268	0.175623	0.165044	0.77545	0.90789	no
Upregulated	BMS1	BMS1	BMS1	chr10:43277953-43330385	MSI2_KD_Poly	MSI2_C_Poly	OK	5.95491	2.47722	-1.26536	-1.62293	0.00555	0.0344765	yes	MSI2_KD_Total	MSI2_C_Total	OK	25.1863	23.5297	-0.0981568	-0.13456	0.80685	0.923157	no
Downregulated	BMS1P20	BMS1P20	BMS1P20	chr22:22652462-22677324	MSI2_KD_Poly	MSI2_C_Poly	OK	5.04573	13.613	1.43185	1.70267	0.00465	0.030205	yes	MSI2_KD_Total	MSI2_C_Total	OK	10.3765	12.6846	0.289756	0.381749	0.4882	0.726498	no
Unchanged	BNIP1	BNIP1	BNIP1	chr5:172571444-172591390	MSI2_KD_Poly	MSI2_C_Poly	OK	14.1424	28.1869	0.995	1.20092	0.0454	0.156463	no	MSI2_KD_Total	MSI2_C_Total	OK	10.1216	7.84069	-0.36839	-0.402099	0.4831	0.722565	no
Unchanged	BNIP3	BNIP3	BNIP3	chr10:133781186-133795517	MSI2_KD_Poly	MSI2_C_Poly	OK	70.1815	85.835	0.290475	0.402168	0.48355	0.722949	no	MSI2_KD_Total	MSI2_C_Total	OK	32.5534	29.7989	-0.127552	-0.168563	0.7696	0.905045	no
Downregulated	BOLA3	BOLA3	BOLA3	chr2:74362527-74375039	MSI2_KD_Poly	MSI2_C_Poly	OK	139.831	321.351	1.20047	1.57299	0.008	0.0450736	yes	MSI2_KD_Total	MSI2_C_Total	OK	165.864	207.442	0.322708	0.435399	0.45655	0.700183	no
Unchanged	BOLA3-AS1	BOLA3-AS1	BOLA3-AS1	chr2:74375107-74379516	MSI2_KD_Poly	MSI2_C_Poly	OK	9.35161	17.1579	0.875584	0.572349	0.3504	0.601984	no	MSI2_KD_Total	MSI2_C_Total	OK	6.55462	6.66837	0.0248227	0.0144389	0.97725	0.990957	no
Unchanged	BPGM	BPGM	BPGM	chr7:134331530-134364567	MSI2_KD_Poly	MSI2_C_Poly	OK	13.5808	20.0366	0.561071	0.716062	0.22415	0.45879	no	MSI2_KD_Total	MSI2_C_Total	OK	16.4686	17.8417	0.115536	0.157786	0.78025	0.910369	no
Unchanged	BRD2	BRD2	BRD2	chr6_ssto_hap7:4367204-4430060	MSI2_KD_Poly	MSI2_C_Poly	OK	99.6943	144.638	0.536861	0.630132	0.29585	0.544031	no	MSI2_KD_Total	MSI2_C_Total	OK	102.047	97.4199	-0.0669399	-0.0909089	0.8802	0.954932	no
Upregulated	BRD3	BRD3	BRD3	chr9:136890560-136933141	MSI2_KD_Poly	MSI2_C_Poly	OK	25.31	11.0246	-1.19898	-1.28299	0.04375	0.152497	no	MSI2_KD_Total	MSI2_C_Total	OK	15.6014	14.4505	-0.110558	-0.133947	0.82295	0.929696	no
Unchanged	BRD9	BRD9	BRD9	chr5:863849-892939	MSI2_KD_Poly	MSI2_C_Poly	OK	26.8671	35.3004	0.393846	0.522131	0.36255	0.614719	no	MSI2_KD_Total	MSI2_C_Total	OK	24.9448	21.8844	-0.188837	-0.269664	0.63785	0.831611	no
Unchanged	BRE	BRE	BRE	chr2:28004230-28561767	MSI2_KD_Poly	MSI2_C_Poly	OK	28.9441	32.407	0.16304	0.207089	0.7244	0.881931	no	MSI2_KD_Total	MSI2_C_Total	OK	15.5583	14.0975	-0.142243	-0.187783	0.752	0.895875	no
Unchanged	BRF2	BRF2	BRF2	chr8:37654400-37707431	MSI2_KD_Poly	MSI2_C_Poly	OK	15.2045	19.027	0.323554	0.213874	0.6753	0.853826	no	MSI2_KD_Total	MSI2_C_Total	OK	10.1004	8.3763	-0.270028	-0.242002	0.6895	0.862371	no
Unchanged	BRI3	BRI3	BRI3	chr7:97910978-98030427	MSI2_KD_Poly	MSI2_C_Poly	OK	13.0588	25.074	0.941167	0.517298	0.35545	0.607126	no	MSI2_KD_Total	MSI2_C_Total	OK	7.66122	11.6707	0.607248	0.270776	0.73695	0.888284	no
Downregulated	BRK1	BRK1	BRK1	chr3:10157332-10168874	MSI2_KD_Poly	MSI2_C_Poly	OK	89.7822	220.511	1.29635	1.60865	0.0051	0.0324015	yes	MSI2_KD_Total	MSI2_C_Total	OK	147.894	168.841	0.191103	0.238475	0.67905	0.856155	no
Unchanged	BRMS1	BRMS1	BRMS1	chr11:66104803-66112582	MSI2_KD_Poly	MSI2_C_Poly	OK	75.4885	103.485	0.455091	0.621044	0.27975	0.525214	no	MSI2_KD_Total	MSI2_C_Total	OK	29.3159	36.947	0.333777	0.44869	0.4294	0.677715	no
Unchanged	BRWD1	BRWD1	BRWD1	chr21:40557403-40685712	MSI2_KD_Poly	MSI2_C_Poly	OK	15.9414	22.4253	0.492344	0.549346	0.3481	0.599646	no	MSI2_KD_Total	MSI2_C_Total	OK	20.6125	19.027	-0.115475	-0.0840275	0.88035	0.954932	no
Downregulated	BSCL2	BSCL2	BSCL2	chr11:62457733-62494857	MSI2_KD_Poly	MSI2_C_Poly	OK	2.68342	33.3979	3.63761	0.648984	0.05165	0.171273	no	MSI2_KD_Total	MSI2_C_Total	OK	1.54575	1.45815	-0.0841747	-0.0111048	0.92185	0.970846	no
Unchanged	BSDC1	BSDC1	BSDC1	chr1:32830233-32860062	MSI2_KD_Poly	MSI2_C_Poly	OK	36.5164	56.6325	0.633085	0.871953	0.1352	0.330515	no	MSI2_KD_Total	MSI2_C_Total	OK	24.5359	32.4805	0.404679	0.538541	0.35255	0.604012	no
Unchanged	BST2	BST2	BST2	chr19:17513747-17516457	MSI2_KD_Poly	MSI2_C_Poly	OK	199.214	303.339	0.606614	0.790432	0.17155	0.38663	no	MSI2_KD_Total	MSI2_C_Total	OK	172.117	117.202	-0.554396	-0.64342	0.2596	0.502364	no
Unchanged	BTD	BTD	BTD	chr3:15602210-15687328	MSI2_KD_Poly	MSI2_C_Poly	OK	5.60922	9.15286	0.706423	0.258294	0.62075	0.820756	no	MSI2_KD_Total	MSI2_C_Total	OK	4.63488	5.63005	0.280616	0.122513	0.80955	0.924414	no
Unchanged	BTF3	BTF3	BTF3	chr5:72794249-72801448	MSI2_KD_Poly	MSI2_C_Poly	OK	620.661	934.057	0.589704	0.694603	0.24315	0.482679	no	MSI2_KD_Total	MSI2_C_Total	OK	523.743	509.299	-0.0403461	-0.0501487	0.92955	0.973834	no
Unchanged	BTF3L4	BTF3L4	BTF3L4	chr1:52521856-52556388	MSI2_KD_Poly	MSI2_C_Poly	OK	13.4273	14.9996	0.159753	0.213531	0.71545	0.876834	no	MSI2_KD_Total	MSI2_C_Total	OK	9.11542	8.75066	-0.0589172	-0.0840949	0.88385	0.956369	no
Unchanged	BTG2	BTG2	BTG2	chr1:203274663-203278729	MSI2_KD_Poly	MSI2_C_Poly	OK	57.4074	106.113	0.8863	1.19548	0.04325	0.151284	no	MSI2_KD_Total	MSI2_C_Total	OK	26.1343	25.238	-0.0503444	-0.0706873	0.8969	0.961006	no
Unchanged	BTG3	BTG3	BTG3	chr21:18965967-18985268	MSI2_KD_Poly	MSI2_C_Poly	OK	14.6205	16.6508	0.1876	0.23662	0.67835	0.855739	no	MSI2_KD_Total	MSI2_C_Total	OK	10.1382	13.1619	0.376559	0.482592	0.41455	0.66386	no
Upregulated	BTK	BTK	BTK	chrX:100604434-100645784	MSI2_KD_Poly	MSI2_C_Poly	OK	43.5232	21.0636	-1.04703	-1.23231	0.0424	0.149108	no	MSI2_KD_Total	MSI2_C_Total	OK	44.7791	42.3025	-0.0820808	-0.116726	0.8326	0.933905	no
Upregulated	BUB1	BUB1	BUB1	chr2:111395274-111435684	MSI2_KD_Poly	MSI2_C_Poly	OK	44.5741	17.1207	-1.38046	-1.73791	0.00305	0.0221771	yes	MSI2_KD_Total	MSI2_C_Total	OK	83.3646	73.5061	-0.181573	-0.241726	0.67435	0.853329	no
Upregulated	BUB1B	BUB1B	BUB1B	chr15:40453209-40569688	MSI2_KD_Poly	MSI2_C_Poly	OK	19.7491	8.0676	-1.29158	-1.38074	0.03815	0.138282	no	MSI2_KD_Total	MSI2_C_Total	OK	55.9514	49.7922	-0.168255	-0.232715	0.6696	0.850427	no
Unchanged	BUD13	BUD13	BUD13	chr11:116618885-116643714	MSI2_KD_Poly	MSI2_C_Poly	OK	22.4542	24.4212	0.12115	0.163804	0.77665	0.908437	no	MSI2_KD_Total	MSI2_C_Total	OK	16.0514	15.8887	-0.0147049	-0.0198509	0.97325	0.989599	no
Downregulated	BUD31	BUD31	BUD31	chr7:99006600-99063824	MSI2_KD_Poly	MSI2_C_Poly	OK	110.685	238.142	1.10536	0.653258	0.2651	0.508632	no	MSI2_KD_Total	MSI2_C_Total	OK	83.5676	97.9073	0.228473	0.141771	0.8021	0.92116	no
Unchanged	BZW2	BZW2	BZW2	chr7:16685758-16746148	MSI2_KD_Poly	MSI2_C_Poly	OK	225.246	248.964	0.144435	0.168216	0.75615	0.898025	no	MSI2_KD_Total	MSI2_C_Total	OK	140.936	149.231	0.0825066	0.113592	0.84805	0.940923	no
Downregulated	C10orf128	C10orf128	C10orf128	chr10:50362768-50396445	MSI2_KD_Poly	MSI2_C_Poly	OK	88.666	181.097	1.03031	1.03967	0.0738	0.220172	no	MSI2_KD_Total	MSI2_C_Total	OK	102.192	91.9451	-0.15244	-0.160057	0.78125	0.910791	no
Unchanged	C10orf2	C10orf2	C10orf2	chr10:102747292-102754158	MSI2_KD_Poly	MSI2_C_Poly	OK	13.7868	21.4754	0.639399	0.813398	0.1698	0.384164	no	MSI2_KD_Total	MSI2_C_Total	OK	12.6907	15.4613	0.284897	0.375778	0.5181	0.749028	no
Unchanged	C10orf35	C10orf35	C10orf35	chr10:71390002-71393355	MSI2_KD_Poly	MSI2_C_Poly	OK	15.8032	26.8017	0.762108	0.957654	0.09315	0.257588	no	MSI2_KD_Total	MSI2_C_Total	OK	7.19072	4.22435	-0.767407	-0.7069	0.20095	0.428055	no
Upregulated	C10orf88	C10orf88	C10orf88	chr10:124690418-124713919	MSI2_KD_Poly	MSI2_C_Poly	OK	5.66468	2.59383	-1.12691	-1.38842	0.0103	0.0540342	no	MSI2_KD_Total	MSI2_C_Total	OK	3.65965	4.17846	0.191263	0.234042	0.68365	0.85881	no
Unchanged	C11orf1	C11orf1	C11orf1	chr11:111744779-111754797	MSI2_KD_Poly	MSI2_C_Poly	OK	28.0587	56.1057	0.999703	1.1269	0.0586	0.187157	no	MSI2_KD_Total	MSI2_C_Total	OK	29.6095	25.0901	-0.238942	-0.273722	0.64095	0.833001	no
Downregulated	C11orf24	C11orf24	C11orf24	chr11:68028802-68039469	MSI2_KD_Poly	MSI2_C_Poly	OK	28.9972	64.0709	1.14376	1.3313	0.0198	0.0865645	no	MSI2_KD_Total	MSI2_C_Total	OK	25.0092	23.7533	-0.0743307	-0.0961304	0.8682	0.950002	no
Unchanged	C11orf31	C11orf31	C11orf31	chr11:57479994-57586652	MSI2_KD_Poly	MSI2_C_Poly	OK	245.195	360.391	0.555635	0.371445	0.5442	0.769031	no	MSI2_KD_Total	MSI2_C_Total	OK	56.9979	89.1408	0.645176	0.35203	0.62485	0.823307	no
Unchanged	C11orf49	C11orf49	C11orf49	chr11:46958239-47198676	MSI2_KD_Poly	MSI2_C_Poly	OK	13.7782	19.0602	0.468178	0.230646	0.78065	0.910551	no	MSI2_KD_Total	MSI2_C_Total	OK	5.54747	7.81193	0.493848	0.229882	0.6535	0.841068	no
Upregulated	C11orf54	C11orf54	C11orf54	chr11:93474759-93496268	MSI2_KD_Poly	MSI2_C_Poly	OK	11.6649	5.31295	-1.13459	-1.32429	0.03415	0.127874	no	MSI2_KD_Total	MSI2_C_Total	OK	11.4135	12.2439	0.101319	0.139652	0.81315	0.925781	no
Unchanged	C11orf68	C11orf68	C11orf68	chr11:65684282-65686531	MSI2_KD_Poly	MSI2_C_Poly	OK	49.7937	56.3014	0.177208	0.241715	0.67085	0.851216	no	MSI2_KD_Total	MSI2_C_Total	OK	15.3576	15.0804	-0.0262786	-0.0349419	0.9503	0.981389	no
Unchanged	C11orf73	C11orf73	C11orf73	chr11:86013252-86056985	MSI2_KD_Poly	MSI2_C_Poly	OK	39.8452	67.6004	0.762627	1.03805	0.07015	0.212177	no	MSI2_KD_Total	MSI2_C_Total	OK	24.5352	18.7362	-0.389022	-0.506546	0.3823	0.634006	no
Unchanged	C11orf74	C11orf74	C11orf74	chr11:36613492-36680841	MSI2_KD_Poly	MSI2_C_Poly	OK	10.9282	12.7258	0.219699	0.220795	0.7046	0.870879	no	MSI2_KD_Total	MSI2_C_Total	OK	10.9899	9.16225	-0.262402	-0.286021	0.63015	0.826766	no
Unchanged	C11orf80	C11orf80	C11orf80	chr11:66512206-66614003	MSI2_KD_Poly	MSI2_C_Poly	OK	6.34911	8.16914	0.363631	0.134709	0.804	0.922168	no	MSI2_KD_Total	MSI2_C_Total	OK	4.52231	4.03085	-0.165974	-0.114995	0.8526	0.943133	no
Unchanged	C11orf98	C11orf98	C11orf98	chr11:62430288-62441162	MSI2_KD_Poly	MSI2_C_Poly	OK	172.556	320.79	0.894563	0.927398	0.1	0.270397	no	MSI2_KD_Total	MSI2_C_Total	OK	135.629	117.521	-0.20675	-0.225666	0.69175	0.863651	no
Unchanged	C12orf43	C12orf43	C12orf43	chr12:121416370-121454305	MSI2_KD_Poly	MSI2_C_Poly	OK	12.0919	14.4758	0.259594	0.353551	0.538	0.764245	no	MSI2_KD_Total	MSI2_C_Total	OK	8.13885	7.36268	-0.144594	-0.184887	0.74935	0.894542	no
Downregulated	C12orf45	C12orf45	C12orf45	chr12:105380097-105388505	MSI2_KD_Poly	MSI2_C_Poly	OK	30.6208	71.7743	1.22895	1.60654	0.00505	0.032175	yes	MSI2_KD_Total	MSI2_C_Total	OK	26.6688	31.7905	0.253444	0.314643	0.56985	0.786768	no
Downregulated	C12orf49	C12orf49	C12orf49	chr12:117151124-117175875	MSI2_KD_Poly	MSI2_C_Poly	OK	2.79757	6.06401	1.1161	1.38878	0.01615	0.0750718	no	MSI2_KD_Total	MSI2_C_Total	OK	5.36714	5.18061	-0.0510311	-0.0676014	0.90745	0.965367	no
Unchanged	C12orf57	C12orf57	C12orf57	chr12:7052600-7055166	MSI2_KD_Poly	MSI2_C_Poly	OK	127.171	215.98	0.764132	0.979844	0.1052	0.279784	no	MSI2_KD_Total	MSI2_C_Total	OK	65.6071	70.2673	0.0990012	0.138507	0.8201	0.928721	no
Unchanged	C12orf65	C12orf65	C12orf65	chr12:123717843-123742506	MSI2_KD_Poly	MSI2_C_Poly	OK	22.398	35.9904	0.684242	0.946684	0.1008	0.271848	no	MSI2_KD_Total	MSI2_C_Total	OK	19.1067	22.7348	0.250823	0.34108	0.5671	0.784807	no
Downregulated	C12orf73	C12orf73	C12orf73	chr12:104343980-104350993	MSI2_KD_Poly	MSI2_C_Poly	OK	9.25843	26.0547	1.4927	1.87391	0.002	0.0162524	yes	MSI2_KD_Total	MSI2_C_Total	OK	9.91323	9.07928	-0.126778	-0.147315	0.8007	0.920602	no
Unchanged	C12orf76	C12orf76	C12orf76	chr12:110478981-110505500	MSI2_KD_Poly	MSI2_C_Poly	OK	6.37848	9.22926	0.533001	0.622096	0.29175	0.539334	no	MSI2_KD_Total	MSI2_C_Total	OK	8.5064	6.96587	-0.288246	-0.335412	0.56185	0.781246	no
Downregulated	C14orf1	C14orf1	C14orf1	chr14:76117232-76127538	MSI2_KD_Poly	MSI2_C_Poly	OK	29.965	87.582	1.54736	2.07629	0.0002	0.00291848	yes	MSI2_KD_Total	MSI2_C_Total	OK	17.7242	25.4031	0.519287	0.70399	0.2127	0.443978	no
Downregulated	C14orf119	C14orf119	C14orf119	chr14:23527773-23569665	MSI2_KD_Poly	MSI2_C_Poly	OK	21.4764	48.3586	1.17102	0.663172	0.34485	0.596233	no	MSI2_KD_Total	MSI2_C_Total	OK	15.8534	16.2163	0.032648	0.011943	0.98575	0.993954	no
Unchanged	C14orf142	C14orf142	C14orf142	chr14:93669236-93695561	MSI2_KD_Poly	MSI2_C_Poly	OK	7.77053	11.743	0.595718	0.243142	0.7597	0.900077	no	MSI2_KD_Total	MSI2_C_Total	OK	9.35991	14.1289	0.594079	0.310382	0.62	0.820331	no
Unchanged	C14orf159	C14orf159	C14orf159	chr14:91580356-91691740	MSI2_KD_Poly	MSI2_C_Poly	OK	7.20835	9.65196	0.421153	0.48369	0.39395	0.644746	no	MSI2_KD_Total	MSI2_C_Total	OK	9.68366	7.91424	-0.291103	-0.356303	0.54495	0.769537	no
Unchanged	C14orf166	C14orf166	C14orf166	chr14:52456227-52471420	MSI2_KD_Poly	MSI2_C_Poly	OK	137.562	140.191	0.0273095	0.0351431	0.9487	0.980743	no	MSI2_KD_Total	MSI2_C_Total	OK	101.012	87.7298	-0.203389	-0.271195	0.63325	0.828631	no
Downregulated	C14orf2	C14orf2	C14orf2	chr14:104378624-104387903	MSI2_KD_Poly	MSI2_C_Poly	OK	106.82	310.284	1.53841	1.81701	0.0021	0.0168418	yes	MSI2_KD_Total	MSI2_C_Total	OK	100.598	122.7	0.286528	0.344275	0.5552	0.776649	no
Unchanged	C14orf93	C14orf93	C14orf93	chr14:23456109-23479410	MSI2_KD_Poly	MSI2_C_Poly	OK	14.3153	16.2981	0.187147	0.245133	0.6724	0.852343	no	MSI2_KD_Total	MSI2_C_Total	OK	9.4273	7.72909	-0.286547	-0.355252	0.52765	0.756413	no
Unchanged	C15orf26	C15orf26	C15orf26	chr15:81426643-81441516	MSI2_KD_Poly	MSI2_C_Poly	OK	3.63195	6.10555	0.749379	0.797309	0.17465	0.391202	no	MSI2_KD_Total	MSI2_C_Total	OK	4.22159	6.08332	0.527074	0.550644	0.3324	0.583379	no
Downregulated	C15orf40	C15orf40	C15orf40	chr15:83654954-83680393	MSI2_KD_Poly	MSI2_C_Poly	OK	8.36314	20.8854	1.32038	0.992637	0.0697	0.211231	no	MSI2_KD_Total	MSI2_C_Total	OK	12.1574	9.84006	-0.305097	-0.254294	0.6526	0.840585	no
Unchanged	C15orf57	C15orf57	C15orf57	chr15:40823539-40857256	MSI2_KD_Poly	MSI2_C_Poly	OK	38.6889	68.2015	0.817883	1.07866	0.05935	0.188907	no	MSI2_KD_Total	MSI2_C_Total	OK	17.4138	20.5957	0.242113	0.327545	0.5621	0.781483	no
Unchanged	C15orf61	C15orf61	C15orf61	chr15:67493012-67819641	MSI2_KD_Poly	MSI2_C_Poly	OK	16.681	20.7699	0.316291	0.0891195	0.8288	0.932507	no	MSI2_KD_Total	MSI2_C_Total	OK	4.73114	8.14056	0.782938	0.305719	0.65365	0.841123	no
Unchanged	C16orf13	C16orf13	C16orf13	chr16:684426-686366	MSI2_KD_Poly	MSI2_C_Poly	OK	184.87	233.269	0.335485	0.376561	0.5406	0.766345	no	MSI2_KD_Total	MSI2_C_Total	OK	66.7097	61.4641	-0.118151	-0.152383	0.8026	0.921424	no
Unchanged	C16orf58	C16orf58	C16orf58	chr16:31494438-31519740	MSI2_KD_Poly	MSI2_C_Poly	OK	52.3867	67.1819	0.358873	0.464434	0.4026	0.65282	no	MSI2_KD_Total	MSI2_C_Total	OK	28.2281	27.2192	-0.0525036	-0.0712586	0.90135	0.96291	no
Unchanged	C16orf70	C16orf70	C16orf70	chr16:67143914-67184902	MSI2_KD_Poly	MSI2_C_Poly	OK	7.86572	12.5564	0.674769	0.826215	0.1534	0.358785	no	MSI2_KD_Total	MSI2_C_Total	OK	7.21346	7.25618	0.00851809	0.0101234	0.98615	0.994153	no
Unchanged	C16orf91	C16orf91	C16orf91	chr16:1469744-1470801	MSI2_KD_Poly	MSI2_C_Poly	OK	24.7166	36.5634	0.564923	0.731662	0.1845	0.405298	no	MSI2_KD_Total	MSI2_C_Total	OK	14.7687	16.0723	0.122032	0.148707	0.79465	0.917219	no
Downregulated	C16orf95	C16orf95	C16orf95	chr16:87336403-87351026	MSI2_KD_Poly	MSI2_C_Poly	OK	6.46455	14.4374	1.15919	1.28227	0.0306	0.11823	no	MSI2_KD_Total	MSI2_C_Total	OK	3.825	5.19202	0.440836	0.455411	0.4274	0.675659	no
Unchanged	C17orf49	C17orf49	C17orf49	chr17:6915735-6922973	MSI2_KD_Poly	MSI2_C_Poly	OK	65.1249	113.833	0.805641	0.641832	0.4075	0.6576	no	MSI2_KD_Total	MSI2_C_Total	OK	25.7783	30.198	0.228294	0.185813	0.7707	0.905403	no
Unchanged	C17orf53	C17orf53	C17orf53	chr17:42219273-42239844	MSI2_KD_Poly	MSI2_C_Poly	OK	11.5652	17.7431	0.617464	0.788181	0.17485	0.39146	no	MSI2_KD_Total	MSI2_C_Total	OK	7.06568	8.82885	0.321397	0.420836	0.4679	0.709866	no
Unchanged	C17orf58	C17orf58	C17orf58	chr17:65987214-65989765	MSI2_KD_Poly	MSI2_C_Poly	OK	14.5983	22.2009	0.604822	0.793026	0.16475	0.376449	no	MSI2_KD_Total	MSI2_C_Total	OK	10.6267	10.3578	-0.0369769	-0.0466344	0.93285	0.975183	no
Unchanged	C17orf62	C17orf62	C17orf62	chr17:80347085-80408707	MSI2_KD_Poly	MSI2_C_Poly	OK	47.2605	73.2472	0.63214	0.559467	0.31685	0.567455	no	MSI2_KD_Total	MSI2_C_Total	OK	28.999	47.6553	0.716635	0.597636	0.3403	0.591663	no
Unchanged	C17orf89	C17orf89	C17orf89	chr17:79213110-79215098	MSI2_KD_Poly	MSI2_C_Poly	OK	35.7395	62.5101	0.806572	1.01318	0.0736	0.219742	no	MSI2_KD_Total	MSI2_C_Total	OK	28.9746	31.4684	0.119119	0.137307	0.80565	0.922659	no
Unchanged	C18orf32	C18orf32	C18orf32	chr18:47007547-47018935	MSI2_KD_Poly	MSI2_C_Poly	OK	15.9351	19.6277	0.300685	0.127215	0.7962	0.918091	no	MSI2_KD_Total	MSI2_C_Total	OK	6.00184	13.4233	1.16126	0.159817	0.52955	0.757795	no
Unchanged	C18orf8	C18orf8	C18orf8	chr18:21083433-21166581	MSI2_KD_Poly	MSI2_C_Poly	OK	22.0986	22.2365	0.00897392	0.00732962	0.9894	0.995435	no	MSI2_KD_Total	MSI2_C_Total	OK	18.2405	18.0014	-0.0190357	-0.0152411	0.98005	0.991901	no
Unchanged	C19orf12	C19orf12	C19orf12	chr19:30189792-30206696	MSI2_KD_Poly	MSI2_C_Poly	OK	3.59958	6.36174	0.821595	1.03229	0.083	0.238222	no	MSI2_KD_Total	MSI2_C_Total	OK	2.34224	3.5823	0.612999	0.751374	0.20475	0.433328	no
Unchanged	C19orf24	C19orf24	C19orf24	chr19:1275519-1279243	MSI2_KD_Poly	MSI2_C_Poly	OK	85.5089	118.312	0.468453	0.555566	0.32655	0.577736	no	MSI2_KD_Total	MSI2_C_Total	OK	26.5533	35.253	0.408854	0.529086	0.33005	0.580878	no
Unchanged	C19orf43	C19orf43	C19orf43	chr19:12841453-12845529	MSI2_KD_Poly	MSI2_C_Poly	OK	382.264	557.705	0.544935	0.651769	0.2568	0.499062	no	MSI2_KD_Total	MSI2_C_Total	OK	176.069	168.956	-0.0594895	-0.0834143	0.87975	0.954868	no
Unchanged	C19orf47	C19orf47	C19orf47	chr19:40826966-40884397	MSI2_KD_Poly	MSI2_C_Poly	OK	24.3718	28.9205	0.246883	0.099947	0.8766	0.953376	no	MSI2_KD_Total	MSI2_C_Total	OK	10.8393	12.7545	0.234737	0.113145	0.83915	0.936915	no
Unchanged	C19orf48	C19orf48	C19orf48	chr19:51300949-51308110	MSI2_KD_Poly	MSI2_C_Poly	OK	106.05	140.876	0.409678	0.514864	0.3777	0.629409	no	MSI2_KD_Total	MSI2_C_Total	OK	73.5422	77.2778	0.0714822	0.0965162	0.8658	0.948963	no
Downregulated	C19orf53	C19orf53	C19orf53	chr19:13885256-13889586	MSI2_KD_Poly	MSI2_C_Poly	OK	84.4826	215.63	1.35183	1.78348	0.00285	0.0210782	yes	MSI2_KD_Total	MSI2_C_Total	OK	106.048	110.416	0.058228	0.0828471	0.88295	0.956028	no
Unchanged	C19orf54	C19orf54	C19orf54	chr19:41223007-41255828	MSI2_KD_Poly	MSI2_C_Poly	OK	20.8582	35.5472	0.769124	0.87073	0.14305	0.342736	no	MSI2_KD_Total	MSI2_C_Total	OK	9.72824	12.0976	0.314476	0.342986	0.54745	0.771443	no
Unchanged	C19orf60	C19orf60	C19orf60	chr19:18699494-18703147	MSI2_KD_Poly	MSI2_C_Poly	OK	71.5103	81.1052	0.181642	0.222473	0.7057	0.871353	no	MSI2_KD_Total	MSI2_C_Total	OK	19.1336	28.935	0.596709	0.708992	0.22315	0.457602	no
Unchanged	C19orf66	C19orf66	C19orf66	chr19:10196794-10213425	MSI2_KD_Poly	MSI2_C_Poly	OK	9.39959	11.2122	0.2544	0.305064	0.59205	0.802446	no	MSI2_KD_Total	MSI2_C_Total	OK	5.41503	4.67684	-0.211437	-0.251783	0.66595	0.84844	no
Unchanged	C19orf70	C19orf70	C19orf70	chr19:5678424-5688534	MSI2_KD_Poly	MSI2_C_Poly	OK	129.121	172.406	0.417078	0.486016	0.41845	0.667125	no	MSI2_KD_Total	MSI2_C_Total	OK	29.3327	40.4819	0.464766	0.587831	0.314	0.564398	no
Unchanged	C19orf81	C19orf81	C19orf81	chr19:51152701-51162567	MSI2_KD_Poly	MSI2_C_Poly	OK	15.8576	19.0603	0.265393	0.280227	0.62025	0.820482	no	MSI2_KD_Total	MSI2_C_Total	OK	7.58185	8.66028	0.191864	0.174664	0.7596	0.900026	no
Unchanged	C1D	C1D	C1D	chr2:68269331-68290159	MSI2_KD_Poly	MSI2_C_Poly	OK	13.8522	18.329	0.404013	0.515434	0.3809	0.632714	no	MSI2_KD_Total	MSI2_C_Total	OK	21.0066	15.0302	-0.482979	-0.622816	0.29025	0.537421	no
Unchanged	C1orf123	C1orf123	C1orf123	chr1:53662100-53686311	MSI2_KD_Poly	MSI2_C_Poly	OK	35.3651	63.6468	0.847762	0.807001	0.1743	0.390753	no	MSI2_KD_Total	MSI2_C_Total	OK	23.4452	28.78	0.295776	0.284602	0.61455	0.817224	no
Downregulated	C1orf174	C1orf174	C1orf174	chr1:3805696-3816857	MSI2_KD_Poly	MSI2_C_Poly	OK	23.3245	51.2389	1.13539	1.5772	0.00385	0.02634	yes	MSI2_KD_Total	MSI2_C_Total	OK	21.6391	25.7278	0.249689	0.336802	0.5466	0.770758	no
Unchanged	C1orf216	C1orf216	C1orf216	chr1:36179476-36184790	MSI2_KD_Poly	MSI2_C_Poly	OK	13.8286	20.2978	0.55367	0.730221	0.204	0.432382	no	MSI2_KD_Total	MSI2_C_Total	OK	9.00424	9.44263	0.0685848	0.0901127	0.86945	0.950455	no
Downregulated	C1orf43	C1orf43	C1orf43	chr1:154179176-154243986	MSI2_KD_Poly	MSI2_C_Poly	OK	85.1122	171.393	1.00987	0.821104	0.2303	0.466778	no	MSI2_KD_Total	MSI2_C_Total	OK	86.6642	89.013	0.0385805	0.0263997	0.97095	0.988836	no
Unchanged	C1orf50	C1orf50	C1orf50	chr1:43232915-43241413	MSI2_KD_Poly	MSI2_C_Poly	OK	15.3809	26.6538	0.793203	0.993683	0.08865	0.24928	no	MSI2_KD_Total	MSI2_C_Total	OK	12.3263	11.184	-0.140295	-0.167089	0.78535	0.91285	no
Unchanged	C1orf52	C1orf52	C1orf52	chr1:85715636-85725355	MSI2_KD_Poly	MSI2_C_Poly	OK	5.47314	8.86031	0.69499	0.896427	0.1247	0.313114	no	MSI2_KD_Total	MSI2_C_Total	OK	5.66992	6.60673	0.220607	0.290487	0.61645	0.818434	no
Unchanged	C1orf74	C1orf74	C1orf74	chr1:209929376-209958075	MSI2_KD_Poly	MSI2_C_Poly	OK	2.98593	5.36292	0.844837	1.06045	0.0695	0.210796	no	MSI2_KD_Total	MSI2_C_Total	OK	2.32553	3.07574	0.403376	0.488119	0.3919	0.642865	no
Downregulated	C20orf196	C20orf196	C20orf196	chr20:5731032-5845053	MSI2_KD_Poly	MSI2_C_Poly	OK	7.50268	22.1223	1.56002	1.37503	0.01645	0.0760386	no	MSI2_KD_Total	MSI2_C_Total	OK	6.94074	6.28874	-0.142318	-0.124533	0.8311	0.933262	no
Unchanged	C20orf24	C20orf24	C20orf24	chr20:35201875-35274619	MSI2_KD_Poly	MSI2_C_Poly	OK	46.2596	82.6261	0.836844	0.529744	0.45785	0.701067	no	MSI2_KD_Total	MSI2_C_Total	OK	25.9803	20.2257	-0.36123	-0.235617	0.6971	0.866787	no
Unchanged	C20orf96	C20orf96	C20orf96	chr20:251503-271419	MSI2_KD_Poly	MSI2_C_Poly	OK	9.52113	13.7875	0.53416	0.685483	0.20785	0.437366	no	MSI2_KD_Total	MSI2_C_Total	OK	8.64639	9.15311	0.0821646	0.101394	0.8637	0.947998	no
Unchanged	C21orf33	C21orf33	C21orf33	chr21:45553493-45565605	MSI2_KD_Poly	MSI2_C_Poly	OK	138.472	181.034	0.386671	0.49328	0.38845	0.639706	no	MSI2_KD_Total	MSI2_C_Total	OK	61.5103	66.0212	0.102102	0.140857	0.80475	0.922486	no
Unchanged	C22orf34	C22orf34	C22orf34	chr22:49808173-50051190	MSI2_KD_Poly	MSI2_C_Poly	OK	4.12228	7.82419	0.924499	1.0437	0.074	0.22055	no	MSI2_KD_Total	MSI2_C_Total	OK	4.27232	4.70839	0.140216	0.161548	0.7963	0.918111	no
Unchanged	C22orf39	C22orf39	C22orf39	chr22:19428409-19435755	MSI2_KD_Poly	MSI2_C_Poly	OK	53.7281	75.9569	0.499505	0.667583	0.2415	0.48074	no	MSI2_KD_Total	MSI2_C_Total	OK	54.3946	42.4597	-0.357369	-0.488602	0.3927	0.643667	no
Unchanged	C2CD2L	C2CD2L	C2CD2L	chr11:118978059-118987834	MSI2_KD_Poly	MSI2_C_Poly	OK	27.8853	38.7212	0.473619	0.632418	0.28385	0.529996	no	MSI2_KD_Total	MSI2_C_Total	OK	12.7769	19.9109	0.640016	0.873192	0.1375	0.33415	no
Upregulated	C2CD5	C2CD5	C2CD5	chr12:22601479-22697480	MSI2_KD_Poly	MSI2_C_Poly	OK	6.50106	3.20912	-1.0185	-1.2883	0.032	0.122142	no	MSI2_KD_Total	MSI2_C_Total	OK	8.64743	7.89896	-0.130608	-0.183314	0.7537	0.896825	no
Upregulated	C2orf44	C2orf44	C2orf44	chr2:24252205-24270296	MSI2_KD_Poly	MSI2_C_Poly	OK	7.37977	3.41311	-1.11249	-1.28407	0.02895	0.113758	no	MSI2_KD_Total	MSI2_C_Total	OK	10.1079	12.5404	0.311103	0.440727	0.45575	0.699585	no
Unchanged	C2orf49	C2orf49	C2orf49	chr2:105953815-105965271	MSI2_KD_Poly	MSI2_C_Poly	OK	9.57494	12.2589	0.3565	0.50083	0.38735	0.638738	no	MSI2_KD_Total	MSI2_C_Total	OK	12.7904	11.2247	-0.188383	-0.265132	0.6577	0.843551	no
Unchanged	C2orf68	C2orf68	C2orf68	chr2:85829964-85876407	MSI2_KD_Poly	MSI2_C_Poly	OK	18.6962	30.6517	0.713226	0.383963	0.5349	0.762186	no	MSI2_KD_Total	MSI2_C_Total	OK	11.2009	12.0439	0.104686	0.0687185	0.90035	0.962457	no
Downregulated	C2orf76	C2orf76	C2orf76	chr2:120060019-120124258	MSI2_KD_Poly	MSI2_C_Poly	OK	2.33024	8.03297	1.78545	1.47893	0.02495	0.102194	no	MSI2_KD_Total	MSI2_C_Total	OK	2.43337	3.58899	0.560623	0.497265	0.3767	0.62833	no
Unchanged	C2orf88	C2orf88	C2orf88	chr2:191002485-191068210	MSI2_KD_Poly	MSI2_C_Poly	OK	12.6756	21.7324	0.77779	1.10946	0.05585	0.180966	no	MSI2_KD_Total	MSI2_C_Total	OK	18.4761	21.6522	0.228848	0.319837	0.581	0.794893	no
Unchanged	C3orf18	C3orf18	C3orf18	chr3:50595455-50622421	MSI2_KD_Poly	MSI2_C_Poly	OK	5.70782	7.92331	0.473163	0.336505	0.57165	0.788158	no	MSI2_KD_Total	MSI2_C_Total	OK	2.92678	2.4136	-0.27813	-0.152867	0.84265	0.938513	no
Unchanged	C3orf52	C3orf52	C3orf52	chr3:111805181-111837073	MSI2_KD_Poly	MSI2_C_Poly	OK	2.90431	5.47763	0.915355	0.94522	0.0976	0.266098	no	MSI2_KD_Total	MSI2_C_Total	OK	2.66176	3.23135	0.279755	0.283697	0.61395	0.816786	no
Upregulated	C3orf58	C3orf58	C3orf58	chr3:143690639-143711210	MSI2_KD_Poly	MSI2_C_Poly	OK	5.27128	2.19035	-1.26699	-1.52004	0.01015	0.0534617	no	MSI2_KD_Total	MSI2_C_Total	OK	5.07011	5.43488	0.100231	0.125663	0.8251	0.930625	no
Downregulated	C4orf3	C4orf3	C4orf3	chr4:120217573-120225600	MSI2_KD_Poly	MSI2_C_Poly	OK	10.2024	28.7868	1.49649	1.96237	0.00075	0.00791401	yes	MSI2_KD_Total	MSI2_C_Total	OK	16.8463	16.6045	-0.0208591	-0.0288862	0.95845	0.984316	no
Unchanged	C4orf32	C4orf32	C4orf32	chr4:113066552-113110237	MSI2_KD_Poly	MSI2_C_Poly	OK	11.2914	12.4314	0.13877	0.182536	0.74415	0.891692	no	MSI2_KD_Total	MSI2_C_Total	OK	7.64352	7.59817	-0.00858498	-0.0114354	0.98425	0.993346	no
Unchanged	C5orf45	C5orf45	C5orf45	chr5:179224597-179285840	MSI2_KD_Poly	MSI2_C_Poly	OK	4.40313	5.5066	0.322632	0.0408056	0.83005	0.932764	no	MSI2_KD_Total	MSI2_C_Total	OK	6.53799	5.51288	-0.246041	-0.0497638	0.8743	0.952574	no
Unchanged	C6orf1	C6orf1	C6orf1	chr6:34214156-34216885	MSI2_KD_Poly	MSI2_C_Poly	OK	35.7205	51.854	0.537704	0.643178	0.28365	0.529749	no	MSI2_KD_Total	MSI2_C_Total	OK	15.656	17.1265	0.129516	0.157607	0.7916	0.915813	no
Unchanged	C6orf106	C6orf106	C6orf106	chr6:34555056-34664627	MSI2_KD_Poly	MSI2_C_Poly	OK	94.336	153.684	0.70409	0.862501	0.1417	0.340708	no	MSI2_KD_Total	MSI2_C_Total	OK	45.7142	54.8291	0.262298	0.362049	0.5125	0.744993	no
Upregulated	C6orf120	C6orf120	C6orf120	chr6:170102256-170124106	MSI2_KD_Poly	MSI2_C_Poly	OK	17.0756	8.44135	-1.01639	-0.866024	0.13845	0.335627	no	MSI2_KD_Total	MSI2_C_Total	OK	17.2336	14.3421	-0.264966	-0.265966	0.64855	0.838105	no
Unchanged	C6orf136	C6orf136	C6orf136	chr6_ssto_hap7:1947095-1973134	MSI2_KD_Poly	MSI2_C_Poly	OK	50.485	60.9217	0.271101	0.230508	0.71235	0.875119	no	MSI2_KD_Total	MSI2_C_Total	OK	23.4275	19.4182	-0.270791	-0.167661	0.81415	0.926232	no
Unchanged	C6orf203	C6orf203	C6orf203	chr6:107349375-107372790	MSI2_KD_Poly	MSI2_C_Poly	OK	9.88834	10.7363	0.118702	0.141707	0.81745	0.927573	no	MSI2_KD_Total	MSI2_C_Total	OK	10.4942	11.0853	0.079057	0.0943026	0.873	0.95195	no
Unchanged	C6orf47	C6orf47	C6orf47	chr6_ssto_hap7:2956872-2959347	MSI2_KD_Poly	MSI2_C_Poly	OK	35.6808	35.8788	0.00798497	0.0109039	0.98295	0.993018	no	MSI2_KD_Total	MSI2_C_Total	OK	14.0335	19.2698	0.457468	0.625572	0.27145	0.515998	no
Unchanged	C6orf48	C6orf48	C6orf48	chr6_qbl_hap6:3096350-3101198	MSI2_KD_Poly	MSI2_C_Poly	OK	411.868	613.047	0.573816	0.687416	0.28735	0.533928	no	MSI2_KD_Total	MSI2_C_Total	OK	550.241	354.213	-0.635448	-0.713954	0.27905	0.524401	no
Downregulated	C6orf52	C6orf52	C6orf52	chr6:10671650-10695030	MSI2_KD_Poly	MSI2_C_Poly	OK	1.90401	9.37051	2.29909	2.0184	0.1872	0.409055	no	MSI2_KD_Total	MSI2_C_Total	OK	2.37218	1.93093	-0.29692	-0.212166	0.7454	0.892277	no
Unchanged	C6orf62	C6orf62	C6orf62	chr6:24667262-24719403	MSI2_KD_Poly	MSI2_C_Poly	OK	41.1087	51.1307	0.314746	0.247504	0.6489	0.838281	no	MSI2_KD_Total	MSI2_C_Total	OK	49.5756	57.8033	0.221522	0.227833	0.6943	0.865238	no
Unchanged	C6orf89	C6orf89	C6orf89	chr6:36822605-36896740	MSI2_KD_Poly	MSI2_C_Poly	OK	28.0011	33.0691	0.240003	0.193534	0.7329	0.886211	no	MSI2_KD_Total	MSI2_C_Total	OK	27.0839	24.8998	-0.121303	-0.126461	0.8367	0.935664	no
Unchanged	C7orf13	C7orf13	C7orf13	chr7:156431059-156433348	MSI2_KD_Poly	MSI2_C_Poly	OK	22.9319	27.187	0.245561	0.336203	0.54495	0.769537	no	MSI2_KD_Total	MSI2_C_Total	OK	8.20346	9.51714	0.214296	0.279516	0.6089	0.813667	no
Unchanged	C7orf25	C7orf25	C7orf25	chr7:42948871-42951689	MSI2_KD_Poly	MSI2_C_Poly	OK	5.67102	5.6757	0.00118904	0.00136501	0.9971	0.998537	no	MSI2_KD_Total	MSI2_C_Total	OK	5.89796	7.10277	0.268167	0.322967	0.57615	0.791569	no
Unchanged	C7orf26	C7orf26	C7orf26	chr7:6629651-6648357	MSI2_KD_Poly	MSI2_C_Poly	OK	22.233	28.2358	0.344821	0.460539	0.3968	0.64744	no	MSI2_KD_Total	MSI2_C_Total	OK	10.4375	13.4971	0.370875	0.489677	0.39875	0.649272	no
Unchanged	C7orf43	C7orf43	C7orf43	chr7:99752042-99756344	MSI2_KD_Poly	MSI2_C_Poly	OK	12.9591	13.2073	0.0273753	0.0330943	0.95305	0.98251	no	MSI2_KD_Total	MSI2_C_Total	OK	6.5155	8.02588	0.300784	0.376172	0.51235	0.744982	no
Unchanged	C7orf49	C7orf49	C7orf49	chr7:134671258-134855578	MSI2_KD_Poly	MSI2_C_Poly	OK	39.7759	72.5825	0.867725	1.05582	0.10575	0.280704	no	MSI2_KD_Total	MSI2_C_Total	OK	20.7004	32.8943	0.668183	0.764958	0.23665	0.474976	no
Unchanged	C7orf50	C7orf50	C7orf50	chr7:1036622-1177893	MSI2_KD_Poly	MSI2_C_Poly	OK	128.932	129.846	0.0101831	0.0124178	0.9838	0.993276	no	MSI2_KD_Total	MSI2_C_Total	OK	30.2344	35.1921	0.219057	0.293175	0.61595	0.818255	no
Unchanged	C7orf55	C7orf55	C7orf55	chr7:139025104-139112272	MSI2_KD_Poly	MSI2_C_Poly	OK	7.5205	14.4969	0.946848	0.217967	0.5904	0.801302	no	MSI2_KD_Total	MSI2_C_Total	OK	1.73764	4.03927	1.21697	0.171559	0.53455	0.761881	no
Downregulated	C7orf55-LUC7L2	C7orf55-LUC7L2	C7orf55-LUC7L2	chr7:139025104-139112272	MSI2_KD_Poly	MSI2_C_Poly	OK	0.71124	10.0529	3.82113	0.630189	0.4624	0.705023	no	MSI2_KD_Total	MSI2_C_Total	OK	6.19796	5.2938	-0.22749	-0.0531663	0.9187	0.969818	no
Downregulated	C7orf73	C7orf73	C7orf73	chr7:135347220-135361160	MSI2_KD_Poly	MSI2_C_Poly	OK	20.6469	44.2342	1.09924	1.51069	0.0089	0.0486298	yes	MSI2_KD_Total	MSI2_C_Total	OK	26.7129	24.4155	-0.129739	-0.179576	0.73485	0.887183	no
Unchanged	C8orf33	C8orf33	C8orf33	chr8:146277823-146281416	MSI2_KD_Poly	MSI2_C_Poly	OK	59.1263	89.3591	0.595815	0.822084	0.14785	0.350323	no	MSI2_KD_Total	MSI2_C_Total	OK	33.2172	31.1665	-0.0919346	-0.130602	0.81695	0.927482	no
Downregulated	C8orf44	C8orf44	C8orf44	chr8:67579786-67774257	MSI2_KD_Poly	MSI2_C_Poly	OK	1.75796	5.43951	1.62958	1.1597	0.05085	0.169486	no	MSI2_KD_Total	MSI2_C_Total	OK	3.99327	3.72761	-0.0993199	-0.0716861	0.8966	0.960973	no
Unchanged	C8orf58	C8orf58	C8orf58	chr8:22457113-22461662	MSI2_KD_Poly	MSI2_C_Poly	OK	8.07801	9.24224	0.194243	0.238785	0.68605	0.86031	no	MSI2_KD_Total	MSI2_C_Total	OK	2.41688	2.4226	0.00340922	0.00342034	0.9949	0.997656	no
Downregulated	C8orf59	C8orf59	C8orf59	chr8:86089618-86132651	MSI2_KD_Poly	MSI2_C_Poly	OK	45.3922	104.203	1.19888	1.09964	0.04275	0.149977	no	MSI2_KD_Total	MSI2_C_Total	OK	79.5261	85.1622	0.0987848	0.100191	0.8541	0.943795	no
Unchanged	C8orf76	C8orf76	C8orf76	chr8:124232195-124287781	MSI2_KD_Poly	MSI2_C_Poly	OK	20.6242	29.8452	0.533159	0.375774	0.4996	0.735474	no	MSI2_KD_Total	MSI2_C_Total	OK	14.875	19.5176	0.39189	0.156329	0.83685	0.935664	no
Unchanged	C8orf82	C8orf82	C8orf82	chr8:145743348-145754458	MSI2_KD_Poly	MSI2_C_Poly	OK	56.6874	61.5225	0.118085	0.101282	0.8713	0.951206	no	MSI2_KD_Total	MSI2_C_Total	OK	9.03661	13.9312	0.624461	0.444304	0.46955	0.711242	no
Unchanged	C8orf88	C8orf88	C8orf88	chr8:91803920-91997485	MSI2_KD_Poly	MSI2_C_Poly	OK	14.835	22.8553	0.62352	0.659156	0.2619	0.504923	no	MSI2_KD_Total	MSI2_C_Total	OK	18.4455	23.3249	0.338605	0.348882	0.54745	0.771443	no
Unchanged	C9orf114	C9orf114	C9orf114	chr9:131580778-131592100	MSI2_KD_Poly	MSI2_C_Poly	OK	22.492	28.1324	0.322818	0.318828	0.55295	0.775117	no	MSI2_KD_Total	MSI2_C_Total	OK	13.8215	16.5879	0.263222	0.338691	0.5585	0.778947	no
Unchanged	C9orf142	C9orf142	C9orf142	chr9:139886869-139888428	MSI2_KD_Poly	MSI2_C_Poly	OK	52.095	73.3255	0.493169	0.637732	0.2472	0.48766	no	MSI2_KD_Total	MSI2_C_Total	OK	37.0237	41.5396	0.16604	0.217814	0.70485	0.870934	no
Unchanged	C9orf156	C9orf156	C9orf156	chr9:100666770-100684852	MSI2_KD_Poly	MSI2_C_Poly	OK	6.45718	7.93019	0.296451	0.34623	0.54455	0.769332	no	MSI2_KD_Total	MSI2_C_Total	OK	7.04485	6.95431	-0.0186623	-0.0228326	0.96625	0.987057	no
Unchanged	C9orf16	C9orf16	C9orf16	chr9:130922538-130926207	MSI2_KD_Poly	MSI2_C_Poly	OK	263.581	488.497	0.890105	0.967524	0.0979	0.266582	no	MSI2_KD_Total	MSI2_C_Total	OK	100.341	247.142	1.30043	1.56648	0.00395	0.0268185	yes
Unchanged	C9orf78	C9orf78	C9orf78	chr9:132589563-132597572	MSI2_KD_Poly	MSI2_C_Poly	OK	121.746	202.014	0.730575	0.977815	0.0894	0.250769	no	MSI2_KD_Total	MSI2_C_Total	OK	125.956	154.275	0.292585	0.391502	0.49655	0.733129	no
Unchanged	C9orf89	C9orf89	C9orf89	chr9:95858449-95875565	MSI2_KD_Poly	MSI2_C_Poly	OK	31.2981	39.5161	0.336364	0.40878	0.4715	0.713068	no	MSI2_KD_Total	MSI2_C_Total	OK	7.98128	10.2679	0.363447	0.413628	0.4506	0.695159	no
Downregulated	C9orf9	C9orf9	C9orf9	chr9:135754289-135765418	MSI2_KD_Poly	MSI2_C_Poly	OK	4.03404	10.7853	1.41877	1.31517	0.02975	0.115967	no	MSI2_KD_Total	MSI2_C_Total	OK	3.01977	2.14688	-0.492194	-0.406107	0.4754	0.716344	no
Unchanged	C9orf91	C9orf91	C9orf91	chr9:117373705-117408703	MSI2_KD_Poly	MSI2_C_Poly	OK	9.01083	9.81049	0.122665	0.172642	0.75515	0.897462	no	MSI2_KD_Total	MSI2_C_Total	OK	6.1374	5.34822	-0.198567	-0.267194	0.63285	0.828453	no
Unchanged	CA11	CA11	CA11	chr19:49141271-49185502	MSI2_KD_Poly	MSI2_C_Poly	OK	6.25239	6.30412	0.0118872	0.0140159	0.9797	0.991827	no	MSI2_KD_Total	MSI2_C_Total	OK	5.06874	3.68242	-0.460972	-0.501839	0.37225	0.623863	no
Unchanged	CA5BP1	CA5BP1	CA5BP1	chrX:15693038-15721474	MSI2_KD_Poly	MSI2_C_Poly	OK	7.26825	11.1708	0.620054	0.668833	0.22235	0.456522	no	MSI2_KD_Total	MSI2_C_Total	OK	9.23166	12.3052	0.414609	0.483913	0.3987	0.649258	no
Unchanged	CA9	CA9	CA9	chr9:35673914-35681154	MSI2_KD_Poly	MSI2_C_Poly	OK	4.50784	7.18436	0.672425	0.757608	0.19205	0.416085	no	MSI2_KD_Total	MSI2_C_Total	OK	1.40462	2.7036	0.944708	0.845591	0.1453	0.346435	no
Upregulated	CAB39	CAB39	CAB39	chr2:231577556-231685790	MSI2_KD_Poly	MSI2_C_Poly	OK	43.45	19.3478	-1.16718	-1.4841	0.01775	0.0801368	no	MSI2_KD_Total	MSI2_C_Total	OK	45.7512	46.3622	0.0191396	0.0266442	0.9673	0.987462	no
Unchanged	CACNB1	CACNB1	CACNB1	chr17:37329708-37353956	MSI2_KD_Poly	MSI2_C_Poly	OK	8.38408	10.5403	0.330195	0.361777	0.5532	0.775302	no	MSI2_KD_Total	MSI2_C_Total	OK	1.79234	2.97455	0.730823	0.763501	0.19435	0.419022	no
Unchanged	CACNB3	CACNB3	CACNB3	chr12:49208214-49222726	MSI2_KD_Poly	MSI2_C_Poly	OK	5.26759	6.08328	0.207706	0.244081	0.66345	0.846932	no	MSI2_KD_Total	MSI2_C_Total	OK	3.03563	3.04311	0.00355074	0.00413325	0.9933	0.996906	no
Unchanged	CACTIN-AS1	CACTIN-AS1	CACTIN-AS1	chr19:3607244-3626813	MSI2_KD_Poly	MSI2_C_Poly	OK	4.54586	6.16375	0.439255	0.138547	0.84315	0.938724	no	MSI2_KD_Total	MSI2_C_Total	OK	0.859317	2.35412	1.45393	0.476167	0.642	0.83373	no
Unchanged	CAD	CAD	CAD	chr2:27440257-27466660	MSI2_KD_Poly	MSI2_C_Poly	OK	17.4831	21.363	0.289156	0.384956	0.5115	0.744518	no	MSI2_KD_Total	MSI2_C_Total	OK	30.9984	34.1682	0.140461	0.19632	0.7343	0.886888	no
Unchanged	CALM1	CALM1	CALM1	chr14:90863326-90874619	MSI2_KD_Poly	MSI2_C_Poly	OK	40.9397	57.1655	0.481643	0.633506	0.261	0.503894	no	MSI2_KD_Total	MSI2_C_Total	OK	34.3094	50.835	0.567217	0.765691	0.18495	0.405969	no
Unchanged	CALM2	CALM2	CALM2	chr2:47387220-47404075	MSI2_KD_Poly	MSI2_C_Poly	OK	319.536	378.897	0.245827	0.283478	0.621	0.821004	no	MSI2_KD_Total	MSI2_C_Total	OK	216.324	251.815	0.219175	0.275896	0.63395	0.829105	no
Unchanged	CALM3	CALM3	CALM3	chr19:47104511-47114039	MSI2_KD_Poly	MSI2_C_Poly	OK	702.385	1157.08	0.720157	0.647424	0.2524	0.493787	no	MSI2_KD_Total	MSI2_C_Total	OK	203.017	319.432	0.65391	0.825964	0.13345	0.327614	no
Upregulated	CALU	CALU	CALU	chr7:128379345-128415844	MSI2_KD_Poly	MSI2_C_Poly	OK	48.6942	21.5937	-1.17314	-1.15386	0.06125	0.193045	no	MSI2_KD_Total	MSI2_C_Total	OK	55.2093	56.2087	0.0258801	0.034839	0.95155	0.981918	no
Upregulated	CAMSAP3	CAMSAP3	CAMSAP3	chr19:7660787-7683196	MSI2_KD_Poly	MSI2_C_Poly	OK	5.77508	2.25628	-1.35589	-1.50038	0.00955	0.0511664	no	MSI2_KD_Total	MSI2_C_Total	OK	1.19303	1.11417	-0.0986665	-0.0970203	0.86705	0.949569	no
Downregulated	CAMTA1	CAMTA1	CAMTA1	chr1:6845383-7829766	MSI2_KD_Poly	MSI2_C_Poly	OK	63.2013	165.657	1.39018	1.8121	0.0025	0.0191761	yes	MSI2_KD_Total	MSI2_C_Total	OK	38.9312	51.6763	0.408573	0.543686	0.35655	0.608224	no
Unchanged	CAMTA2	CAMTA2	CAMTA2	chr17:4871286-4890960	MSI2_KD_Poly	MSI2_C_Poly	OK	13.6059	14.9523	0.136141	0.174644	0.77075	0.905421	no	MSI2_KD_Total	MSI2_C_Total	OK	7.74002	8.91608	0.204071	0.276214	0.6463	0.836657	no
Upregulated	CAND1	CAND1	CAND1	chr12:67663060-67708472	MSI2_KD_Poly	MSI2_C_Poly	OK	12.0378	4.93189	-1.28736	-1.60012	0.00745	0.0427229	yes	MSI2_KD_Total	MSI2_C_Total	OK	32.0601	32.5258	0.0208054	0.0289089	0.958	0.98415	no
Unchanged	CANT1	CANT1	CANT1	chr17:76987797-77005899	MSI2_KD_Poly	MSI2_C_Poly	OK	28.7745	40.6121	0.497117	0.69388	0.2445	0.484293	no	MSI2_KD_Total	MSI2_C_Total	OK	16.7099	21.4526	0.360446	0.481434	0.4174	0.666141	no
Upregulated	CANX	CANX	CANX	chr5:179125929-179158639	MSI2_KD_Poly	MSI2_C_Poly	OK	222.036	80.8338	-1.45776	-1.34365	0.03635	0.133627	no	MSI2_KD_Total	MSI2_C_Total	OK	302.58	340.495	0.170318	0.181254	0.7613	0.900835	no
Upregulated	CAPN2	CAPN2	CAPN2	chr1:223889294-223963720	MSI2_KD_Poly	MSI2_C_Poly	OK	77.3328	33.9453	-1.18787	-1.61379	0.0072	0.0416544	yes	MSI2_KD_Total	MSI2_C_Total	OK	59.763	66.5465	0.155111	0.20552	0.71695	0.877584	no
Upregulated	CAPN7	CAPN7	CAPN7	chr3:15247732-15294423	MSI2_KD_Poly	MSI2_C_Poly	OK	12.672	5.0483	-1.32778	-1.74506	0.00205	0.0165575	yes	MSI2_KD_Total	MSI2_C_Total	OK	18.8363	15.1089	-0.318124	-0.453518	0.4369	0.683861	no
Unchanged	CAPNS1	CAPNS1	CAPNS1	chr19:36630827-36641255	MSI2_KD_Poly	MSI2_C_Poly	OK	399.613	580.032	0.53753	0.606153	0.29075	0.538042	no	MSI2_KD_Total	MSI2_C_Total	OK	183.033	198.727	0.118684	0.151652	0.79965	0.920001	no
Upregulated	CAPRIN1	CAPRIN1	CAPRIN1	chr11:34073229-34124157	MSI2_KD_Poly	MSI2_C_Poly	OK	96.7333	32.0617	-1.59316	-1.9366	0.00115	0.0108906	yes	MSI2_KD_Total	MSI2_C_Total	OK	148.456	129.351	-0.198751	-0.23292	0.6955	0.865936	no
Upregulated	CAPZA1	CAPZA1	CAPZA1	chr1:113162074-113214241	MSI2_KD_Poly	MSI2_C_Poly	OK	233.864	101.399	-1.20563	-1.38755	0.02095	0.0901415	no	MSI2_KD_Total	MSI2_C_Total	OK	200.869	183.937	-0.127039	-0.161983	0.77695	0.908598	no
Unchanged	CAPZB	CAPZB	CAPZB	chr1:19665266-19812135	MSI2_KD_Poly	MSI2_C_Poly	OK	211.542	295.645	0.482919	0.613203	0.27875	0.524138	no	MSI2_KD_Total	MSI2_C_Total	OK	92.2169	115.829	0.328891	0.463598	0.4168	0.665657	no
Unchanged	CARD11	CARD11	CARD11	chr7:2945709-3083579	MSI2_KD_Poly	MSI2_C_Poly	OK	38.7748	50.0687	0.368792	0.473959	0.4066	0.656729	no	MSI2_KD_Total	MSI2_C_Total	OK	22.1824	24.7512	0.15808	0.213074	0.7145	0.876306	no
Downregulated	CARD8	CARD8	CARD8	chr19:48711342-48761450	MSI2_KD_Poly	MSI2_C_Poly	OK	6.29243	15.4357	1.29459	0.649188	0.2441	0.483855	no	MSI2_KD_Total	MSI2_C_Total	OK	10.8215	12.107	0.161947	0.0962756	0.8671	0.949569	no
Unchanged	CARD8-AS1	CARD8-AS1	CARD8-AS1	chr19:48711342-48761450	MSI2_KD_Poly	MSI2_C_Poly	OK	5.74282	7.8075	0.443101	0.328728	0.5799	0.794107	no	MSI2_KD_Total	MSI2_C_Total	OK	7.22186	8.56118	0.24544	0.197287	0.72785	0.883665	no
Unchanged	CARHSP1	CARHSP1	CARHSP1	chr16:8946798-8962869	MSI2_KD_Poly	MSI2_C_Poly	OK	27.0565	52.2412	0.949212	1.24519	0.03835	0.138821	no	MSI2_KD_Total	MSI2_C_Total	OK	19.7472	16.457	-0.262948	-0.335792	0.5672	0.784807	no
Unchanged	CARKD	CARKD	CARKD	chr13:111267806-111292342	MSI2_KD_Poly	MSI2_C_Poly	OK	10.4896	14.1167	0.42845	0.579175	0.34375	0.595065	no	MSI2_KD_Total	MSI2_C_Total	OK	9.81597	8.1787	-0.26326	-0.347933	0.56085	0.780602	no
Unchanged	CARS2	CARS2	CARS2	chr13:111293756-111358527	MSI2_KD_Poly	MSI2_C_Poly	OK	21.354	24.5679	0.202273	0.281938	0.6118	0.815294	no	MSI2_KD_Total	MSI2_C_Total	OK	12.9457	15.9906	0.304751	0.412	0.4552	0.699137	no
Downregulated	CASC9	CASC9	CASC9	chr8:76135351-76191124	MSI2_KD_Poly	MSI2_C_Poly	OK	3.15604	6.47041	1.03574	1.11592	0.05325	0.174931	no	MSI2_KD_Total	MSI2_C_Total	OK	16.5554	19.192	0.213207	0.279396	0.63015	0.826766	no
Upregulated	CASKIN1	CASKIN1	CASKIN1	chr16:2205798-2246465	MSI2_KD_Poly	MSI2_C_Poly	OK	10.7078	4.13382	-1.37311	-0.38988	0.60725	0.812637	no	MSI2_KD_Total	MSI2_C_Total	OK	3.38418	2.4561	-0.462438	-0.166953	0.8336	0.934346	no
Unchanged	CASP10	CASP10	CASP10	chr2:202047603-202094129	MSI2_KD_Poly	MSI2_C_Poly	OK	6.60126	6.99363	0.0833003	0.0842163	0.86355	0.947953	no	MSI2_KD_Total	MSI2_C_Total	OK	5.98167	7.44823	0.316349	0.352494	0.515	0.746871	no
Unchanged	CASP2	CASP2	CASP2	chr7:142985307-143004789	MSI2_KD_Poly	MSI2_C_Poly	OK	16.0782	26.1445	0.7014	0.95843	0.09135	0.254322	no	MSI2_KD_Total	MSI2_C_Total	OK	15.8455	19.5964	0.30652	0.426696	0.46145	0.704176	no
Upregulated	CASP3	CASP3	CASP3	chr4:185548849-185570629	MSI2_KD_Poly	MSI2_C_Poly	OK	13.8486	6.01015	-1.20427	-1.57557	0.01065	0.0553928	no	MSI2_KD_Total	MSI2_C_Total	OK	11.603	13.6181	0.231024	0.307934	0.5937	0.803682	no
Unchanged	CASP7	CASP7	CASP7	chr10:115438920-115490668	MSI2_KD_Poly	MSI2_C_Poly	OK	7.32849	8.42799	0.201673	0.250385	0.6604	0.845196	no	MSI2_KD_Total	MSI2_C_Total	OK	5.44371	8.35336	0.617768	0.78489	0.1791	0.397844	no
Upregulated	CASP8	CASP8	CASP8	chr2:202098165-202152434	MSI2_KD_Poly	MSI2_C_Poly	OK	10.5083	4.92231	-1.09413	-1.19543	0.04785	0.162509	no	MSI2_KD_Total	MSI2_C_Total	OK	9.49683	10.6738	0.168558	0.203733	0.73445	0.887001	no
Unchanged	CASP9	CASP9	CASP9	chr1:15817895-15851285	MSI2_KD_Poly	MSI2_C_Poly	OK	20.9236	34.9784	0.741336	0.919106	0.1228	0.310059	no	MSI2_KD_Total	MSI2_C_Total	OK	10.5272	12.0537	0.195344	0.23376	0.70465	0.870879	no
Unchanged	CASZ1	CASZ1	CASZ1	chr1:10696665-10856733	MSI2_KD_Poly	MSI2_C_Poly	OK	5.3733	5.65912	0.0747698	0.0851982	0.88345	0.956253	no	MSI2_KD_Total	MSI2_C_Total	OK	1.69017	2.4237	0.520039	0.590316	0.31095	0.561151	no
Upregulated	CAT	CAT	CAT	chr11:34460471-34493607	MSI2_KD_Poly	MSI2_C_Poly	OK	65.0074	22.8806	-1.50648	-1.83004	0.002	0.0162524	yes	MSI2_KD_Total	MSI2_C_Total	OK	46.1748	45.6654	-0.0160028	-0.0227873	0.9682	0.987829	no
Upregulated	CBL	CBL	CBL	chr11:119076985-119178859	MSI2_KD_Poly	MSI2_C_Poly	OK	9.74821	4.44143	-1.13411	-1.55804	0.0056	0.0347129	yes	MSI2_KD_Total	MSI2_C_Total	OK	8.94937	8.02619	-0.157072	-0.217129	0.7064	0.87182	no
Downregulated	CBWD1	CBWD1	CBWD1	chr9:121037-179075	MSI2_KD_Poly	MSI2_C_Poly	OK	2.27892	5.06455	1.15209	1.18212	0.04095	0.145522	no	MSI2_KD_Total	MSI2_C_Total	OK	5.09081	6.42195	0.335116	0.406648	0.47845	0.718815	no
Upregulated	CBX6	CBX6	CBX6	chr22:39257431-39268339	MSI2_KD_Poly	MSI2_C_Poly	OK	14.4564	6.34593	-1.1878	-1.51911	0.01035	0.0542241	no	MSI2_KD_Total	MSI2_C_Total	OK	6.71494	4.80428	-0.483054	-0.637016	0.2654	0.508996	no
Unchanged	CBX7	CBX7	CBX7	chr22:39526778-39548538	MSI2_KD_Poly	MSI2_C_Poly	OK	4.56461	5.06236	0.149318	0.195787	0.72	0.879527	no	MSI2_KD_Total	MSI2_C_Total	OK	1.80878	1.54703	-0.225516	-0.248903	0.6567	0.842962	no
Downregulated	CBY1	CBY1	CBY1	chr22:39052657-39069855	MSI2_KD_Poly	MSI2_C_Poly	OK	17.4908	35.9236	1.03833	1.37061	0.0199	0.0868711	no	MSI2_KD_Total	MSI2_C_Total	OK	13.0865	11.0939	-0.238313	-0.294882	0.60915	0.813751	no
Unchanged	CC2D1B	CC2D1B	CC2D1B	chr1:52816264-52831877	MSI2_KD_Poly	MSI2_C_Poly	OK	8.46557	9.08676	0.102159	0.144332	0.7925	0.916237	no	MSI2_KD_Total	MSI2_C_Total	OK	6.90071	6.74315	-0.0333225	-0.0466769	0.9349	0.975935	no
Unchanged	CCBL1	CCBL1	CCBL1	chr9:131595220-131644354	MSI2_KD_Poly	MSI2_C_Poly	OK	13.4737	14.926	0.147679	0.190269	0.74785	0.89373	no	MSI2_KD_Total	MSI2_C_Total	OK	8.66493	8.73492	0.0116054	0.0140768	0.98015	0.991912	no
Upregulated	CCDC102A	CCDC102A	CCDC102A	chr16:57546089-57570477	MSI2_KD_Poly	MSI2_C_Poly	OK	15.6252	5.96311	-1.38974	-1.63316	0.0047	0.0304743	yes	MSI2_KD_Total	MSI2_C_Total	OK	4.29989	2.88924	-0.573611	-0.655873	0.2429	0.482439	no
Unchanged	CCDC107	CCDC107	CCDC107	chr9:35658286-35665278	MSI2_KD_Poly	MSI2_C_Poly	OK	3.59888	6.39881	0.830254	0.30542	0.6869	0.860854	no	MSI2_KD_Total	MSI2_C_Total	OK	2.48895	3.38712	0.444521	0.239568	0.739	0.889131	no
Unchanged	CCDC109B	CCDC109B	CCDC109B	chr4:110481354-110608872	MSI2_KD_Poly	MSI2_C_Poly	OK	10.0446	11.3296	0.173679	0.213349	0.7143	0.876239	no	MSI2_KD_Total	MSI2_C_Total	OK	8.76386	3.98656	-1.13642	-1.21886	0.0401	0.143449	no
Unchanged	CCDC12	CCDC12	CCDC12	chr3:46963219-47051194	MSI2_KD_Poly	MSI2_C_Poly	OK	86.1973	147.323	0.773267	0.447417	0.3884	0.63969	no	MSI2_KD_Total	MSI2_C_Total	OK	57.9515	54.0787	-0.0997853	-0.0420985	0.95915	0.984584	no
Upregulated	CCDC120	CCDC120	CCDC120	chrX:48910960-48927510	MSI2_KD_Poly	MSI2_C_Poly	OK	5.12788	2.04578	-1.32571	-1.49141	0.0099	0.0525006	no	MSI2_KD_Total	MSI2_C_Total	OK	1.56726	1.13058	-0.471183	-0.517687	0.35945	0.611377	no
Unchanged	CCDC124	CCDC124	CCDC124	chr19:18043823-18054794	MSI2_KD_Poly	MSI2_C_Poly	OK	375.272	392.158	0.0634966	0.0688672	0.9081	0.965627	no	MSI2_KD_Total	MSI2_C_Total	OK	100.566	102.763	0.0311792	0.0432352	0.94035	0.978009	no
Unchanged	CCDC127	CCDC127	CCDC127	chr5:204874-218297	MSI2_KD_Poly	MSI2_C_Poly	OK	15.7898	20.7095	0.391295	0.514514	0.3533	0.604809	no	MSI2_KD_Total	MSI2_C_Total	OK	13.2433	11.5523	-0.197088	-0.255716	0.6398	0.832484	no
Unchanged	CCDC130	CCDC130	CCDC130	chr19:13858752-13874106	MSI2_KD_Poly	MSI2_C_Poly	OK	20.3265	20.5709	0.0172434	0.0218489	0.96765	0.987627	no	MSI2_KD_Total	MSI2_C_Total	OK	14.5357	16.2173	0.157935	0.209193	0.7178	0.878077	no
Unchanged	CCDC137	CCDC137	CCDC137	chr17:79633760-79640936	MSI2_KD_Poly	MSI2_C_Poly	OK	45.8585	45.9193	0.0019143	0.00262138	0.99545	0.997929	no	MSI2_KD_Total	MSI2_C_Total	OK	23.1074	24.6106	0.0909225	0.127504	0.818	0.927842	no
Unchanged	CCDC144NL-AS1	CCDC144NL-AS1	CCDC144NL-AS1	chr17:20766707-20808543	MSI2_KD_Poly	MSI2_C_Poly	OK	13.9757	18.0244	0.367024	0.483696	0.3864	0.637895	no	MSI2_KD_Total	MSI2_C_Total	OK	14.4002	15.7585	0.130038	0.17708	0.76305	0.9018	no
Downregulated	CCDC159	CCDC159	CCDC159	chr19:11457180-11465620	MSI2_KD_Poly	MSI2_C_Poly	OK	3.36651	6.91433	1.03834	1.08677	0.06385	0.198663	no	MSI2_KD_Total	MSI2_C_Total	OK	3.34471	3.64996	0.126003	0.12399	0.8287	0.932421	no
Unchanged	CCDC163P	CCDC163P	CCDC163P	chr1:45959597-45965751	MSI2_KD_Poly	MSI2_C_Poly	OK	5.24043	9.55744	0.866939	1.0814	0.0688	0.209328	no	MSI2_KD_Total	MSI2_C_Total	OK	2.48861	2.67264	0.102926	0.110075	0.8544	0.943967	no
Downregulated	CCDC167	CCDC167	CCDC167	chr6:37450696-37467700	MSI2_KD_Poly	MSI2_C_Poly	OK	25.6629	84.8996	1.72607	2.16309	0.0002	0.00291848	yes	MSI2_KD_Total	MSI2_C_Total	OK	34.0811	33.532	-0.0234362	-0.0291555	0.95545	0.983216	no
Unchanged	CCDC28A	CCDC28A	CCDC28A	chr6:139046347-139114456	MSI2_KD_Poly	MSI2_C_Poly	OK	19.1786	28.5183	0.57239	0.691404	0.2283	0.463982	no	MSI2_KD_Total	MSI2_C_Total	OK	10.3814	9.30853	-0.157371	-0.180962	0.75135	0.895549	no
Unchanged	CCDC43	CCDC43	CCDC43	chr17:42754804-42767165	MSI2_KD_Poly	MSI2_C_Poly	OK	16.1659	16.8298	0.0580653	0.0784092	0.89195	0.959027	no	MSI2_KD_Total	MSI2_C_Total	OK	22.462	18.8974	-0.249299	-0.350301	0.5341	0.761654	no
Upregulated	CCDC47	CCDC47	CCDC47	chr17:61822609-61851088	MSI2_KD_Poly	MSI2_C_Poly	OK	38.836	12.6472	-1.61858	-1.89423	0.00305	0.0221771	yes	MSI2_KD_Total	MSI2_C_Total	OK	72.9409	74.8281	0.0368517	0.0496064	0.9326	0.975103	no
Unchanged	CCDC51	CCDC51	CCDC51	chr3:48473579-48481529	MSI2_KD_Poly	MSI2_C_Poly	OK	15.1604	17.3995	0.198738	0.23956	0.67765	0.855447	no	MSI2_KD_Total	MSI2_C_Total	OK	8.84907	8.39194	-0.076522	-0.0859504	0.8867	0.957434	no
Unchanged	CCDC53	CCDC53	CCDC53	chr12:102406617-102455902	MSI2_KD_Poly	MSI2_C_Poly	OK	19.6765	37.5566	0.932591	1.18928	0.04225	0.148734	no	MSI2_KD_Total	MSI2_C_Total	OK	23.1879	14.4082	-0.686483	-0.871188	0.133	0.326805	no
Unchanged	CCDC57	CCDC57	CCDC57	chr17:80059345-80170689	MSI2_KD_Poly	MSI2_C_Poly	OK	5.84577	7.05488	0.271227	0.318071	0.57675	0.791908	no	MSI2_KD_Total	MSI2_C_Total	OK	8.09005	7.00947	-0.206843	-0.272807	0.63265	0.828302	no
Unchanged	CCDC58	CCDC58	CCDC58	chr3:122078437-122102078	MSI2_KD_Poly	MSI2_C_Poly	OK	31.646	46.9929	0.57042	0.714681	0.21805	0.451246	no	MSI2_KD_Total	MSI2_C_Total	OK	44.3986	39.2775	-0.176812	-0.234371	0.68275	0.858421	no
Upregulated	CCDC61	CCDC61	CCDC61	chr19:46498718-46521874	MSI2_KD_Poly	MSI2_C_Poly	OK	28.3934	11.0942	-1.35575	-1.67294	0.00305	0.0221771	yes	MSI2_KD_Total	MSI2_C_Total	OK	7.68647	8.51978	0.148496	0.180363	0.75685	0.898476	no
Unchanged	CCDC69	CCDC69	CCDC69	chr5:150560612-150603654	MSI2_KD_Poly	MSI2_C_Poly	OK	20.9383	23.0752	0.140197	0.192868	0.7331	0.886243	no	MSI2_KD_Total	MSI2_C_Total	OK	15.2896	8.79912	-0.797124	-1.08355	0.06125	0.193045	no
Unchanged	CCDC71	CCDC71	CCDC71	chr3:49199967-49203785	MSI2_KD_Poly	MSI2_C_Poly	OK	12.6934	15.5154	0.289623	0.378285	0.4988	0.734848	no	MSI2_KD_Total	MSI2_C_Total	OK	8.52837	7.46703	-0.191735	-0.238296	0.6711	0.851382	no
Upregulated	CCDC77	CCDC77	CCDC77	chr12:389222-551806	MSI2_KD_Poly	MSI2_C_Poly	OK	7.41071	2.31795	-1.67676	-1.07888	0.10085	0.271937	no	MSI2_KD_Total	MSI2_C_Total	OK	12.101	9.5318	-0.344304	-0.201202	0.7585	0.899374	no
Upregulated	CCDC8	CCDC8	CCDC8	chr19:46913585-46916919	MSI2_KD_Poly	MSI2_C_Poly	OK	28.8378	12.8624	-1.1648	-1.5006	0.01165	0.0591175	no	MSI2_KD_Total	MSI2_C_Total	OK	17.122	15.084	-0.182836	-0.259227	0.6498	0.838768	no
Unchanged	CCDC84	CCDC84	CCDC84	chr11:118868842-118889057	MSI2_KD_Poly	MSI2_C_Poly	OK	4.72648	6.05	0.35617	0.0630754	0.85385	0.943664	no	MSI2_KD_Total	MSI2_C_Total	OK	5.58729	3.75101	-0.574868	-0.0630627	0.73805	0.888819	no
Unchanged	CCDC90B	CCDC90B	CCDC90B	chr11:82970134-82997450	MSI2_KD_Poly	MSI2_C_Poly	OK	7.74064	8.09616	0.0647838	0.0911667	0.8758	0.95311	no	MSI2_KD_Total	MSI2_C_Total	OK	9.24764	9.57948	0.0508621	0.0700311	0.9071	0.96523	no
Unchanged	CCDC92	CCDC92	CCDC92	chr12:124420955-124457532	MSI2_KD_Poly	MSI2_C_Poly	OK	16.1652	18.5805	0.200896	0.250467	0.66635	0.848743	no	MSI2_KD_Total	MSI2_C_Total	OK	13.2061	11.9671	-0.142125	-0.184728	0.7433	0.891299	no
Downregulated	CCM2	CCM2	CCM2	chr7:45039344-45116069	MSI2_KD_Poly	MSI2_C_Poly	OK	27.6464	61.5691	1.15511	1.5254	0.0116	0.05894	no	MSI2_KD_Total	MSI2_C_Total	OK	23.0848	24.6405	0.09409	0.123412	0.8309	0.933171	no
Upregulated	CCNA2	CCNA2	CCNA2	chr4:122722471-122745088	MSI2_KD_Poly	MSI2_C_Poly	OK	109.313	40.6607	-1.42676	-1.65813	0.00505	0.032175	yes	MSI2_KD_Total	MSI2_C_Total	OK	79.463	60.0931	-0.403083	-0.458776	0.42835	0.676629	no
Downregulated	CCNB1IP1	CCNB1IP1	CCNB1IP1	chr14:20779526-20801471	MSI2_KD_Poly	MSI2_C_Poly	OK	25.1429	54.7084	1.12161	1.32594	0.0212	0.0909182	no	MSI2_KD_Total	MSI2_C_Total	OK	47.795	48.9953	0.0357834	0.0448378	0.9362	0.976565	no
Unchanged	CCND1	CCND1	CCND1	chr11:69455872-69469242	MSI2_KD_Poly	MSI2_C_Poly	OK	9.06076	12.4799	0.461906	0.59437	0.3064	0.556149	no	MSI2_KD_Total	MSI2_C_Total	OK	5.51472	12.0133	1.12327	1.43044	0.0124	0.061844	no
Unchanged	CCND3	CCND3	CCND3	chr6:41902670-42016632	MSI2_KD_Poly	MSI2_C_Poly	OK	417.022	533.534	0.355458	0.353581	0.53495	0.762202	no	MSI2_KD_Total	MSI2_C_Total	OK	90.7935	172.173	0.923194	1.2484	0.0308	0.118763	no
Unchanged	CCNDBP1	CCNDBP1	CCNDBP1	chr15:43477465-43489375	MSI2_KD_Poly	MSI2_C_Poly	OK	25.908	31.8846	0.299466	0.382726	0.5075	0.741514	no	MSI2_KD_Total	MSI2_C_Total	OK	13.6902	16.1761	0.240723	0.328587	0.58645	0.798384	no
Unchanged	CCNF	CCNF	CCNF	chr16:2479394-2508859	MSI2_KD_Poly	MSI2_C_Poly	OK	33.2522	36.4861	0.133895	0.180522	0.7443	0.89179	no	MSI2_KD_Total	MSI2_C_Total	OK	20.2836	23.042	0.18395	0.256528	0.6428	0.834314	no
Unchanged	CCNG1	CCNG1	CCNG1	chr5:162864576-162872022	MSI2_KD_Poly	MSI2_C_Poly	OK	71.9903	86.2565	0.26083	0.352967	0.54775	0.771617	no	MSI2_KD_Total	MSI2_C_Total	OK	153.953	147.307	-0.0636662	-0.0822811	0.88535	0.956924	no
Unchanged	CCNI	CCNI	CCNI	chr4:77969176-77997125	MSI2_KD_Poly	MSI2_C_Poly	OK	116.734	149.498	0.356896	0.479949	0.40795	0.657907	no	MSI2_KD_Total	MSI2_C_Total	OK	83.7178	85.0108	0.0221109	0.0311022	0.9556	0.983293	no
Unchanged	CCNJL	CCNJL	CCNJL	chr5:159678658-159766599	MSI2_KD_Poly	MSI2_C_Poly	OK	5.16374	6.25854	0.277408	0.330633	0.5708	0.787512	no	MSI2_KD_Total	MSI2_C_Total	OK	1.66388	1.83634	0.142285	0.158892	0.78325	0.911931	no
Unchanged	CCNL2	CCNL2	CCNL2	chr1:1321090-1334718	MSI2_KD_Poly	MSI2_C_Poly	OK	17.7116	21.8693	0.304215	0.348783	0.55315	0.775259	no	MSI2_KD_Total	MSI2_C_Total	OK	41.2322	41.3999	0.0058563	0.00683554	0.98925	0.995374	no
Unchanged	CCNY	CCNY	CCNY	chr10:35535908-35861598	MSI2_KD_Poly	MSI2_C_Poly	OK	34.8438	36.848	0.0806854	0.108641	0.85145	0.942578	no	MSI2_KD_Total	MSI2_C_Total	OK	21.162	21.2393	0.00526202	0.00744495	0.99075	0.995964	no
Upregulated	CCPG1	CCPG1	CCPG1	chr15:55609381-55800432	MSI2_KD_Poly	MSI2_C_Poly	OK	5.05782	2.28892	-1.14385	-0.696672	0.46095	0.703728	no	MSI2_KD_Total	MSI2_C_Total	OK	17.1431	20.4919	0.257427	0.302362	0.61295	0.81612	no
Upregulated	CCSAP	CCSAP	CCSAP	chr1:229456751-229478688	MSI2_KD_Poly	MSI2_C_Poly	OK	27.7804	13.1752	-1.07625	-1.29753	0.02205	0.0935163	no	MSI2_KD_Total	MSI2_C_Total	OK	11.2669	11.3669	0.0127423	0.0174522	0.97605	0.990496	no
Upregulated	CCSER2	CCSER2	CCSER2	chr10:86088344-86278277	MSI2_KD_Poly	MSI2_C_Poly	OK	5.20789	2.25301	-1.20884	-1.14054	0.05325	0.174931	no	MSI2_KD_Total	MSI2_C_Total	OK	6.29486	4.77698	-0.398074	-0.398087	0.47425	0.715325	no
Upregulated	CCT2	CCT2	CCT2	chr12:69979207-69995357	MSI2_KD_Poly	MSI2_C_Poly	OK	315.994	81.6093	-1.95309	-1.71067	0.0113	0.0578462	no	MSI2_KD_Total	MSI2_C_Total	OK	306.401	260.619	-0.23348	-0.285205	0.62265	0.822022	no
Upregulated	CCT3	CCT3	CCT3	chr1:156278751-156316785	MSI2_KD_Poly	MSI2_C_Poly	OK	421.401	200.171	-1.07397	-1.04739	0.0849	0.241924	no	MSI2_KD_Total	MSI2_C_Total	OK	311.701	290.862	-0.0998257	-0.113616	0.8347	0.934818	no
Upregulated	CCT4	CCT4	CCT4	chr2:62095261-62115806	MSI2_KD_Poly	MSI2_C_Poly	OK	313.634	118.236	-1.40742	-1.38346	0.0453	0.156255	no	MSI2_KD_Total	MSI2_C_Total	OK	220.9	204.961	-0.108046	-0.137254	0.811	0.925061	no
Upregulated	CCT5	CCT5	CCT5	chr5:10250032-10266524	MSI2_KD_Poly	MSI2_C_Poly	OK	290.884	120.251	-1.2744	-1.15091	0.04605	0.158051	no	MSI2_KD_Total	MSI2_C_Total	OK	272.534	258.302	-0.0773779	-0.0830441	0.8801	0.954932	no
Upregulated	CCT6A	CCT6A	CCT6A	chr7:56119377-56131682	MSI2_KD_Poly	MSI2_C_Poly	OK	211.049	50.1346	-2.0737	-2.1379	0.0015	0.0131856	yes	MSI2_KD_Total	MSI2_C_Total	OK	161.76	168.976	0.0629673	0.0796177	0.8896	0.958379	no
Upregulated	CCT8	CCT8	CCT8	chr21:30428642-30446118	MSI2_KD_Poly	MSI2_C_Poly	OK	253.506	88.9852	-1.51038	-1.66784	0.00305	0.0221771	yes	MSI2_KD_Total	MSI2_C_Total	OK	359.177	331.363	-0.116281	-0.142267	0.80415	0.922205	no
Unchanged	CD151	CD151	CD151	chr11:832951-838835	MSI2_KD_Poly	MSI2_C_Poly	OK	124.492	141.796	0.187761	0.257898	0.6684	0.849794	no	MSI2_KD_Total	MSI2_C_Total	OK	83.1105	70.1415	-0.244762	-0.320755	0.59775	0.806411	no
Upregulated	CD2AP	CD2AP	CD2AP	chr6:47445524-47594996	MSI2_KD_Poly	MSI2_C_Poly	OK	32.0184	10.2424	-1.64434	-2.11886	0.0004	0.00494299	yes	MSI2_KD_Total	MSI2_C_Total	OK	67.6585	53.2707	-0.344929	-0.404913	0.4874	0.725885	no
Unchanged	CD2BP2	CD2BP2	CD2BP2	chr16:30362086-30366682	MSI2_KD_Poly	MSI2_C_Poly	OK	28.1571	41.9758	0.576057	0.801161	0.1715	0.386617	no	MSI2_KD_Total	MSI2_C_Total	OK	14.9084	19.0262	0.351857	0.483446	0.4078	0.657841	no
Unchanged	CD320	CD320	CD320	chr19:8367010-8373240	MSI2_KD_Poly	MSI2_C_Poly	OK	92.865	128.073	0.463754	0.568302	0.3078	0.557877	no	MSI2_KD_Total	MSI2_C_Total	OK	33.923	49.7763	0.553194	0.748062	0.1961	0.421475	no
Unchanged	CD33	CD33	CD33	chr19:51728334-51743274	MSI2_KD_Poly	MSI2_C_Poly	OK	51.1402	98.4696	0.945221	1.17424	0.04135	0.146439	no	MSI2_KD_Total	MSI2_C_Total	OK	52.4409	41.5476	-0.335928	-0.424842	0.468	0.709921	no
Downregulated	CD3D	CD3D	CD3D	chr11:118209788-118213459	MSI2_KD_Poly	MSI2_C_Poly	OK	22.7575	120.818	2.40843	2.57063	5e-05	0.000969462	yes	MSI2_KD_Total	MSI2_C_Total	OK	22.9449	24.627	0.102067	0.108801	0.84605	0.940179	no
Upregulated	CD46	CD46	CD46	chr1:207925382-207968861	MSI2_KD_Poly	MSI2_C_Poly	OK	58.6735	16.266	-1.85085	-1.83831	0.00845	0.0468293	yes	MSI2_KD_Total	MSI2_C_Total	OK	68.5804	65.4972	-0.0663628	-0.0851751	0.8913	0.958801	no
Unchanged	CD47	CD47	CD47	chr3:107761940-107809935	MSI2_KD_Poly	MSI2_C_Poly	OK	11.3083	11.8881	0.0721374	0.0874135	0.88225	0.955679	no	MSI2_KD_Total	MSI2_C_Total	OK	11.0363	14.6193	0.405618	0.572697	0.31355	0.563912	no
Downregulated	CD52	CD52	CD52	chr1:26608772-26647014	MSI2_KD_Poly	MSI2_C_Poly	OK	52.8865	182.355	1.78578	1.44972	0.01535	0.0723078	no	MSI2_KD_Total	MSI2_C_Total	OK	57.2953	38.684	-0.566677	-0.430954	0.48275	0.7224	no
Unchanged	CD59	CD59	CD59	chr11:33724555-33758025	MSI2_KD_Poly	MSI2_C_Poly	OK	21.7315	29.928	0.461706	0.509344	0.37025	0.622078	no	MSI2_KD_Total	MSI2_C_Total	OK	19.3652	17.7171	-0.128326	-0.174743	0.75945	0.899889	no
Unchanged	CD63	CD63	CD63	chr12:56119226-56123457	MSI2_KD_Poly	MSI2_C_Poly	OK	496.938	908.414	0.870284	0.999571	0.0907	0.253185	no	MSI2_KD_Total	MSI2_C_Total	OK	231.565	303.453	0.390056	0.4871	0.3864	0.637895	no
Unchanged	CD68	CD68	CD68	chr17:7482804-7485429	MSI2_KD_Poly	MSI2_C_Poly	OK	14.4347	24.34	0.75379	0.98935	0.09025	0.252405	no	MSI2_KD_Total	MSI2_C_Total	OK	15.8475	16.9443	0.0965453	0.12771	0.8196	0.928463	no
Downregulated	CD69	CD69	CD69	chr12:9905081-9913497	MSI2_KD_Poly	MSI2_C_Poly	OK	10.2739	29.3368	1.51373	1.72977	0.0039	0.0265871	yes	MSI2_KD_Total	MSI2_C_Total	OK	16.8103	21.9341	0.383831	0.43878	0.42405	0.672299	no
Unchanged	CD82	CD82	CD82	chr11:44587140-44641315	MSI2_KD_Poly	MSI2_C_Poly	OK	8.86143	9.24966	0.0618598	0.0745395	0.8977	0.961339	no	MSI2_KD_Total	MSI2_C_Total	OK	3.99564	5.27469	0.400658	0.441689	0.4436	0.689509	no
Upregulated	CD9	CD9	CD9	chr12:6309481-6347437	MSI2_KD_Poly	MSI2_C_Poly	OK	18.2094	6.78521	-1.42422	-1.65627	0.00435	0.028785	yes	MSI2_KD_Total	MSI2_C_Total	OK	10.2725	8.43422	-0.284455	-0.312912	0.58435	0.797157	no
Unchanged	CD99L2	CD99L2	CD99L2	chrX:149934808-150067289	MSI2_KD_Poly	MSI2_C_Poly	OK	7.95884	10.8494	0.446979	0.626459	0.2839	0.530052	no	MSI2_KD_Total	MSI2_C_Total	OK	6.32254	5.02453	-0.331516	-0.4308	0.4486	0.693505	no
Unchanged	CDC123	CDC123	CDC123	chr10:12171639-12292589	MSI2_KD_Poly	MSI2_C_Poly	OK	132.755	157.287	0.24463	0.208975	0.70825	0.872992	no	MSI2_KD_Total	MSI2_C_Total	OK	93.6405	125.554	0.423109	0.452093	0.42705	0.67535	no
Upregulated	CDC16	CDC16	CDC16	chr13:115000361-115038150	MSI2_KD_Poly	MSI2_C_Poly	OK	41.6622	18.8064	-1.14752	-1.51939	0.00975	0.0519438	no	MSI2_KD_Total	MSI2_C_Total	OK	36.8124	37.7467	0.0361589	0.0522148	0.92685	0.972875	no
Upregulated	CDC23	CDC23	CDC23	chr5:137514416-137549032	MSI2_KD_Poly	MSI2_C_Poly	OK	25.361	8.56817	-1.56555	-1.13996	0.06345	0.197764	no	MSI2_KD_Total	MSI2_C_Total	OK	23.3144	21.3125	-0.129522	-0.103547	0.8636	0.947968	no
Downregulated	CDC26	CDC26	CDC26	chr9:116029289-116037869	MSI2_KD_Poly	MSI2_C_Poly	OK	3.25575	10.3318	1.66603	1.51825	0.00885	0.0484375	yes	MSI2_KD_Total	MSI2_C_Total	OK	5.00002	6.85052	0.45428	0.399042	0.496	0.732661	no
Unchanged	CDC37	CDC37	CDC37	chr19:10501808-10514271	MSI2_KD_Poly	MSI2_C_Poly	OK	334.331	346.907	0.0532692	0.0622951	0.91135	0.966856	no	MSI2_KD_Total	MSI2_C_Total	OK	206.946	218.765	0.0801238	0.105994	0.8518	0.942726	no
Downregulated	CDC37L1-AS1	CDC37L1-AS1	CDC37L1-AS1	chr9:4676600-4679480	MSI2_KD_Poly	MSI2_C_Poly	OK	0.564073	6.62839	3.5547	1.74405	0.2354	0.473278	no	MSI2_KD_Total	MSI2_C_Total	OK	2.56906	1.92423	-0.416955	-0.469135	0.6565	0.842774	no
Upregulated	CDC40	CDC40	CDC40	chr6:110501623-110553422	MSI2_KD_Poly	MSI2_C_Poly	OK	6.9232	2.59756	-1.41428	-1.73337	0.0036	0.0250732	yes	MSI2_KD_Total	MSI2_C_Total	OK	9.01121	10.3157	0.195046	0.273063	0.6258	0.823992	no
Unchanged	CDC42	CDC42	CDC42	chr1:22379119-22419436	MSI2_KD_Poly	MSI2_C_Poly	OK	80.7287	115.542	0.517265	0.66881	0.23835	0.476937	no	MSI2_KD_Total	MSI2_C_Total	OK	49.6058	57.3123	0.208336	0.292882	0.60355	0.810006	no
Upregulated	CDC42BPA	CDC42BPA	CDC42BPA	chr1:227177565-227505826	MSI2_KD_Poly	MSI2_C_Poly	OK	6.81	2.98058	-1.19206	-1.51531	0.01185	0.0598654	no	MSI2_KD_Total	MSI2_C_Total	OK	23.9041	17.017	-0.490281	-0.628816	0.2725	0.517168	no
Upregulated	CDC42EP5	CDC42EP5	CDC42EP5	chr19:54976208-54984437	MSI2_KD_Poly	MSI2_C_Poly	OK	14.0702	3.63338	-1.95326	-1.80998	0.00385	0.02634	yes	MSI2_KD_Total	MSI2_C_Total	NOTEST	0.523216	0.532535	0.0254682	0	1	1	no
Unchanged	CDC42SE1	CDC42SE1	CDC42SE1	chr1:151020258-151032125	MSI2_KD_Poly	MSI2_C_Poly	OK	96.2064	151.969	0.65957	0.825713	0.1556	0.362225	no	MSI2_KD_Total	MSI2_C_Total	OK	49.7086	51.4493	0.0496565	0.0688457	0.90705	0.96519	no
Unchanged	CDC42SE2	CDC42SE2	CDC42SE2	chr5:130599701-130730382	MSI2_KD_Poly	MSI2_C_Poly	OK	29.1719	31.1668	0.0954269	0.124944	0.8266	0.931326	no	MSI2_KD_Total	MSI2_C_Total	OK	28.0946	28.6116	0.0263039	0.036601	0.9469	0.980238	no
Unchanged	CDC45	CDC45	CDC45	chr22:19467348-19508135	MSI2_KD_Poly	MSI2_C_Poly	OK	205.905	293.149	0.509655	0.610493	0.2929	0.540607	no	MSI2_KD_Total	MSI2_C_Total	OK	146.486	172.506	0.235883	0.297175	0.60305	0.809681	no
Upregulated	CDC5L	CDC5L	CDC5L	chr6:44355250-44418161	MSI2_KD_Poly	MSI2_C_Poly	OK	8.12095	3.1227	-1.37885	-1.63653	0.0059	0.0359704	yes	MSI2_KD_Total	MSI2_C_Total	OK	28.2458	25.1917	-0.165087	-0.221941	0.69135	0.863467	no
Upregulated	CDC7	CDC7	CDC7	chr1:91966403-91991321	MSI2_KD_Poly	MSI2_C_Poly	OK	7.19301	2.49054	-1.53014	-1.68366	0.00575	0.0353635	yes	MSI2_KD_Total	MSI2_C_Total	OK	13.4135	9.55109	-0.489944	-0.660545	0.25585	0.497943	no
Upregulated	CDC73	CDC73	CDC73	chr1:193091087-193223942	MSI2_KD_Poly	MSI2_C_Poly	OK	15.4944	6.00542	-1.36741	-1.85744	0.00135	0.0122398	yes	MSI2_KD_Total	MSI2_C_Total	OK	20.8262	18.7575	-0.150936	-0.209282	0.7076	0.872588	no
Upregulated	CDCA2	CDCA2	CDCA2	chr8:25316512-25365425	MSI2_KD_Poly	MSI2_C_Poly	OK	12.6451	5.41653	-1.22314	-1.61414	0.00495	0.0316793	yes	MSI2_KD_Total	MSI2_C_Total	OK	19.5876	19.842	0.0186157	0.0263287	0.9611	0.985169	no
Unchanged	CDCA3	CDCA3	CDCA3	chr12:6950017-6961230	MSI2_KD_Poly	MSI2_C_Poly	OK	39.6195	45.0371	0.184904	0.258262	0.6484	0.838021	no	MSI2_KD_Total	MSI2_C_Total	OK	16.7213	19.7218	0.238105	0.30309	0.60605	0.81182	no
Unchanged	CDCA4	CDCA4	CDCA4	chr14:105475909-105487425	MSI2_KD_Poly	MSI2_C_Poly	OK	32.7312	43.0944	0.396833	0.526396	0.35905	0.610988	no	MSI2_KD_Total	MSI2_C_Total	OK	13.9595	16.2852	0.222312	0.308189	0.5989	0.807159	no
Unchanged	CDCA5	CDCA5	CDCA5	chr11:64844926-64851615	MSI2_KD_Poly	MSI2_C_Poly	OK	86.03	124.642	0.534872	0.71293	0.20565	0.434542	no	MSI2_KD_Total	MSI2_C_Total	OK	36.7087	35.149	-0.062641	-0.0862183	0.87835	0.95414	no
Upregulated	CDCA7	CDCA7	CDCA7	chr2:174219560-174233718	MSI2_KD_Poly	MSI2_C_Poly	OK	48.1778	22.1369	-1.12191	-1.51113	0.01225	0.0613219	no	MSI2_KD_Total	MSI2_C_Total	OK	43.6279	33.6755	-0.373554	-0.527905	0.37465	0.626294	no
Unchanged	CDCA8	CDCA8	CDCA8	chr1:38158072-38175391	MSI2_KD_Poly	MSI2_C_Poly	OK	65.0306	69.2138	0.0899424	0.114573	0.8399	0.937272	no	MSI2_KD_Total	MSI2_C_Total	OK	41.7864	40.8524	-0.0326137	-0.0447458	0.9376	0.977117	no
Unchanged	CDCP1	CDCP1	CDCP1	chr3:45123765-45187914	MSI2_KD_Poly	MSI2_C_Poly	OK	9.59258	10.3751	0.113134	0.137414	0.79175	0.915919	no	MSI2_KD_Total	MSI2_C_Total	OK	9.97418	12.2927	0.301529	0.387183	0.45895	0.701958	no
Unchanged	CDH18	CDH18	CDH18	chr5:19473154-20575982	MSI2_KD_Poly	MSI2_C_Poly	OK	4.58724	6.92379	0.593935	0.721133	0.21155	0.4424	no	MSI2_KD_Total	MSI2_C_Total	OK	8.27226	8.67647	0.0688269	0.0926103	0.8714	0.951236	no
Unchanged	CDIPT	CDIPT	CDIPT	chr16:29869676-29874609	MSI2_KD_Poly	MSI2_C_Poly	OK	98.5993	111.977	0.183558	0.231774	0.68115	0.857357	no	MSI2_KD_Total	MSI2_C_Total	OK	19.9641	26.7237	0.420716	0.587269	0.29635	0.544504	no
Upregulated	CDK1	CDK1	CDK1	chr10:62538088-62554610	MSI2_KD_Poly	MSI2_C_Poly	OK	236.816	55.6306	-2.08982	-1.97646	0.0033	0.0234966	yes	MSI2_KD_Total	MSI2_C_Total	OK	108.247	107.959	-0.00385116	-0.00509629	0.9935	0.996992	no
Unchanged	CDK10	CDK10	CDK10	chr16:89753075-89768121	MSI2_KD_Poly	MSI2_C_Poly	OK	15.7565	25.1652	0.675485	0.489672	0.3616	0.613797	no	MSI2_KD_Total	MSI2_C_Total	OK	16.6467	21.2538	0.352481	0.426179	0.47905	0.719386	no
Upregulated	CDK12	CDK12	CDK12	chr17:37617763-37690818	MSI2_KD_Poly	MSI2_C_Poly	OK	15.263	5.91692	-1.36712	-1.82762	0.00165	0.0141092	yes	MSI2_KD_Total	MSI2_C_Total	OK	33.3496	27.9409	-0.255294	-0.323805	0.5729	0.789078	no
Upregulated	CDK13	CDK13	CDK13	chr7:39989958-40136733	MSI2_KD_Poly	MSI2_C_Poly	OK	9.20404	3.26534	-1.49503	-1.95916	0.00105	0.0101718	yes	MSI2_KD_Total	MSI2_C_Total	OK	14.2707	13.3924	-0.0916485	-0.122977	0.83425	0.934634	no
Unchanged	CDK16	CDK16	CDK16	chrX:47077527-47089394	MSI2_KD_Poly	MSI2_C_Poly	OK	110.343	203.453	0.882705	1.04913	0.0774	0.227412	no	MSI2_KD_Total	MSI2_C_Total	OK	60.6359	65.2889	0.106664	0.147105	0.80505	0.922527	no
Upregulated	CDK17	CDK17	CDK17	chr12:96672038-96794366	MSI2_KD_Poly	MSI2_C_Poly	OK	10.3903	3.34933	-1.63329	-2.10388	0.0004	0.00494299	yes	MSI2_KD_Total	MSI2_C_Total	OK	10.7412	8.58364	-0.323492	-0.442602	0.4404	0.686697	no
Unchanged	CDK2	CDK2	CDK2	chr12:56360552-56366573	MSI2_KD_Poly	MSI2_C_Poly	OK	109.997	134.692	0.292206	0.395335	0.50045	0.736063	no	MSI2_KD_Total	MSI2_C_Total	OK	44.7886	67.0958	0.583093	0.799098	0.1783	0.396651	no
Unchanged	CDK2AP1	CDK2AP1	CDK2AP1	chr12:123745516-123756863	MSI2_KD_Poly	MSI2_C_Poly	OK	56.2287	91.6029	0.704085	0.854329	0.12295	0.310308	no	MSI2_KD_Total	MSI2_C_Total	OK	42.5048	33.0727	-0.361985	-0.496272	0.3863	0.637824	no
Unchanged	CDK2AP2	CDK2AP2	CDK2AP2	chr11:67273960-67276199	MSI2_KD_Poly	MSI2_C_Poly	OK	42.531	73.6901	0.792958	0.983553	0.08945	0.250838	no	MSI2_KD_Total	MSI2_C_Total	OK	18.5381	22.6338	0.287987	0.368702	0.53545	0.762471	no
Unchanged	CDK4	CDK4	CDK4	chr12:58138783-58146230	MSI2_KD_Poly	MSI2_C_Poly	OK	169.004	337.546	0.998028	1.11526	0.0549	0.178832	no	MSI2_KD_Total	MSI2_C_Total	OK	69.6315	78.2852	0.169	0.212248	0.7183	0.878469	no
Unchanged	CDK5	CDK5	CDK5	chr7:150750898-150755052	MSI2_KD_Poly	MSI2_C_Poly	OK	45.4691	62.7291	0.464248	0.622164	0.2824	0.528218	no	MSI2_KD_Total	MSI2_C_Total	OK	20.6753	20.4431	-0.0163003	-0.0210482	0.97165	0.98901	no
Unchanged	CDK5RAP3	CDK5RAP3	CDK5RAP3	chr17:46047893-46059152	MSI2_KD_Poly	MSI2_C_Poly	OK	24.8943	26.734	0.102862	0.128513	0.82665	0.931329	no	MSI2_KD_Total	MSI2_C_Total	OK	29.3128	33.2402	0.181397	0.235735	0.6852	0.85978	no
Unchanged	CDK9	CDK9	CDK9	chr9:130548304-130553052	MSI2_KD_Poly	MSI2_C_Poly	OK	46.0705	50.26	0.125569	0.166473	0.77025	0.905226	no	MSI2_KD_Total	MSI2_C_Total	OK	21.7125	22.1275	0.027311	0.0387518	0.94535	0.979744	no
Upregulated	CDKN1B	CDKN1B	CDKN1B	chr12:12870203-12875316	MSI2_KD_Poly	MSI2_C_Poly	OK	33.14	12.7304	-1.38029	-1.83045	0.00225	0.0177332	yes	MSI2_KD_Total	MSI2_C_Total	OK	15.0144	15.736	0.0677231	0.09511	0.86805	0.94993	no
Upregulated	CDKN1C	CDKN1C	CDKN1C	chr11:2904447-2906995	MSI2_KD_Poly	MSI2_C_Poly	OK	36.7927	17.2262	-1.09482	-1.25532	0.0294	0.115043	no	MSI2_KD_Total	MSI2_C_Total	OK	8.51286	6.87972	-0.307293	-0.353692	0.539	0.765056	no
Unchanged	CDKN2AIPNL	CDKN2AIPNL	CDKN2AIPNL	chr5:133737755-133747598	MSI2_KD_Poly	MSI2_C_Poly	OK	51.008	79.1855	0.634513	0.860615	0.11655	0.299469	no	MSI2_KD_Total	MSI2_C_Total	OK	22.2296	28.9101	0.379094	0.510798	0.36335	0.615358	no
Unchanged	CDKN2C	CDKN2C	CDKN2C	chr1:51434366-51440309	MSI2_KD_Poly	MSI2_C_Poly	OK	46.9941	54.5609	0.215389	0.256265	0.63755	0.831472	no	MSI2_KD_Total	MSI2_C_Total	OK	15.5507	17.7485	0.190722	0.247831	0.6641	0.847321	no
Unchanged	CDKN2D	CDKN2D	CDKN2D	chr19:10677137-10679655	MSI2_KD_Poly	MSI2_C_Poly	OK	13.4274	22.3455	0.7348	0.869532	0.13385	0.328329	no	MSI2_KD_Total	MSI2_C_Total	OK	4.09766	4.64179	0.179879	0.171559	0.76945	0.905031	no
Unchanged	CDKN3	CDKN3	CDKN3	chr14:54863672-54886934	MSI2_KD_Poly	MSI2_C_Poly	OK	43.7487	60.0835	0.457727	0.57598	0.31725	0.567847	no	MSI2_KD_Total	MSI2_C_Total	OK	52.4048	48.1228	-0.122979	-0.170205	0.7672	0.904096	no
Unchanged	CDPF1	CDPF1	CDPF1	chr22:46639909-46646193	MSI2_KD_Poly	MSI2_C_Poly	OK	6.31772	10.8257	0.776985	0.915	0.10645	0.281981	no	MSI2_KD_Total	MSI2_C_Total	OK	5.20404	3.77189	-0.464344	-0.506319	0.38555	0.637081	no
Unchanged	CDS2	CDS2	CDS2	chr20:5107406-5178533	MSI2_KD_Poly	MSI2_C_Poly	OK	6.19901	6.49351	0.0669612	0.0902535	0.8691	0.9503	no	MSI2_KD_Total	MSI2_C_Total	OK	4.78931	4.27169	-0.165012	-0.233984	0.67895	0.85607	no
Upregulated	CDT1	CDT1	CDT1	chr16:88870185-88875666	MSI2_KD_Poly	MSI2_C_Poly	OK	198.654	90.8231	-1.12913	-1.20793	0.0314	0.120479	no	MSI2_KD_Total	MSI2_C_Total	OK	54.4277	57.3207	0.0747139	0.0964	0.86865	0.95015	no
Upregulated	CEBPB	CEBPB	CEBPB	chr20:48801139-48809227	MSI2_KD_Poly	MSI2_C_Poly	OK	62.5013	30.0093	-1.05848	-1.25238	0.0362	0.1333	no	MSI2_KD_Total	MSI2_C_Total	OK	10.0843	10.8732	0.108667	0.131647	0.827	0.931555	no
Unchanged	CEBPD	CEBPD	CEBPD	chr8:48649475-48650726	MSI2_KD_Poly	MSI2_C_Poly	OK	41.6669	48.1081	0.207377	0.24571	0.66745	0.849318	no	MSI2_KD_Total	MSI2_C_Total	OK	7.94847	10.9087	0.456725	0.51194	0.37	0.621858	no
Unchanged	CEBPZOS	CEBPZOS	CEBPZOS	chr2:37423634-37458740	MSI2_KD_Poly	MSI2_C_Poly	OK	7.4667	11.6869	0.64635	0.554892	0.3354	0.586037	no	MSI2_KD_Total	MSI2_C_Total	OK	25.8003	23.6059	-0.128237	-0.0853404	0.88435	0.956567	no
Unchanged	CECR5	CECR5	CECR5	chr22:17618409-17646335	MSI2_KD_Poly	MSI2_C_Poly	OK	32.8072	35.4493	0.111743	0.152463	0.79225	0.91616	no	MSI2_KD_Total	MSI2_C_Total	OK	7.75268	10.282	0.40735	0.502092	0.3742	0.625808	no
Downregulated	CECR7	CECR7	CECR7	chr22:17517459-17539682	MSI2_KD_Poly	MSI2_C_Poly	OK	2.68501	5.66943	1.07828	1.25492	0.0328	0.124301	no	MSI2_KD_Total	MSI2_C_Total	OK	3.92927	4.8544	0.305031	0.372219	0.5193	0.749824	no
Upregulated	CELF1	CELF1	CELF1	chr11:47487488-47574792	MSI2_KD_Poly	MSI2_C_Poly	OK	32.1165	15.0224	-1.0962	-1.43816	0.0149	0.0706928	no	MSI2_KD_Total	MSI2_C_Total	OK	28.0544	26.2754	-0.0945164	-0.126965	0.8309	0.933171	no
Unchanged	CELF2	CELF2	CELF2	chr10:11047258-11386673	MSI2_KD_Poly	MSI2_C_Poly	OK	11.6165	12.3428	0.0874939	0.114249	0.8413	0.938021	no	MSI2_KD_Total	MSI2_C_Total	OK	13.7079	25.3271	0.88568	1.14614	0.0457	0.157172	no
Upregulated	CELSR2	CELSR2	CELSR2	chr1:109792640-109818378	MSI2_KD_Poly	MSI2_C_Poly	OK	17.9439	8.63041	-1.05599	-1.37362	0.0203	0.0880882	no	MSI2_KD_Total	MSI2_C_Total	OK	15.8182	11.5776	-0.450247	-0.618004	0.26745	0.511528	no
Unchanged	CENPA	CENPA	CENPA	chr2:27008881-27017455	MSI2_KD_Poly	MSI2_C_Poly	OK	33.7689	47.4963	0.492122	0.67305	0.24705	0.487499	no	MSI2_KD_Total	MSI2_C_Total	OK	17.0415	16.6144	-0.036619	-0.0447355	0.93955	0.977631	no
Unchanged	CENPB	CENPB	CENPB	chr20:3764497-3767337	MSI2_KD_Poly	MSI2_C_Poly	OK	70.3323	84.456	0.264012	0.316126	0.579	0.793401	no	MSI2_KD_Total	MSI2_C_Total	OK	31.3715	34.8517	0.151778	0.201039	0.7112	0.874445	no
Unchanged	CENPBD1	CENPBD1	CENPBD1	chr16:90036182-90067195	MSI2_KD_Poly	MSI2_C_Poly	OK	11.6259	15.073	0.374621	0.46777	0.40775	0.657788	no	MSI2_KD_Total	MSI2_C_Total	OK	8.74767	8.44438	-0.050908	-0.0539845	0.9238	0.971414	no
Unchanged	CENPBD1P1	CENPBD1P1	CENPBD1P1	chr19:59086765-59095762	MSI2_KD_Poly	MSI2_C_Poly	OK	9.03344	14.8346	0.71562	0.971587	0.08315	0.238513	no	MSI2_KD_Total	MSI2_C_Total	OK	6.74376	6.88707	0.0303384	0.0401955	0.9439	0.979185	no
Unchanged	CENPL	CENPL	CENPL	chr1:173768687-173793777	MSI2_KD_Poly	MSI2_C_Poly	OK	16.0924	16.4871	0.0349627	0.0466771	0.9364	0.976618	no	MSI2_KD_Total	MSI2_C_Total	OK	11.0183	11.2994	0.0363454	0.0490814	0.9342	0.975724	no
Downregulated	CENPN	CENPN	CENPN	chr16:81009698-81066709	MSI2_KD_Poly	MSI2_C_Poly	OK	32.997	67.5061	1.03269	0.715676	0.25155	0.492725	no	MSI2_KD_Total	MSI2_C_Total	OK	36.8372	39.7796	0.110866	0.103491	0.8536	0.943534	no
Unchanged	CENPO	CENPO	CENPO	chr2:25013135-25142055	MSI2_KD_Poly	MSI2_C_Poly	OK	27.634	46.1175	0.738869	0.701426	0.233	0.470271	no	MSI2_KD_Total	MSI2_C_Total	OK	22.4785	23.9446	0.0911591	0.0900112	0.87165	0.95139	no
Unchanged	CENPP	CENPP	CENPP	chr9:95059639-95432547	MSI2_KD_Poly	MSI2_C_Poly	OK	6.9698	7.84256	0.170208	0.133941	0.8048	0.922486	no	MSI2_KD_Total	MSI2_C_Total	OK	5.18976	5.78371	0.156326	0.0731184	0.9437	0.979107	no
Unchanged	CENPV	CENPV	CENPV	chr17:16245847-16256812	MSI2_KD_Poly	MSI2_C_Poly	OK	61.7937	86.129	0.479041	0.659845	0.2406	0.479703	no	MSI2_KD_Total	MSI2_C_Total	OK	27.562	24.307	-0.181304	-0.24377	0.6678	0.849469	no
Downregulated	CENPW	CENPW	CENPW	chr6:126660934-126804466	MSI2_KD_Poly	MSI2_C_Poly	OK	39.3351	103.059	1.38959	1.66358	0.00545	0.0340249	yes	MSI2_KD_Total	MSI2_C_Total	OK	26.9189	30.6657	0.188009	0.221329	0.70975	0.873716	no
Upregulated	CEP131	CEP131	CEP131	chr17:79163392-79196751	MSI2_KD_Poly	MSI2_C_Poly	OK	16.2688	7.35461	-1.14538	-1.32812	0.02635	0.106325	no	MSI2_KD_Total	MSI2_C_Total	OK	6.37093	6.8032	0.0947089	0.121728	0.8302	0.932825	no
Unchanged	CEP170B	CEP170B	CEP170B	chr14:105331649-105363107	MSI2_KD_Poly	MSI2_C_Poly	OK	8.58568	12.0397	0.487799	0.551175	0.34435	0.595709	no	MSI2_KD_Total	MSI2_C_Total	OK	3.94463	7.19545	0.867196	1.10181	0.05135	0.17066	no
Upregulated	CEP78	CEP78	CEP78	chr9:80850990-80881983	MSI2_KD_Poly	MSI2_C_Poly	OK	5.21938	2.07326	-1.33198	-1.52823	0.0107	0.0555829	no	MSI2_KD_Total	MSI2_C_Total	OK	8.35556	7.15836	-0.223107	-0.289595	0.615	0.817657	no
Unchanged	CERK	CERK	CERK	chr22:47080306-47134152	MSI2_KD_Poly	MSI2_C_Poly	OK	5.30839	9.918	0.901775	1.23322	0.0313	0.120177	no	MSI2_KD_Total	MSI2_C_Total	OK	4.60568	5.59996	0.282003	0.376833	0.50585	0.740357	no
Unchanged	CERS2	CERS2	CERS2	chr1:150937648-150947479	MSI2_KD_Poly	MSI2_C_Poly	OK	180.464	181.35	0.00706606	0.00899965	0.98645	0.99429	no	MSI2_KD_Total	MSI2_C_Total	OK	87.5567	86.7497	-0.0133577	-0.0186148	0.9765	0.990696	no
Unchanged	CERS4	CERS4	CERS4	chr19:8274216-8327304	MSI2_KD_Poly	MSI2_C_Poly	OK	14.1102	14.5034	0.0396532	0.05267	0.92855	0.973592	no	MSI2_KD_Total	MSI2_C_Total	OK	7.8987	6.46432	-0.289119	-0.351289	0.546	0.770285	no
Unchanged	CERS5	CERS5	CERS5	chr12:50523088-50561316	MSI2_KD_Poly	MSI2_C_Poly	OK	8.86265	15.5658	0.812568	1.05518	0.07925	0.231006	no	MSI2_KD_Total	MSI2_C_Total	OK	7.05437	6.78143	-0.0569283	-0.0741892	0.89925	0.961857	no
Unchanged	CES2	CES2	CES2	chr16:66968346-66978994	MSI2_KD_Poly	MSI2_C_Poly	OK	22.5473	34.3984	0.609385	0.810433	0.1632	0.374127	no	MSI2_KD_Total	MSI2_C_Total	OK	18.2116	20.4264	0.165573	0.225326	0.70695	0.872225	no
Unchanged	CETN2	CETN2	CETN2	chrX:151995870-151999301	MSI2_KD_Poly	MSI2_C_Poly	OK	19.0489	35.3443	0.891767	1.12954	0.0471	0.160587	no	MSI2_KD_Total	MSI2_C_Total	OK	14.3969	17.4151	0.274582	0.342233	0.54065	0.766345	no
Unchanged	CFAP20	CFAP20	CFAP20	chr16:58147496-58163296	MSI2_KD_Poly	MSI2_C_Poly	OK	64.2281	119.711	0.898282	1.22649	0.0321	0.122429	no	MSI2_KD_Total	MSI2_C_Total	OK	32.2139	41.4115	0.36235	0.509351	0.3646	0.61661	no
Upregulated	CFH	CFH	CFH	chr1:196621007-196716634	MSI2_KD_Poly	MSI2_C_Poly	OK	53.6569	18.0328	-1.57314	-1.60578	0.0192	0.0846817	no	MSI2_KD_Total	MSI2_C_Total	OK	85.7666	112.283	0.388652	0.45404	0.44085	0.687071	no
Unchanged	CFL1	CFL1	CFL1	chr11:65622284-65625804	MSI2_KD_Poly	MSI2_C_Poly	OK	1275.77	2178.04	0.77166	0.779708	0.1588	0.367236	no	MSI2_KD_Total	MSI2_C_Total	OK	485.489	533.798	0.136855	0.171926	0.7648	0.902835	no
Unchanged	CFLAR	CFLAR	CFLAR	chr2:201980826-202037411	MSI2_KD_Poly	MSI2_C_Poly	OK	25.3154	36.4342	0.525274	0.471154	0.4373	0.684132	no	MSI2_KD_Total	MSI2_C_Total	OK	22.7741	26.8389	0.236935	0.211595	0.70155	0.869305	no
Unchanged	CGGBP1	CGGBP1	CGGBP1	chr3:88101099-88207115	MSI2_KD_Poly	MSI2_C_Poly	OK	8.22676	9.26296	0.171149	0.192768	0.74455	0.891967	no	MSI2_KD_Total	MSI2_C_Total	OK	9.9977	10.7548	0.105312	0.123192	0.8405	0.937595	no
Unchanged	CHAC1	CHAC1	CHAC1	chr15:41245635-41248717	MSI2_KD_Poly	MSI2_C_Poly	OK	6.7139	9.51792	0.503495	0.588433	0.3012	0.550298	no	MSI2_KD_Total	MSI2_C_Total	OK	6.02202	6.57291	0.126284	0.138477	0.80725	0.923322	no
Downregulated	CHCHD1	CHCHD1	CHCHD1	chr10:75541807-75543406	MSI2_KD_Poly	MSI2_C_Poly	OK	49.5167	126.175	1.34944	1.69515	0.00295	0.0216384	yes	MSI2_KD_Total	MSI2_C_Total	OK	34.5126	42.2229	0.290903	0.335291	0.53755	0.763965	no
Unchanged	CHCHD10	CHCHD10	CHCHD10	chr22:24105207-24110159	MSI2_KD_Poly	MSI2_C_Poly	OK	431.22	635.237	0.558871	0.494561	0.32145	0.572376	no	MSI2_KD_Total	MSI2_C_Total	OK	203.436	198.081	-0.0384886	-0.0464809	0.93045	0.974036	no
Downregulated	CHCHD2	CHCHD2	CHCHD2	chr7:56169265-56174187	MSI2_KD_Poly	MSI2_C_Poly	OK	266.901	753.256	1.49684	1.87438	0.00075	0.00791401	yes	MSI2_KD_Total	MSI2_C_Total	OK	195.193	168.909	-0.208655	-0.276578	0.61745	0.818889	no
Unchanged	CHCHD3	CHCHD3	CHCHD3	chr7:132469622-132766828	MSI2_KD_Poly	MSI2_C_Poly	OK	80.173	84.8316	0.0814844	0.110397	0.84335	0.93884	no	MSI2_KD_Total	MSI2_C_Total	OK	65.5263	58.9318	-0.153027	-0.21581	0.7094	0.873552	no
Unchanged	CHCHD4	CHCHD4	CHCHD4	chr3:14153576-14166371	MSI2_KD_Poly	MSI2_C_Poly	OK	39.3021	74.3444	0.919616	1.2302	0.03755	0.136757	no	MSI2_KD_Total	MSI2_C_Total	OK	35.4139	30.1521	-0.232054	-0.325272	0.5826	0.796028	no
Downregulated	CHCHD5	CHCHD5	CHCHD5	chr2:113342013-113346617	MSI2_KD_Poly	MSI2_C_Poly	OK	27.6257	59.4023	1.10451	1.35568	0.02715	0.108737	no	MSI2_KD_Total	MSI2_C_Total	OK	27.8126	24.4191	-0.18773	-0.221191	0.70595	0.871539	no
Unchanged	CHCHD6	CHCHD6	CHCHD6	chr3:126423062-126679263	MSI2_KD_Poly	MSI2_C_Poly	OK	28.9797	35.2026	0.280636	0.36621	0.50915	0.742791	no	MSI2_KD_Total	MSI2_C_Total	OK	17.4103	14.2345	-0.290545	-0.355759	0.5335	0.76113	no
Downregulated	CHCHD7	CHCHD7	CHCHD7	chr8:57124314-57131176	MSI2_KD_Poly	MSI2_C_Poly	OK	13.0237	37.3438	1.51973	1.80829	0.0033	0.0234966	yes	MSI2_KD_Total	MSI2_C_Total	OK	19.4297	21.3644	0.136943	0.180864	0.76775	0.904305	no
Unchanged	CHFR	CHFR	CHFR	chr12:133416937-133464204	MSI2_KD_Poly	MSI2_C_Poly	OK	13.8161	16.0068	0.212337	0.290736	0.62085	0.820875	no	MSI2_KD_Total	MSI2_C_Total	OK	8.51554	8.41895	-0.0164567	-0.0220977	0.97135	0.988909	no
Unchanged	CHIC2	CHIC2	CHIC2	chr4:54875957-54930815	MSI2_KD_Poly	MSI2_C_Poly	OK	17.0984	27.3516	0.677764	0.8556	0.1398	0.337805	no	MSI2_KD_Total	MSI2_C_Total	OK	4.27401	6.03944	0.498824	0.516562	0.3742	0.625808	no
Unchanged	CHID1	CHID1	CHID1	chr11:867858-915058	MSI2_KD_Poly	MSI2_C_Poly	OK	22.5454	37.7781	0.744716	1.04581	0.0746	0.221724	no	MSI2_KD_Total	MSI2_C_Total	OK	17.0846	17.4394	0.0296501	0.0396659	0.9432	0.978963	no
Upregulated	CHKA	CHKA	CHKA	chr11:67820325-67888858	MSI2_KD_Poly	MSI2_C_Poly	OK	21.283	10.3307	-1.04276	-1.41467	0.01815	0.0813532	no	MSI2_KD_Total	MSI2_C_Total	OK	12.4463	11.8858	-0.0664671	-0.0939837	0.8733	0.952079	no
Unchanged	CHKB	CHKB	CHKB	chr22:51007289-51021428	MSI2_KD_Poly	MSI2_C_Poly	OK	3.44573	5.25007	0.607524	0.542363	0.35	0.601613	no	MSI2_KD_Total	MSI2_C_Total	OK	3.31259	4.52947	0.451383	0.364566	0.51985	0.750125	no
Unchanged	CHMP1A	CHMP1A	CHMP1A	chr16:89710838-89736866	MSI2_KD_Poly	MSI2_C_Poly	OK	62.9259	87.6413	0.477957	0.521454	0.3794	0.631237	no	MSI2_KD_Total	MSI2_C_Total	OK	24.2746	30.0544	0.308127	0.381006	0.5269	0.755807	no
Unchanged	CHMP1B	CHMP1B	CHMP1B	chr18:11689013-11908796	MSI2_KD_Poly	MSI2_C_Poly	OK	25.6917	28.5505	0.152216	0.191593	0.7374	0.888458	no	MSI2_KD_Total	MSI2_C_Total	OK	17.8213	15.8029	-0.173409	-0.210778	0.7174	0.87782	no
Unchanged	CHMP2A	CHMP2A	CHMP2A	chr19:59062932-59066491	MSI2_KD_Poly	MSI2_C_Poly	OK	279.633	372.976	0.415551	0.551259	0.34935	0.60089	no	MSI2_KD_Total	MSI2_C_Total	OK	94.4922	103.971	0.137911	0.185007	0.74835	0.894006	no
Upregulated	CHMP2B	CHMP2B	CHMP2B	chr3:87276412-87304698	MSI2_KD_Poly	MSI2_C_Poly	OK	6.53364	3.0212	-1.11277	-1.30979	0.02535	0.103326	no	MSI2_KD_Total	MSI2_C_Total	OK	4.25957	5.87476	0.463821	0.584217	0.31355	0.563912	no
Unchanged	CHMP3	CHMP3	CHMP3	chr2:86730552-87005164	MSI2_KD_Poly	MSI2_C_Poly	OK	13.7687	20.3684	0.56494	0.33772	0.5465	0.770644	no	MSI2_KD_Total	MSI2_C_Total	OK	18.8483	16.779	-0.167776	-0.107142	0.8699	0.950577	no
Downregulated	CHMP4A	CHMP4A	CHMP4A	chr14:24678786-24683036	MSI2_KD_Poly	MSI2_C_Poly	OK	50.5421	131.824	1.38306	1.94932	0.00075	0.00791401	yes	MSI2_KD_Total	MSI2_C_Total	OK	28.7123	32.6263	0.184367	0.250386	0.65915	0.844381	no
Unchanged	CHMP4B	CHMP4B	CHMP4B	chr20:32399109-32442173	MSI2_KD_Poly	MSI2_C_Poly	OK	163.121	166.154	0.0265797	0.0345317	0.9536	0.982716	no	MSI2_KD_Total	MSI2_C_Total	OK	70.2157	56.7527	-0.307105	-0.436248	0.44125	0.687435	no
Unchanged	CHMP7	CHMP7	CHMP7	chr8:23101149-23119512	MSI2_KD_Poly	MSI2_C_Poly	OK	20.0963	23.0806	0.19975	0.280967	0.6151	0.817748	no	MSI2_KD_Total	MSI2_C_Total	OK	10.9332	10.7043	-0.0305188	-0.042592	0.93655	0.976723	no
Upregulated	CHORDC1	CHORDC1	CHORDC1	chr11:89933596-89956532	MSI2_KD_Poly	MSI2_C_Poly	OK	18.6841	7.1068	-1.39454	-1.69896	0.0042	0.0280716	yes	MSI2_KD_Total	MSI2_C_Total	OK	34.3275	34.5499	0.00931395	0.0130538	0.98175	0.992457	no
Unchanged	CHP1	CHP1	CHP1	chr15:41523436-41574083	MSI2_KD_Poly	MSI2_C_Poly	OK	71.9626	114.543	0.670572	0.854978	0.13565	0.331099	no	MSI2_KD_Total	MSI2_C_Total	OK	47.3898	47.7421	0.0106851	0.0144984	0.9781	0.991295	no
Unchanged	CHRAC1	CHRAC1	CHRAC1	chr8:141521396-141527252	MSI2_KD_Poly	MSI2_C_Poly	OK	64.7427	125.304	0.95264	1.18961	0.0455	0.156704	no	MSI2_KD_Total	MSI2_C_Total	OK	47.9299	60.8175	0.343562	0.467861	0.41545	0.664705	no
Unchanged	CHST10	CHST10	CHST10	chr2:101008321-101034130	MSI2_KD_Poly	MSI2_C_Poly	OK	12.1617	14.3869	0.242416	0.307127	0.59235	0.802714	no	MSI2_KD_Total	MSI2_C_Total	OK	10.5929	8.91248	-0.249203	-0.327218	0.5704	0.787168	no
Unchanged	CHST12	CHST12	CHST12	chr7:2443194-2474216	MSI2_KD_Poly	MSI2_C_Poly	OK	14.7528	16.0328	0.120042	0.145691	0.80205	0.921129	no	MSI2_KD_Total	MSI2_C_Total	OK	6.48959	8.46746	0.383803	0.469269	0.4181	0.666825	no
Upregulated	CHTF18	CHTF18	CHTF18	chr16:838621-850733	MSI2_KD_Poly	MSI2_C_Poly	OK	14.7081	6.44342	-1.19071	-1.31525	0.02435	0.100412	no	MSI2_KD_Total	MSI2_C_Total	OK	13.0865	17.688	0.434695	0.571356	0.3148	0.565202	no
Unchanged	CHTF8	CHTF8	CHTF8	chr16:69139466-69166493	MSI2_KD_Poly	MSI2_C_Poly	OK	61.0129	76.2198	0.32105	0.428327	0.4636	0.706071	no	MSI2_KD_Total	MSI2_C_Total	OK	30.51	34.8543	0.192056	0.269768	0.6376	0.83151	no
Downregulated	CHURC1	CHURC1	CHURC1	chr14:65381078-65569413	MSI2_KD_Poly	MSI2_C_Poly	OK	7.59946	22.8503	1.58824	0.514946	0.342	0.593186	no	MSI2_KD_Total	MSI2_C_Total	OK	14.4649	13.7167	-0.0766259	-0.0423878	0.95455	0.983023	no
Unchanged	CHURC1-FNTB	CHURC1-FNTB	CHURC1-FNTB	chr14:65381078-65569413	MSI2_KD_Poly	MSI2_C_Poly	OK	10.3667	19.8723	0.938806	0.139948	0.7052	0.871161	no	MSI2_KD_Total	MSI2_C_Total	OK	7.85392	9.06919	0.207561	0.0575845	0.9239	0.971441	no
Unchanged	CIAO1	CIAO1	CIAO1	chr2:96931883-96939900	MSI2_KD_Poly	MSI2_C_Poly	OK	39.5664	45.6911	0.207639	0.278171	0.62255	0.821973	no	MSI2_KD_Total	MSI2_C_Total	OK	30.1723	29.987	-0.00888702	-0.0126296	0.9821	0.992632	no
Unchanged	CIAPIN1	CIAPIN1	CIAPIN1	chr16:57462080-57495187	MSI2_KD_Poly	MSI2_C_Poly	OK	51.5034	52.7553	0.0346473	0.0237357	0.9698	0.988408	no	MSI2_KD_Total	MSI2_C_Total	OK	26.3603	27.0894	0.0393644	0.034921	0.9561	0.983536	no
Unchanged	CIB1	CIB1	CIB1	chr15:90773476-90815443	MSI2_KD_Poly	MSI2_C_Poly	OK	475.068	766.849	0.690808	0.640387	0.2966	0.544772	no	MSI2_KD_Total	MSI2_C_Total	OK	108.074	133.19	0.301466	0.291694	0.62025	0.820482	no
Downregulated	CIB2	CIB2	CIB2	chr15:78396947-78423877	MSI2_KD_Poly	MSI2_C_Poly	OK	17.9386	36.9253	1.04154	1.36384	0.02395	0.0992003	no	MSI2_KD_Total	MSI2_C_Total	OK	11.7278	11.4474	-0.034913	-0.0424347	0.94005	0.977866	no
Downregulated	CIDECP	CIDECP	CIDECP	chr3:10059236-10067820	MSI2_KD_Poly	MSI2_C_Poly	OK	12.457	31.2448	1.32666	1.56181	0.0048	0.030954	yes	MSI2_KD_Total	MSI2_C_Total	OK	11.3821	11.2433	-0.0177077	-0.0194751	0.9746	0.990061	no
Unchanged	CINP	CINP	CINP	chr14:102814618-102829253	MSI2_KD_Poly	MSI2_C_Poly	OK	49.7596	91.8087	0.883656	1.21832	0.03435	0.128409	no	MSI2_KD_Total	MSI2_C_Total	OK	33.8737	34.4497	0.0243248	0.0335882	0.9513	0.981789	no
Unchanged	CIRBP	CIRBP	CIRBP	chr19:1267469-1274808	MSI2_KD_Poly	MSI2_C_Poly	OK	84.4516	160.697	0.928144	1.14134	0.06305	0.196837	no	MSI2_KD_Total	MSI2_C_Total	OK	62.1504	65.0777	0.0664006	0.0797808	0.89245	0.959341	no
Unchanged	CISD1	CISD1	CISD1	chr10:60028861-60049019	MSI2_KD_Poly	MSI2_C_Poly	OK	14.4535	28.3726	0.973082	1.24202	0.02855	0.11257	no	MSI2_KD_Total	MSI2_C_Total	OK	15.8758	17.1557	0.111859	0.147189	0.80125	0.920789	no
Unchanged	CISD2	CISD2	CISD2	chr4:103790134-103940896	MSI2_KD_Poly	MSI2_C_Poly	OK	7.00055	9.98809	0.512741	0.688804	0.22945	0.465668	no	MSI2_KD_Total	MSI2_C_Total	OK	4.93536	7.41184	0.586678	0.78578	0.1715	0.386617	no
Unchanged	CISD3	CISD3	CISD3	chr17:36886509-36904558	MSI2_KD_Poly	MSI2_C_Poly	OK	51.0816	60.5705	0.245811	0.212109	0.70705	0.872266	no	MSI2_KD_Total	MSI2_C_Total	OK	13.4623	14.883	0.144745	0.128407	0.8177	0.927622	no
Unchanged	CISH	CISH	CISH	chr3:50643884-50649262	MSI2_KD_Poly	MSI2_C_Poly	OK	124.649	185.67	0.574867	0.734016	0.1875	0.409505	no	MSI2_KD_Total	MSI2_C_Total	OK	55.2733	49.1599	-0.169099	-0.219503	0.7039	0.870541	no
Unchanged	CITED1	CITED1	CITED1	chrX:71521487-71527037	MSI2_KD_Poly	MSI2_C_Poly	OK	6.04743	10.8657	0.845384	0.884313	0.14275	0.342257	no	MSI2_KD_Total	MSI2_C_Total	OK	3.95708	2.58944	-0.611798	-0.553294	0.36	0.612101	no
Upregulated	CITED2	CITED2	CITED2	chr6:139693391-139695787	MSI2_KD_Poly	MSI2_C_Poly	OK	130.609	44.7893	-1.54403	-1.79492	0.0023	0.0180206	yes	MSI2_KD_Total	MSI2_C_Total	OK	32.8091	26.8861	-0.287234	-0.369935	0.5209	0.750947	no
Upregulated	CKAP2	CKAP2	CKAP2	chr13:53029494-53050766	MSI2_KD_Poly	MSI2_C_Poly	OK	10.7255	5.34256	-1.00545	-1.20136	0.0442	0.153547	no	MSI2_KD_Total	MSI2_C_Total	OK	39.1465	30.6834	-0.351427	-0.460797	0.4464	0.691793	no
Upregulated	CKAP5	CKAP5	CKAP5	chr11:46765083-46867859	MSI2_KD_Poly	MSI2_C_Poly	OK	13.9511	6.37319	-1.13029	-1.48558	0.01245	0.0620107	no	MSI2_KD_Total	MSI2_C_Total	OK	85.3713	73.1639	-0.22262	-0.274773	0.6317	0.827734	no
Downregulated	CKLF	CKLF	CKLF	chr16:66586465-66613038	MSI2_KD_Poly	MSI2_C_Poly	OK	45.6035	112.216	1.29906	1.64432	0.01	0.0528702	no	MSI2_KD_Total	MSI2_C_Total	OK	29.7608	34.4713	0.211985	0.249943	0.6855	0.859964	no
Downregulated	CKS1B	CKS1B	CKS1B	chr1:154947117-154951725	MSI2_KD_Poly	MSI2_C_Poly	OK	26.008	85.3081	1.71373	1.83663	0.00495	0.0316793	yes	MSI2_KD_Total	MSI2_C_Total	OK	22.1704	24.7989	0.161638	0.150257	0.8183	0.927954	no
Downregulated	CKS2	CKS2	CKS2	chr9:91926109-91931618	MSI2_KD_Poly	MSI2_C_Poly	OK	113.183	367.033	1.69725	1.9499	0.00045	0.00540268	yes	MSI2_KD_Total	MSI2_C_Total	OK	137.493	125.832	-0.127863	-0.13473	0.8073	0.923322	no
Upregulated	CLASP2	CLASP2	CLASP2	chr3:33537738-33759705	MSI2_KD_Poly	MSI2_C_Poly	OK	11.1765	4.13654	-1.43398	-1.85924	0.0013	0.0119061	yes	MSI2_KD_Total	MSI2_C_Total	OK	25.941	22.924	-0.178379	-0.25033	0.6744	0.853329	no
Upregulated	CLCC1	CLCC1	CLCC1	chr1:109419602-109506121	MSI2_KD_Poly	MSI2_C_Poly	OK	14.8316	7.38122	-1.00674	-1.07661	0.07345	0.219428	no	MSI2_KD_Total	MSI2_C_Total	OK	22.1051	18.8345	-0.231007	-0.288848	0.6143	0.817072	no
Downregulated	CLCN6	CLCN6	CLCN6	chr1:11822249-11907840	MSI2_KD_Poly	MSI2_C_Poly	OK	5.42164	12.1319	1.16201	0.573868	0.4487	0.693577	no	MSI2_KD_Total	MSI2_C_Total	OK	6.18439	8.12976	0.394582	0.222391	0.6999	0.868646	no
Unchanged	CLDN15	CLDN15	CLDN15	chr7:100875372-100882101	MSI2_KD_Poly	MSI2_C_Poly	OK	10.8977	12.8827	0.241415	0.298514	0.6114	0.815024	no	MSI2_KD_Total	MSI2_C_Total	OK	8.13678	10.9749	0.431678	0.538226	0.3528	0.604256	no
Unchanged	CLDND1	CLDND1	CLDND1	chr3:98234316-98241910	MSI2_KD_Poly	MSI2_C_Poly	OK	19.3674	30.7875	0.668714	0.883737	0.13015	0.321979	no	MSI2_KD_Total	MSI2_C_Total	OK	24.9753	31.193	0.320723	0.455047	0.43965	0.686209	no
Unchanged	CLIC1	CLIC1	CLIC1	chr6_ssto_hap7:3029174-3035918	MSI2_KD_Poly	MSI2_C_Poly	OK	1926.37	3291.58	0.772891	0.650081	0.28525	0.531687	no	MSI2_KD_Total	MSI2_C_Total	OK	837.588	975.505	0.219908	0.250333	0.6694	0.850255	no
Upregulated	CLINT1	CLINT1	CLINT1	chr5:157212750-157286183	MSI2_KD_Poly	MSI2_C_Poly	OK	28.4273	8.96702	-1.66457	-2.16444	0.0004	0.00494299	yes	MSI2_KD_Total	MSI2_C_Total	OK	46.4262	41.0762	-0.176633	-0.238901	0.6796	0.856587	no
Unchanged	CLK2	CLK2	CLK2	chr1:155232658-155243320	MSI2_KD_Poly	MSI2_C_Poly	OK	31.5441	33.6346	0.0925769	0.124456	0.8267	0.931332	no	MSI2_KD_Total	MSI2_C_Total	OK	25.0085	26.8674	0.103437	0.148169	0.80125	0.920789	no
Unchanged	CLK3	CLK3	CLK3	chr15:74900712-74922542	MSI2_KD_Poly	MSI2_C_Poly	OK	62.3818	78.0219	0.322753	0.415949	0.4696	0.711304	no	MSI2_KD_Total	MSI2_C_Total	OK	35.7488	28.8462	-0.309514	-0.41861	0.4734	0.714612	no
Unchanged	CLN3	CLN3	CLN3	chr16:28477973-28503623	MSI2_KD_Poly	MSI2_C_Poly	OK	20.5993	21.5764	0.0668577	0.0907108	0.87925	0.954655	no	MSI2_KD_Total	MSI2_C_Total	OK	12.9852	13.18	0.0214853	0.0273529	0.9613	0.985258	no
Unchanged	CLN6	CLN6	CLN6	chr15:68499329-68522080	MSI2_KD_Poly	MSI2_C_Poly	OK	42.506	69.3706	0.706657	0.959915	0.08095	0.234161	no	MSI2_KD_Total	MSI2_C_Total	OK	23.4158	29.1801	0.317501	0.453608	0.4279	0.676177	no
Unchanged	CLPP	CLPP	CLPP	chr19:6361462-6368915	MSI2_KD_Poly	MSI2_C_Poly	OK	198.755	200.005	0.00904782	0.0111138	0.9843	0.993346	no	MSI2_KD_Total	MSI2_C_Total	OK	56.2374	58.603	0.0594428	0.0838591	0.87515	0.952826	no
Unchanged	CLPTM1L	CLPTM1L	CLPTM1L	chr5:1317999-1345002	MSI2_KD_Poly	MSI2_C_Poly	OK	89.5495	145.436	0.699629	0.948886	0.08475	0.241619	no	MSI2_KD_Total	MSI2_C_Total	OK	68.2687	72.3551	0.0838714	0.117714	0.8262	0.931143	no
Upregulated	CLPX	CLPX	CLPX	chr15:65442783-65477563	MSI2_KD_Poly	MSI2_C_Poly	OK	34.9447	8.35721	-2.06398	-2.47375	5e-05	0.000969462	yes	MSI2_KD_Total	MSI2_C_Total	OK	43.6952	32.079	-0.445845	-0.635973	0.2676	0.511715	no
Unchanged	CLTA	CLTA	CLTA	chr9:36190852-36212059	MSI2_KD_Poly	MSI2_C_Poly	OK	268.139	354.183	0.401518	0.533127	0.34805	0.599626	no	MSI2_KD_Total	MSI2_C_Total	OK	142.709	138.2	-0.0463205	-0.064716	0.90955	0.966227	no
Unchanged	CLTB	CLTB	CLTB	chr5:175819455-175843570	MSI2_KD_Poly	MSI2_C_Poly	OK	144.564	196.67	0.444067	0.524178	0.36	0.612101	no	MSI2_KD_Total	MSI2_C_Total	OK	36.3164	52.0274	0.518649	0.699344	0.2232	0.457669	no
Upregulated	CLTC	CLTC	CLTC	chr17:57697049-57774317	MSI2_KD_Poly	MSI2_C_Poly	OK	18.2414	8.77122	-1.05636	-1.29445	0.031	0.119382	no	MSI2_KD_Total	MSI2_C_Total	OK	98.3439	101.184	0.0410797	0.0473083	0.9318	0.974838	no
Unchanged	CLUHP3	CLUHP3	CLUHP3	chr16:31711933-31718745	MSI2_KD_Poly	MSI2_C_Poly	OK	4.66207	5.65492	0.278535	0.320752	0.5656	0.783947	no	MSI2_KD_Total	MSI2_C_Total	OK	4.68199	4.31283	-0.118489	-0.133402	0.81155	0.925379	no
Unchanged	CMBL	CMBL	CMBL	chr5:10277706-10308168	MSI2_KD_Poly	MSI2_C_Poly	OK	77.0181	91.6736	0.25131	0.314992	0.58715	0.798936	no	MSI2_KD_Total	MSI2_C_Total	OK	33.8286	54.0976	0.67732	0.951288	0.0825	0.237368	no
Unchanged	CMC1	CMC1	CMC1	chr3:28283123-28361263	MSI2_KD_Poly	MSI2_C_Poly	OK	126.26	166.228	0.396768	0.540212	0.3271	0.578227	no	MSI2_KD_Total	MSI2_C_Total	OK	42.3595	47.7167	0.171806	0.229222	0.68605	0.86031	no
Downregulated	CMC2	CMC2	CMC2	chr16:81009698-81066709	MSI2_KD_Poly	MSI2_C_Poly	OK	156.598	336.098	1.10182	1.09781	0.06415	0.19932	no	MSI2_KD_Total	MSI2_C_Total	OK	58.4021	84.7249	0.536765	0.358483	0.5343	0.761775	no
Unchanged	CMC4	CMC4	CMC4	chrX:154289899-154299547	MSI2_KD_Poly	MSI2_C_Poly	OK	7.98042	10.2178	0.356551	0.390004	0.50715	0.741241	no	MSI2_KD_Total	MSI2_C_Total	OK	4.02748	3.35278	-0.264517	-0.231945	0.6829	0.858513	no
Upregulated	CMPK2	CMPK2	CMPK2	chr2:6980683-7006766	MSI2_KD_Poly	MSI2_C_Poly	OK	21.6111	9.73011	-1.15124	-1.26053	0.03035	0.117547	no	MSI2_KD_Total	MSI2_C_Total	OK	11.2527	10.2978	-0.127926	-0.168899	0.7674	0.904164	no
Unchanged	CMSS1	CMSS1	CMSS1	chr3:99273152-99897476	MSI2_KD_Poly	MSI2_C_Poly	OK	60.2379	61.4214	0.02807	0.0370369	0.94805	0.980536	no	MSI2_KD_Total	MSI2_C_Total	OK	47.4251	39.6934	-0.256752	-0.332906	0.57595	0.791405	no
Unchanged	CMTM3	CMTM3	CMTM3	chr16:66637934-66647795	MSI2_KD_Poly	MSI2_C_Poly	OK	29.0792	52.2031	0.844148	1.12216	0.05455	0.178061	no	MSI2_KD_Total	MSI2_C_Total	OK	13.6541	16.2711	0.252973	0.341139	0.5488	0.772514	no
Unchanged	CMTM5	CMTM5	CMTM5	chr14:23846016-23848981	MSI2_KD_Poly	MSI2_C_Poly	OK	6.34525	8.87175	0.483541	0.514332	0.3848	0.636445	no	MSI2_KD_Total	MSI2_C_Total	OK	1.69825	2.3932	0.494895	0.416486	0.4511	0.695693	no
Unchanged	CMTM7	CMTM7	CMTM7	chr3:32433162-32496333	MSI2_KD_Poly	MSI2_C_Poly	OK	43.2624	62.7684	0.536925	0.756069	0.1929	0.417167	no	MSI2_KD_Total	MSI2_C_Total	OK	21.3766	15.6692	-0.448103	-0.593364	0.30415	0.553498	no
Unchanged	CNIH1	CNIH1	CNIH1	chr14:54893646-54908148	MSI2_KD_Poly	MSI2_C_Poly	OK	37.698	42.2236	0.163563	0.192748	0.73545	0.887566	no	MSI2_KD_Total	MSI2_C_Total	OK	39.5811	34.9065	-0.181317	-0.225628	0.7024	0.869864	no
Downregulated	CNIH4	CNIH4	CNIH4	chr1:224544512-224567153	MSI2_KD_Poly	MSI2_C_Poly	OK	49.4428	116.63	1.23811	1.50071	0.00945	0.0508284	no	MSI2_KD_Total	MSI2_C_Total	OK	31.6813	34.1715	0.109163	0.13864	0.8173	0.927544	no
Unchanged	CNN2	CNN2	CNN2	chr19:1026273-1039067	MSI2_KD_Poly	MSI2_C_Poly	OK	165.235	214.976	0.379659	0.427505	0.46365	0.706079	no	MSI2_KD_Total	MSI2_C_Total	OK	57.6671	64.2311	0.155524	0.213669	0.72135	0.880225	no
Upregulated	CNOT1	CNOT1	CNOT1	chr16:58549382-58663790	MSI2_KD_Poly	MSI2_C_Poly	OK	29.3828	14.6673	-1.00237	-1.16599	0.04295	0.150483	no	MSI2_KD_Total	MSI2_C_Total	OK	71.8359	63.2288	-0.184124	-0.224685	0.69885	0.86807	no
Unchanged	CNOT7	CNOT7	CNOT7	chr8:17086739-17104387	MSI2_KD_Poly	MSI2_C_Poly	OK	29.3804	40.8823	0.476619	0.633896	0.2592	0.501887	no	MSI2_KD_Total	MSI2_C_Total	OK	40.5807	43.9052	0.113601	0.154631	0.79	0.915143	no
Unchanged	CNPY2	CNPY2	CNPY2	chr12:56704212-56727837	MSI2_KD_Poly	MSI2_C_Poly	OK	57.2672	87.9279	0.618612	0.666394	0.24975	0.490571	no	MSI2_KD_Total	MSI2_C_Total	OK	44.1987	35.9542	-0.297841	-0.274874	0.64525	0.836015	no
Unchanged	CNPY3	CNPY3	CNPY3	chr6:42896859-42907008	MSI2_KD_Poly	MSI2_C_Poly	OK	50.0678	87.7043	0.808765	1.1354	0.0396	0.142172	no	MSI2_KD_Total	MSI2_C_Total	OK	37.2586	33.2202	-0.165511	-0.235976	0.68165	0.85778	no
Unchanged	CNTROB	CNTROB	CNTROB	chr17:7835441-7853237	MSI2_KD_Poly	MSI2_C_Poly	OK	19.3544	23.516	0.280981	0.382805	0.49745	0.73385	no	MSI2_KD_Total	MSI2_C_Total	OK	10.4163	11.9417	0.197161	0.280068	0.6258	0.823992	no
Downregulated	COA1	COA1	COA1	chr7:43670750-43769140	MSI2_KD_Poly	MSI2_C_Poly	OK	136	315.473	1.21391	1.52575	0.0064	0.0381507	yes	MSI2_KD_Total	MSI2_C_Total	OK	149.434	128.639	-0.216179	-0.283395	0.6261	0.824152	no
Downregulated	COA3	COA3	COA3	chr17:40949635-40950743	MSI2_KD_Poly	MSI2_C_Poly	OK	18.346	60.0403	1.71046	2.14897	0.00015	0.00233513	yes	MSI2_KD_Total	MSI2_C_Total	OK	32.8487	34.4183	0.0673385	0.0846993	0.8759	0.95314	no
Downregulated	COA4	COA4	COA4	chr11:73583712-73638781	MSI2_KD_Poly	MSI2_C_Poly	OK	95.3714	264.754	1.47302	1.24985	0.0332	0.12537	no	MSI2_KD_Total	MSI2_C_Total	OK	87.2173	91.8662	0.0749207	0.0796721	0.89285	0.959495	no
Unchanged	COA5	COA5	COA5	chr2:99215785-99224981	MSI2_KD_Poly	MSI2_C_Poly	OK	10.2638	19.3864	0.917478	1.21747	0.03725	0.135974	no	MSI2_KD_Total	MSI2_C_Total	OK	14.4578	11.3889	-0.344215	-0.437986	0.45295	0.697095	no
Unchanged	COA6	COA6	COA6	chr1:234508552-234519795	MSI2_KD_Poly	MSI2_C_Poly	OK	158.447	273.426	0.787152	0.97031	0.09145	0.254474	no	MSI2_KD_Total	MSI2_C_Total	OK	65.361	127.203	0.960627	1.29736	0.0278	0.110573	no
Unchanged	COA7	COA7	COA7	chr1:53152013-53164038	MSI2_KD_Poly	MSI2_C_Poly	OK	14.8985	20.6261	0.469302	0.627882	0.27715	0.522419	no	MSI2_KD_Total	MSI2_C_Total	OK	16.5898	19.6458	0.243922	0.340376	0.538	0.764245	no
Unchanged	COASY	COASY	COASY	chr17:40714091-40718299	MSI2_KD_Poly	MSI2_C_Poly	OK	68.5861	83.1692	0.278134	0.371007	0.53435	0.761775	no	MSI2_KD_Total	MSI2_C_Total	OK	37.3212	42.6376	0.192132	0.268051	0.65455	0.841661	no
Upregulated	COCH	COCH	COCH	chr14:31343740-31359822	MSI2_KD_Poly	MSI2_C_Poly	OK	48.974	11.8374	-2.04867	-2.29297	0.00075	0.00791401	yes	MSI2_KD_Total	MSI2_C_Total	OK	39.8202	32.1381	-0.309215	-0.418651	0.4587	0.701698	no
Upregulated	COG5	COG5	COG5	chr7:106809405-107218968	MSI2_KD_Poly	MSI2_C_Poly	OK	11.246	5.05986	-1.15224	-0.944558	0.1207	0.30661	no	MSI2_KD_Total	MSI2_C_Total	OK	15.9836	15.9661	-0.00158207	-0.00154256	0.99795	0.998916	no
Upregulated	COIL	COIL	COIL	chr17:55015560-55038411	MSI2_KD_Poly	MSI2_C_Poly	OK	21.4403	9.93733	-1.1094	-1.45308	0.01135	0.0580416	no	MSI2_KD_Total	MSI2_C_Total	OK	24.6753	23.8761	-0.0474982	-0.0662858	0.9046	0.964008	no
Upregulated	COL15A1	COL15A1	COL15A1	chr9:101705994-101833074	MSI2_KD_Poly	MSI2_C_Poly	OK	5.70647	1.90896	-1.57981	-1.92423	0.001	0.00980602	yes	MSI2_KD_Total	MSI2_C_Total	OK	9.53933	8.59209	-0.150879	-0.214055	0.70845	0.873046	no
Upregulated	COL18A1	COL18A1	COL18A1	chr21:46825051-46933634	MSI2_KD_Poly	MSI2_C_Poly	OK	64.0868	23.1145	-1.47123	-1.64936	0.0045	0.0295114	yes	MSI2_KD_Total	MSI2_C_Total	OK	37.6028	34.1565	-0.13868	-0.170345	0.76435	0.90267	no
Upregulated	COL4A3BP	COL4A3BP	COL4A3BP	chr5:74666927-74895646	MSI2_KD_Poly	MSI2_C_Poly	OK	6.39411	1.85596	-1.78458	-1.86521	0.00185	0.0153528	yes	MSI2_KD_Total	MSI2_C_Total	OK	11.0775	9.30926	-0.250888	-0.261605	0.6611	0.845568	no
Downregulated	COMMD1	COMMD1	COMMD1	chr2:62132802-62363205	MSI2_KD_Poly	MSI2_C_Poly	OK	23.6355	56.8811	1.26699	1.51601	0.012	0.0604094	no	MSI2_KD_Total	MSI2_C_Total	OK	15.7661	12.2578	-0.363117	-0.39993	0.49355	0.730706	no
Unchanged	COMMD10	COMMD10	COMMD10	chr5:115420672-115628987	MSI2_KD_Poly	MSI2_C_Poly	OK	12.3058	13.92	0.177819	0.204707	0.7104	0.874207	no	MSI2_KD_Total	MSI2_C_Total	OK	7.31155	8.41088	0.202079	0.243309	0.6733	0.852775	no
Unchanged	COMMD2	COMMD2	COMMD2	chr3:149456256-149470286	MSI2_KD_Poly	MSI2_C_Poly	OK	9.36768	13.4856	0.525651	0.702843	0.19525	0.420316	no	MSI2_KD_Total	MSI2_C_Total	OK	14.5336	13.5259	-0.103661	-0.147168	0.7901	0.915143	no
Downregulated	COMMD3	COMMD3	COMMD3	chr10:22605311-22620414	MSI2_KD_Poly	MSI2_C_Poly	OK	52.3845	104.873	1.00143	0.519738	0.3207	0.571585	no	MSI2_KD_Total	MSI2_C_Total	OK	35.8393	35.5653	-0.0110728	-0.00570112	0.991	0.996024	no
Unchanged	COMMD4	COMMD4	COMMD4	chr15:75628336-75634268	MSI2_KD_Poly	MSI2_C_Poly	OK	57.6659	85.7805	0.572933	0.729313	0.22115	0.455034	no	MSI2_KD_Total	MSI2_C_Total	OK	24.3157	27.6712	0.186493	0.225519	0.7134	0.87571	no
Unchanged	COMMD5	COMMD5	COMMD5	chr8:146075550-146078963	MSI2_KD_Poly	MSI2_C_Poly	OK	26.4011	50.9508	0.948508	1.25403	0.0382	0.138412	no	MSI2_KD_Total	MSI2_C_Total	OK	11.4122	15.9428	0.482329	0.621926	0.29325	0.540947	no
Downregulated	COMMD6	COMMD6	COMMD6	chr13:76099349-76123575	MSI2_KD_Poly	MSI2_C_Poly	OK	3.25843	10.3844	1.67217	1.722	0.00665	0.0392299	yes	MSI2_KD_Total	MSI2_C_Total	OK	13.2531	11.911	-0.154031	-0.188511	0.73735	0.888458	no
Unchanged	COMMD7	COMMD7	COMMD7	chr20:31290492-31331814	MSI2_KD_Poly	MSI2_C_Poly	OK	78.5438	110.004	0.485989	0.660099	0.26715	0.511129	no	MSI2_KD_Total	MSI2_C_Total	OK	33.4801	31.1025	-0.10627	-0.147687	0.80055	0.920511	no
Downregulated	COMMD9	COMMD9	COMMD9	chr11:36293841-36310999	MSI2_KD_Poly	MSI2_C_Poly	OK	10.8109	22.2947	1.04422	1.38915	0.017	0.0777478	no	MSI2_KD_Total	MSI2_C_Total	OK	7.66079	6.71203	-0.190743	-0.25059	0.6631	0.846719	no
Upregulated	COPB1	COPB1	COPB1	chr11:14479048-14521441	MSI2_KD_Poly	MSI2_C_Poly	OK	35.2623	11.9368	-1.56272	-1.83637	0.00925	0.0500613	no	MSI2_KD_Total	MSI2_C_Total	OK	66.9139	64.5029	-0.0529405	-0.0732948	0.9033	0.963668	no
Upregulated	COPB2	COPB2	COPB2	chr3:139076432-139108522	MSI2_KD_Poly	MSI2_C_Poly	OK	48.1433	21.5398	-1.16033	-1.23727	0.0388	0.140004	no	MSI2_KD_Total	MSI2_C_Total	OK	79.1785	75.6497	-0.0657745	-0.086784	0.8815	0.955341	no
Unchanged	COPE	COPE	COPE	chr19:19010322-19030199	MSI2_KD_Poly	MSI2_C_Poly	OK	286.65	363.043	0.34085	0.396633	0.49295	0.730291	no	MSI2_KD_Total	MSI2_C_Total	OK	106.722	115.023	0.108066	0.148712	0.79945	0.919973	no
Downregulated	COPRS	COPRS	COPRS	chr17:30178883-30186326	MSI2_KD_Poly	MSI2_C_Poly	OK	54.9653	121.245	1.14133	1.49848	0.00905	0.0492813	yes	MSI2_KD_Total	MSI2_C_Total	OK	32.1553	32.9099	0.033465	0.0437131	0.93735	0.97709	no
Upregulated	COPS4	COPS4	COPS4	chr4:83956238-83996971	MSI2_KD_Poly	MSI2_C_Poly	OK	24.1402	9.26626	-1.38138	-1.6188	0.0051	0.0324015	yes	MSI2_KD_Total	MSI2_C_Total	OK	21.5458	22.818	0.0827695	0.11071	0.8465	0.940307	no
Unchanged	COPS6	COPS6	COPS6	chr7:99686582-99689822	MSI2_KD_Poly	MSI2_C_Poly	OK	278.687	296.298	0.0883999	0.11084	0.8418	0.938179	no	MSI2_KD_Total	MSI2_C_Total	OK	83.6116	97.0478	0.214993	0.30567	0.5854	0.797882	no
Unchanged	COPS7A	COPS7A	COPS7A	chr12:6833149-6841041	MSI2_KD_Poly	MSI2_C_Poly	OK	27.2898	49.1948	0.850146	1.12484	0.05685	0.183087	no	MSI2_KD_Total	MSI2_C_Total	OK	15.2969	18.3055	0.259035	0.332766	0.5666	0.784475	no
Unchanged	COPS7B	COPS7B	COPS7B	chr2:232646380-232673963	MSI2_KD_Poly	MSI2_C_Poly	OK	28.8472	48.0884	0.737258	1.02578	0.0774	0.227412	no	MSI2_KD_Total	MSI2_C_Total	OK	17.473	18.8012	0.105695	0.146982	0.8006	0.920555	no
Unchanged	COPS8	COPS8	COPS8	chr2:237994083-238007489	MSI2_KD_Poly	MSI2_C_Poly	OK	21.9975	24.4083	0.150033	0.197212	0.7227	0.880982	no	MSI2_KD_Total	MSI2_C_Total	OK	14.2686	13.3694	-0.093917	-0.125307	0.82645	0.931238	no
Unchanged	COPZ1	COPZ1	COPZ1	chr12:54718873-54745635	MSI2_KD_Poly	MSI2_C_Poly	OK	252.312	444.804	0.817959	0.90144	0.136	0.331644	no	MSI2_KD_Total	MSI2_C_Total	OK	121.041	108.359	-0.159679	-0.211312	0.7137	0.875914	no
Unchanged	COQ2	COQ2	COQ2	chr4:84184976-84206067	MSI2_KD_Poly	MSI2_C_Poly	OK	4.94429	7.05727	0.513347	0.590519	0.31165	0.561898	no	MSI2_KD_Total	MSI2_C_Total	OK	3.71728	3.83344	0.0443898	0.0494471	0.9323	0.974997	no
Unchanged	COQ4	COQ4	COQ4	chr9:131084786-131096351	MSI2_KD_Poly	MSI2_C_Poly	OK	50.2178	95.669	0.929853	1.20894	0.0407	0.144961	no	MSI2_KD_Total	MSI2_C_Total	OK	29.5185	39.0115	0.40228	0.532554	0.36795	0.619938	no
Unchanged	COQ6	COQ6	COQ6	chr14:74399694-74429813	MSI2_KD_Poly	MSI2_C_Poly	OK	7.74746	10.4591	0.43296	0.504973	0.40485	0.654966	no	MSI2_KD_Total	MSI2_C_Total	OK	4.9714	5.56112	0.161721	0.155743	0.7912	0.915633	no
Unchanged	COQ7	COQ7	COQ7	chr16:18995255-19091417	MSI2_KD_Poly	MSI2_C_Poly	OK	11.5063	12.8841	0.163169	0.196577	0.73325	0.88628	no	MSI2_KD_Total	MSI2_C_Total	OK	9.02021	7.04533	-0.356493	-0.428761	0.45395	0.697968	no
Unchanged	COQ9	COQ9	COQ9	chr16:57462080-57495187	MSI2_KD_Poly	MSI2_C_Poly	OK	89.02	142.776	0.681553	0.602597	0.27085	0.515332	no	MSI2_KD_Total	MSI2_C_Total	OK	55.5223	43.8952	-0.339002	-0.347386	0.5468	0.770901	no
Upregulated	CORO7	CORO7	CORO7	chr16:4390251-4466962	MSI2_KD_Poly	MSI2_C_Poly	OK	15.1743	7.00603	-1.11496	-0.86404	0.18445	0.405268	no	MSI2_KD_Total	MSI2_C_Total	OK	9.48256	10.0532	0.0843096	0.0875041	0.8781	0.954026	no
Unchanged	COTL1	COTL1	COTL1	chr16:84599203-84651702	MSI2_KD_Poly	MSI2_C_Poly	OK	377.672	423.43	0.164993	0.175119	0.75315	0.896483	no	MSI2_KD_Total	MSI2_C_Total	OK	107.812	101.322	-0.0895753	-0.122178	0.82625	0.931159	no
Unchanged	COX10	COX10	COX10	chr17:13932608-14111996	MSI2_KD_Poly	MSI2_C_Poly	OK	24.7286	32.2289	0.382176	0.503148	0.3836	0.63525	no	MSI2_KD_Total	MSI2_C_Total	OK	13.5168	18.637	0.463419	0.594237	0.30455	0.553982	no
Downregulated	COX14	COX14	COX14	chr12:50505763-50514240	MSI2_KD_Poly	MSI2_C_Poly	OK	15.8797	68.2365	2.10336	2.38279	0.0001	0.0017015	yes	MSI2_KD_Total	MSI2_C_Total	OK	19.8525	20.2396	0.0278576	0.0321693	0.9533	0.982613	no
Downregulated	COX16	COX16	COX16	chr14:70791797-70883807	MSI2_KD_Poly	MSI2_C_Poly	OK	5.60299	17.7163	1.66081	1.44741	0.03895	0.140429	no	MSI2_KD_Total	MSI2_C_Total	OK	5.48586	6.69626	0.287638	0.189874	0.7355	0.8876	no
Downregulated	COX17	COX17	COX17	chr3:119388371-119396243	MSI2_KD_Poly	MSI2_C_Poly	OK	19.1886	85.6714	2.15857	2.36673	0.0002	0.00291848	yes	MSI2_KD_Total	MSI2_C_Total	OK	31.9935	41.5669	0.377655	0.372847	0.5141	0.746241	no
Unchanged	COX19	COX19	COX19	chr7:1004485-1015235	MSI2_KD_Poly	MSI2_C_Poly	OK	7.09005	9.10084	0.360204	0.476218	0.4118	0.661385	no	MSI2_KD_Total	MSI2_C_Total	OK	7.01073	7.01394	0.000661209	0.000890385	0.9991	0.999533	no
Unchanged	COX20	COX20	COX20	chr1:244998638-245010243	MSI2_KD_Poly	MSI2_C_Poly	OK	8.58311	16.9292	0.979939	1.21156	0.03875	0.139895	no	MSI2_KD_Total	MSI2_C_Total	OK	10.2533	15.2637	0.574009	0.344939	0.52815	0.756785	no
Unchanged	COX4I1	COX4I1	COX4I1	chr16:85833172-85840607	MSI2_KD_Poly	MSI2_C_Poly	OK	1020.57	1909.35	0.903714	0.969221	0.09115	0.253927	no	MSI2_KD_Total	MSI2_C_Total	OK	501.684	529.804	0.0786794	0.0927845	0.86475	0.948355	no
Unchanged	COX5A	COX5A	COX5A	chr15:75212616-75230495	MSI2_KD_Poly	MSI2_C_Poly	OK	337.687	633.062	0.906662	1.11817	0.05605	0.181389	no	MSI2_KD_Total	MSI2_C_Total	OK	155.177	177.389	0.192995	0.251563	0.6421	0.833777	no
Downregulated	COX5B	COX5B	COX5B	chr2:98262520-98264657	MSI2_KD_Poly	MSI2_C_Poly	OK	532.82	1155.23	1.11646	1.47486	0.00885	0.0484375	yes	MSI2_KD_Total	MSI2_C_Total	OK	298.226	320.699	0.104817	0.147475	0.7937	0.916895	no
Downregulated	COX6A1	COX6A1	COX6A1	chr12:120875892-120878545	MSI2_KD_Poly	MSI2_C_Poly	OK	108.368	330.598	1.60914	2.08003	0.0003	0.00397638	yes	MSI2_KD_Total	MSI2_C_Total	OK	99.6485	108.666	0.124986	0.160796	0.77935	0.909982	no
Downregulated	COX6B1	COX6B1	COX6B1	chr19:36139124-36149686	MSI2_KD_Poly	MSI2_C_Poly	OK	442.758	1556.56	1.81377	1.88515	0.00385	0.02634	yes	MSI2_KD_Total	MSI2_C_Total	OK	383.778	471.119	0.29582	0.337692	0.56385	0.782738	no
Downregulated	COX6C	COX6C	COX6C	chr8:100890222-100906242	MSI2_KD_Poly	MSI2_C_Poly	OK	110.103	249.949	1.18278	1.30812	0.0287	0.112991	no	MSI2_KD_Total	MSI2_C_Total	OK	124.104	108.707	-0.191112	-0.216002	0.7003	0.868744	no
Downregulated	COX7A2	COX7A2	COX7A2	chr6:75947390-75953644	MSI2_KD_Poly	MSI2_C_Poly	OK	218.317	651.109	1.57647	1.8278	0.00105	0.0101718	yes	MSI2_KD_Total	MSI2_C_Total	OK	148.485	168.674	0.183919	0.223747	0.70095	0.869001	no
Downregulated	COX7A2L	COX7A2L	COX7A2L	chr2:42577644-42588356	MSI2_KD_Poly	MSI2_C_Poly	OK	104.47	265.605	1.3462	1.73093	0.00255	0.0194683	yes	MSI2_KD_Total	MSI2_C_Total	OK	79.1295	80.8322	0.030713	0.0426681	0.93715	0.977011	no
Downregulated	COX7B	COX7B	COX7B	chrX:77154960-77160881	MSI2_KD_Poly	MSI2_C_Poly	OK	428.531	1389.28	1.69687	1.88815	0.001	0.00980602	yes	MSI2_KD_Total	MSI2_C_Total	OK	502.283	395.554	-0.344627	-0.365579	0.5153	0.747002	no
Unchanged	COX7B2	COX7B2	COX7B2	chr4:46736846-46911252	MSI2_KD_Poly	MSI2_C_Poly	OK	13.2745	21.21	0.676089	0.640166	0.26815	0.512393	no	MSI2_KD_Total	MSI2_C_Total	OK	6.20715	4.3462	-0.514176	-0.437092	0.47505	0.716064	no
Downregulated	COX7C	COX7C	COX7C	chr5:85913783-85916583	MSI2_KD_Poly	MSI2_C_Poly	OK	534.527	1954.48	1.87045	1.92462	0.00225	0.0177332	yes	MSI2_KD_Total	MSI2_C_Total	OK	539.05	506.18	-0.0907674	-0.0941423	0.85875	0.945645	no
Downregulated	COX8A	COX8A	COX8A	chr11:63742078-63744015	MSI2_KD_Poly	MSI2_C_Poly	OK	569.033	1296.19	1.18769	1.45452	0.0094	0.0506254	no	MSI2_KD_Total	MSI2_C_Total	OK	279.283	392.195	0.489844	0.607504	0.27505	0.520184	no
Upregulated	CPD	CPD	CPD	chr17:28705941-28796675	MSI2_KD_Poly	MSI2_C_Poly	OK	6.23874	1.56339	-1.99658	-2.23995	0.00055	0.00627508	yes	MSI2_KD_Total	MSI2_C_Total	OK	14.015	10.4796	-0.419394	-0.572972	0.3245	0.575757	no
Unchanged	CPEB1	CPEB1	CPEB1	chr15:83211950-83378660	MSI2_KD_Poly	MSI2_C_Poly	OK	6.78126	9.17565	0.436256	0.575025	0.3167	0.567315	no	MSI2_KD_Total	MSI2_C_Total	OK	4.08355	4.61054	0.175114	0.220972	0.7091	0.873429	no
Unchanged	CPED1	CPED1	CPED1	chr7:120628750-120937498	MSI2_KD_Poly	MSI2_C_Poly	OK	34.805	38.1319	0.131703	0.162164	0.7751	0.907814	no	MSI2_KD_Total	MSI2_C_Total	OK	76.1055	93.8098	0.301738	0.370689	0.54215	0.767405	no
Unchanged	CPNE2	CPNE2	CPNE2	chr16:57126454-57181878	MSI2_KD_Poly	MSI2_C_Poly	OK	26.5405	37.5912	0.502197	0.661162	0.24625	0.486532	no	MSI2_KD_Total	MSI2_C_Total	OK	11.8228	14.0678	0.250825	0.338295	0.5511	0.773878	no
Upregulated	CPNE3	CPNE3	CPNE3	chr8:87526655-87573726	MSI2_KD_Poly	MSI2_C_Poly	OK	18.2871	6.77656	-1.4322	-1.77411	0.0021	0.0168418	yes	MSI2_KD_Total	MSI2_C_Total	OK	22.6712	22.4922	-0.0114359	-0.0163403	0.975	0.990109	no
Upregulated	CPNE8	CPNE8	CPNE8	chr12:39046001-39299420	MSI2_KD_Poly	MSI2_C_Poly	OK	6.48684	2.64026	-1.29683	-1.51238	0.00945	0.0508284	no	MSI2_KD_Total	MSI2_C_Total	OK	7.82425	7.96192	0.0251646	0.0330715	0.95475	0.983023	no
Upregulated	CPQ	CPQ	CPQ	chr8:97657454-98458725	MSI2_KD_Poly	MSI2_C_Poly	OK	15.1643	6.58565	-1.20328	-1.27672	0.03595	0.13256	no	MSI2_KD_Total	MSI2_C_Total	OK	11.0743	8.84412	-0.324424	-0.391471	0.48925	0.727357	no
Upregulated	CPSF2	CPSF2	CPSF2	chr14:92588297-92630543	MSI2_KD_Poly	MSI2_C_Poly	OK	16.9696	5.07532	-1.74138	-2.07147	0.00015	0.00233513	yes	MSI2_KD_Total	MSI2_C_Total	OK	33.8871	30.9227	-0.132071	-0.180755	0.7516	0.895643	no
Upregulated	CPSF3	CPSF3	CPSF3	chr2:9563665-9613239	MSI2_KD_Poly	MSI2_C_Poly	OK	43.9919	16.7358	-1.3943	-1.74823	0.00365	0.0253204	yes	MSI2_KD_Total	MSI2_C_Total	OK	68.427	77.0036	0.170361	0.236926	0.6596	0.844572	no
Unchanged	CPSF4	CPSF4	CPSF4	chr7:99006600-99063824	MSI2_KD_Poly	MSI2_C_Poly	OK	50.0307	73.9565	0.563863	0.331545	0.71555	0.876841	no	MSI2_KD_Total	MSI2_C_Total	OK	20.1671	26.8316	0.411931	0.195276	0.8065	0.922976	no
Upregulated	CPSF6	CPSF6	CPSF6	chr12:69633316-69668138	MSI2_KD_Poly	MSI2_C_Poly	OK	17.54	8.56874	-1.03349	-1.41539	0.0148	0.0703119	no	MSI2_KD_Total	MSI2_C_Total	OK	25.0795	28.7367	0.196386	0.269662	0.64375	0.834967	no
Unchanged	CPSF7	CPSF7	CPSF7	chr11:61170119-61197464	MSI2_KD_Poly	MSI2_C_Poly	OK	59.462	75.5984	0.346388	0.458806	0.42315	0.671469	no	MSI2_KD_Total	MSI2_C_Total	OK	44.9235	44.2469	-0.021893	-0.0300304	0.95755	0.984125	no
Unchanged	CRADD	CRADD	CRADD	chr12:94071150-94244531	MSI2_KD_Poly	MSI2_C_Poly	OK	20.8774	34.1521	0.71003	0.873727	0.12225	0.309257	no	MSI2_KD_Total	MSI2_C_Total	OK	9.55932	9.82133	0.0390107	0.0447853	0.93725	0.97705	no
Unchanged	CRAMP1L	CRAMP1L	CRAMP1L	chr16:1664640-1727909	MSI2_KD_Poly	MSI2_C_Poly	OK	8.47366	9.48991	0.16341	0.217534	0.7067	0.872026	no	MSI2_KD_Total	MSI2_C_Total	OK	6.85553	7.01989	0.0341805	0.0485848	0.9368	0.976815	no
Unchanged	CRCP	CRCP	CRCP	chr7:65579804-65619553	MSI2_KD_Poly	MSI2_C_Poly	OK	20.082	32.8657	0.71068	0.96445	0.09255	0.256426	no	MSI2_KD_Total	MSI2_C_Total	OK	14.0396	16.3011	0.215461	0.305825	0.59415	0.803904	no
Downregulated	CREB3	CREB3	CREB3	chr9:35697333-35749225	MSI2_KD_Poly	MSI2_C_Poly	OK	15.4692	33.2003	1.10179	0.424011	0.65195	0.840217	no	MSI2_KD_Total	MSI2_C_Total	OK	8.88635	12.5131	0.493775	0.0950984	0.75015	0.894948	no
Unchanged	CREB3L4	CREB3L4	CREB3L4	chr1:153931574-153950451	MSI2_KD_Poly	MSI2_C_Poly	OK	13.9481	16.0793	0.205131	0.0680722	0.8363	0.935515	no	MSI2_KD_Total	MSI2_C_Total	OK	6.46868	5.42859	-0.252895	-0.0787629	0.80515	0.922527	no
Upregulated	CREBBP	CREBBP	CREBBP	chr16:3775055-3930121	MSI2_KD_Poly	MSI2_C_Poly	OK	10.373	3.87954	-1.41888	-1.79395	0.00295	0.0216384	yes	MSI2_KD_Total	MSI2_C_Total	OK	12.4319	11.7299	-0.0838543	-0.108633	0.8561	0.944569	no
Upregulated	CREBZF	CREBZF	CREBZF	chr11:85368607-85376182	MSI2_KD_Poly	MSI2_C_Poly	OK	21.7339	8.17088	-1.41138	-1.86343	0.0028	0.0208222	yes	MSI2_KD_Total	MSI2_C_Total	OK	16.0249	14.338	-0.160472	-0.219208	0.7109	0.874322	no
Upregulated	CREG1	CREG1	CREG1	chr1:167510250-167523056	MSI2_KD_Poly	MSI2_C_Poly	OK	139.984	63.4039	-1.14262	-1.1835	0.04855	0.164155	no	MSI2_KD_Total	MSI2_C_Total	OK	109.915	93.111	-0.239362	-0.322097	0.5785	0.793215	no
Unchanged	CRELD1	CRELD1	CRELD1	chr3:9975523-9987097	MSI2_KD_Poly	MSI2_C_Poly	OK	8.7825	11.1521	0.344618	0.462413	0.43805	0.684678	no	MSI2_KD_Total	MSI2_C_Total	OK	8.39103	7.51075	-0.15989	-0.197508	0.74605	0.892604	no
Unchanged	CRELD2	CRELD2	CRELD2	chr22:50312277-50321188	MSI2_KD_Poly	MSI2_C_Poly	OK	14.3892	22.5767	0.649843	0.8121	0.1703	0.384985	no	MSI2_KD_Total	MSI2_C_Total	OK	7.82696	11.0141	0.492823	0.615038	0.3144	0.564793	no
Unchanged	CREM	CREM	CREM	chr10:35415768-35501886	MSI2_KD_Poly	MSI2_C_Poly	OK	29.2458	35.6398	0.285259	0.353103	0.554	0.775772	no	MSI2_KD_Total	MSI2_C_Total	OK	16.6191	19.0857	0.199652	0.244041	0.6605	0.845283	no
Upregulated	CRIP2	CRIP2	CRIP2	chr14:105939274-105946507	MSI2_KD_Poly	MSI2_C_Poly	OK	13.8516	6.1845	-1.16333	-1.03062	0.07275	0.217867	no	MSI2_KD_Total	MSI2_C_Total	OK	1.98408	1.84668	-0.10354	-0.0826082	0.88935	0.958334	no
Unchanged	CRIPT	CRIPT	CRIPT	chr2:46844310-46857315	MSI2_KD_Poly	MSI2_C_Poly	OK	3.04516	6.00873	0.98054	1.27571	0.02285	0.0959605	no	MSI2_KD_Total	MSI2_C_Total	OK	3.33736	3.47912	0.0600187	0.0796895	0.8856	0.956997	no
Unchanged	CRLS1	CRLS1	CRLS1	chr20:5986738-6020697	MSI2_KD_Poly	MSI2_C_Poly	OK	14.0826	20.9611	0.573795	0.792319	0.18055	0.3999	no	MSI2_KD_Total	MSI2_C_Total	OK	8.09364	9.11984	0.17222	0.239231	0.67705	0.855047	no
Unchanged	CRNDE	CRNDE	CRNDE	chr16:54952776-54963101	MSI2_KD_Poly	MSI2_C_Poly	OK	11.0081	13.6209	0.307263	0.355302	0.54295	0.767997	no	MSI2_KD_Total	MSI2_C_Total	OK	8.13846	8.3897	0.0438634	0.048876	0.93645	0.976644	no
Upregulated	CRNKL1	CRNKL1	CRNKL1	chr20:20015004-20341346	MSI2_KD_Poly	MSI2_C_Poly	OK	5.38575	1.69409	-1.66863	-1.89561	0.0014	0.0125568	yes	MSI2_KD_Total	MSI2_C_Total	OK	9.23721	8.35742	-0.144399	-0.20049	0.7189	0.878874	no
Unchanged	CRTAP	CRTAP	CRTAP	chr3:33155449-33189265	MSI2_KD_Poly	MSI2_C_Poly	OK	45.1037	46.7039	0.0502956	0.0652208	0.9059	0.964725	no	MSI2_KD_Total	MSI2_C_Total	OK	39.4627	31.9103	-0.306469	-0.410393	0.4855	0.724499	no
Upregulated	CRTC1	CRTC1	CRTC1	chr19:18794424-18893143	MSI2_KD_Poly	MSI2_C_Poly	OK	7.16989	3.09471	-1.21215	-1.34803	0.018	0.0808748	no	MSI2_KD_Total	MSI2_C_Total	OK	3.08648	2.40132	-0.362134	-0.438944	0.4352	0.682383	no
Unchanged	CRTC2	CRTC2	CRTC2	chr1:153920147-153931132	MSI2_KD_Poly	MSI2_C_Poly	OK	31.7243	44.4459	0.486463	0.63721	0.2566	0.498895	no	MSI2_KD_Total	MSI2_C_Total	OK	14.0481	17.3033	0.30068	0.422	0.4512	0.695702	no
Unchanged	CRTC3	CRTC3	CRTC3	chr15:91073117-91260371	MSI2_KD_Poly	MSI2_C_Poly	OK	11.2439	15.5808	0.470629	0.668358	0.2476	0.488106	no	MSI2_KD_Total	MSI2_C_Total	OK	7.23169	7.37097	0.0275225	0.037592	0.94745	0.980303	no
Upregulated	CRY1	CRY1	CRY1	chr12:107385142-107487635	MSI2_KD_Poly	MSI2_C_Poly	OK	16.136	6.89817	-1.226	-1.64296	0.00475	0.0307173	yes	MSI2_KD_Total	MSI2_C_Total	OK	11.4405	11.9412	0.061797	0.0870401	0.8748	0.952724	no
Unchanged	CRY2	CRY2	CRY2	chr11:45868668-45904799	MSI2_KD_Poly	MSI2_C_Poly	OK	11.4503	13.8699	0.276578	0.376679	0.5132	0.745514	no	MSI2_KD_Total	MSI2_C_Total	OK	7.05358	8.88053	0.332289	0.451231	0.4347	0.681926	no
Unchanged	CRYAB	CRYAB	CRYAB	chr11:111779343-111797595	MSI2_KD_Poly	MSI2_C_Poly	OK	4.68734	5.36228	0.194077	0.191415	0.7424	0.890846	no	MSI2_KD_Total	MSI2_C_Total	OK	2.79084	2.1406	-0.382687	-0.327513	0.566	0.784156	no
Unchanged	CRYBA4	CRYBA4	CRYBA4	chr22:27017927-27026636	MSI2_KD_Poly	MSI2_C_Poly	OK	7.78891	13.0028	0.739328	0.767488	0.1929	0.417167	no	MSI2_KD_Total	MSI2_C_Total	OK	3.29893	4.3615	0.402825	0.360604	0.5179	0.748905	no
Unchanged	CRYBB2P1	CRYBB2P1	CRYBB2P1	chr22:25844053-25857645	MSI2_KD_Poly	MSI2_C_Poly	OK	5.20085	9.23102	0.827743	0.952856	0.0991	0.268722	no	MSI2_KD_Total	MSI2_C_Total	OK	6.77364	6.06242	-0.160038	-0.185275	0.7472	0.893261	no
Unchanged	CRYL1	CRYL1	CRYL1	chr13:20977805-21100012	MSI2_KD_Poly	MSI2_C_Poly	OK	7.35208	13.5855	0.885846	1.07522	0.06345	0.197764	no	MSI2_KD_Total	MSI2_C_Total	OK	5.24265	3.68641	-0.508079	-0.572152	0.3017	0.550789	no
Upregulated	CRYZ	CRYZ	CRYZ	chr1:75171171-75232360	MSI2_KD_Poly	MSI2_C_Poly	OK	31.1109	9.31195	-1.74027	-1.6152	0.0312	0.119928	no	MSI2_KD_Total	MSI2_C_Total	OK	21.5989	22.9179	0.085522	0.0707459	0.90685	0.965108	no
Unchanged	CRYZL1	CRYZL1	CRYZL1	chr21:34961647-35014160	MSI2_KD_Poly	MSI2_C_Poly	OK	7.3732	8.42365	0.192155	0.22476	0.6889	0.86197	no	MSI2_KD_Total	MSI2_C_Total	OK	9.92792	11.618	0.226796	0.298008	0.5991	0.807221	no
Upregulated	CSE1L	CSE1L	CSE1L	chr20:47662782-47713497	MSI2_KD_Poly	MSI2_C_Poly	OK	50.6056	9.74278	-2.37689	-2.65585	0.0002	0.00291848	yes	MSI2_KD_Total	MSI2_C_Total	OK	105.058	71.6964	-0.551207	-0.718669	0.20345	0.431624	no
Unchanged	CSF1	CSF1	CSF1	chr1:110453232-110473616	MSI2_KD_Poly	MSI2_C_Poly	OK	10.1371	11.5099	0.183228	0.214779	0.69465	0.865441	no	MSI2_KD_Total	MSI2_C_Total	OK	5.73054	5.41044	-0.0829233	-0.100732	0.8585	0.945505	no
Unchanged	CSNK1G2	CSNK1G2	CSNK1G2	chr19:1941160-1981336	MSI2_KD_Poly	MSI2_C_Poly	OK	76.4924	79.8522	0.0620156	0.0716297	0.90055	0.962526	no	MSI2_KD_Total	MSI2_C_Total	OK	37.059	37.9513	0.0343266	0.046363	0.93415	0.97571	no
Downregulated	CSNK2B	CSNK2B	CSNK2B	chr6_ssto_hap7:2959803-2968652	MSI2_KD_Poly	MSI2_C_Poly	OK	617.249	1538.4	1.31751	1.21691	0.03985	0.142821	no	MSI2_KD_Total	MSI2_C_Total	OK	429.298	424.855	-0.0150092	-0.016976	0.9768	0.990771	no
Unchanged	CSRNP1	CSRNP1	CSRNP1	chr3:39183341-39195102	MSI2_KD_Poly	MSI2_C_Poly	OK	20.809	40.9693	0.977336	1.33502	0.0172	0.0783931	no	MSI2_KD_Total	MSI2_C_Total	OK	9.50583	13.3837	0.493592	0.672714	0.2331	0.470388	no
Unchanged	CSRNP2	CSRNP2	CSRNP2	chr12:51454987-51477454	MSI2_KD_Poly	MSI2_C_Poly	OK	5.02016	5.92323	0.238651	0.318674	0.59055	0.801409	no	MSI2_KD_Total	MSI2_C_Total	OK	3.74158	3.9322	0.0716909	0.0941948	0.87015	0.950718	no
Downregulated	CSRP1	CSRP1	CSRP1	chr1:201452657-201476387	MSI2_KD_Poly	MSI2_C_Poly	OK	31.2371	88.694	1.50557	2.03013	0.00085	0.00866861	yes	MSI2_KD_Total	MSI2_C_Total	OK	16.727	21.4675	0.359977	0.496243	0.39265	0.643652	no
Unchanged	CST3	CST3	CST3	chr20:23608533-23618685	MSI2_KD_Poly	MSI2_C_Poly	OK	197.715	385.213	0.962233	1.21319	0.03035	0.117547	no	MSI2_KD_Total	MSI2_C_Total	OK	82.6162	100.063	0.276412	0.381306	0.50625	0.740625	no
Downregulated	CSTB	CSTB	CSTB	chr21:45193545-45196256	MSI2_KD_Poly	MSI2_C_Poly	OK	101.177	246.635	1.28549	1.69516	0.0027	0.0202783	yes	MSI2_KD_Total	MSI2_C_Total	OK	98.2738	101.324	0.0440929	0.0583314	0.9193	0.970022	no
Upregulated	CSTF2T	CSTF2T	CSTF2T	chr10:52750910-54073888	MSI2_KD_Poly	MSI2_C_Poly	OK	14.668	6.31244	-1.2164	-1.45904	0.01375	0.0665027	no	MSI2_KD_Total	MSI2_C_Total	OK	16.1256	21.6897	0.427652	0.60143	0.286	0.532503	no
Downregulated	CSTF3	CSTF3	CSTF3	chr11:33106129-33183037	MSI2_KD_Poly	MSI2_C_Poly	OK	38.6422	112.781	1.54528	1.30137	0.01875	0.0832347	no	MSI2_KD_Total	MSI2_C_Total	OK	58.9971	65.6519	0.154195	0.136461	0.8031	0.921728	no
Unchanged	CT55	CT55	CT55	chrX:134290460-134305751	MSI2_KD_Poly	MSI2_C_Poly	OK	6.45852	10.416	0.689524	0.820791	0.14575	0.347086	no	MSI2_KD_Total	MSI2_C_Total	OK	3.3897	5.17336	0.609946	0.65956	0.23835	0.476937	no
Unchanged	CTBP1-AS2	CTBP1-AS2	CTBP1-AS2	chr4:1243227-1246795	MSI2_KD_Poly	MSI2_C_Poly	OK	4.94388	7.17421	0.537175	0.688	0.2344	0.472114	no	MSI2_KD_Total	MSI2_C_Total	OK	2.75546	3.58231	0.378598	0.455857	0.42115	0.669825	no
Unchanged	CTC-338M12.4	CTC-338M12.4	CTC-338M12.4	chr5:180673540-180688119	MSI2_KD_Poly	MSI2_C_Poly	OK	12.2253	12.6016	0.0437296	0.0393104	0.94715	0.980277	no	MSI2_KD_Total	MSI2_C_Total	OK	7.16389	7.88753	0.13883	0.080025	0.8957	0.960666	no
Unchanged	CTDNEP1	CTDNEP1	CTDNEP1	chr17:7146905-7155259	MSI2_KD_Poly	MSI2_C_Poly	OK	66.2316	123.4	0.897754	1.20707	0.04235	0.148953	no	MSI2_KD_Total	MSI2_C_Total	OK	35.5683	46.8015	0.395964	0.549759	0.3515	0.603042	no
Unchanged	CTDSP1	CTDSP1	CTDSP1	chr2:219263060-219270664	MSI2_KD_Poly	MSI2_C_Poly	OK	53.1742	85.5995	0.686877	0.803283	0.1778	0.395965	no	MSI2_KD_Total	MSI2_C_Total	OK	17.9106	30.1121	0.749528	1.06596	0.0748	0.222142	no
Unchanged	CTDSP2	CTDSP2	CTDSP2	chr12:58213709-58240747	MSI2_KD_Poly	MSI2_C_Poly	OK	88.5158	153.436	0.793629	0.990055	0.0707	0.213397	no	MSI2_KD_Total	MSI2_C_Total	OK	47.6432	50.2208	0.0760138	0.0995633	0.86225	0.947328	no
Unchanged	CTDSPL	CTDSPL	CTDSPL	chr3:37903668-38025960	MSI2_KD_Poly	MSI2_C_Poly	OK	21.9054	24.0118	0.132458	0.181488	0.75375	0.896857	no	MSI2_KD_Total	MSI2_C_Total	OK	17.3874	15.5317	-0.162824	-0.22037	0.70545	0.871278	no
Downregulated	CTF1	CTF1	CTF1	chr16:30907927-30914881	MSI2_KD_Poly	MSI2_C_Poly	OK	5.2757	12.937	1.29407	1.566	0.0083	0.0462297	yes	MSI2_KD_Total	MSI2_C_Total	OK	2.87196	3.0157	0.0704578	0.0721045	0.89615	0.960806	no
Upregulated	CTNNA1	CTNNA1	CTNNA1	chr5:138089084-138270723	MSI2_KD_Poly	MSI2_C_Poly	OK	44.199	19.5053	-1.18015	-1.39916	0.0187	0.0830926	no	MSI2_KD_Total	MSI2_C_Total	OK	57.4178	65.7506	0.195506	0.267477	0.63845	0.831831	no
Upregulated	CTNNB1	CTNNB1	CTNNB1	chr3:41240941-41281939	MSI2_KD_Poly	MSI2_C_Poly	OK	64.1601	24.4163	-1.39383	-1.61664	0.00565	0.0349484	yes	MSI2_KD_Total	MSI2_C_Total	OK	82.2422	88.5112	0.105982	0.13578	0.80845	0.92379	no
Unchanged	CTNNBIP1	CTNNBIP1	CTNNBIP1	chr1:9908333-9970316	MSI2_KD_Poly	MSI2_C_Poly	OK	18.2672	29.8099	0.706538	0.96701	0.09555	0.262321	no	MSI2_KD_Total	MSI2_C_Total	OK	6.89589	8.0777	0.228208	0.301735	0.60295	0.809629	no
Upregulated	CTNNBL1	CTNNBL1	CTNNBL1	chr20:36322356-36500531	MSI2_KD_Poly	MSI2_C_Poly	OK	35.6088	17.4248	-1.03109	-1.28888	0.0257	0.104378	no	MSI2_KD_Total	MSI2_C_Total	OK	21.4951	21.2452	-0.0168723	-0.0236216	0.9665	0.987095	no
Unchanged	CTNS	CTNS	CTNS	chr17:3539761-3599698	MSI2_KD_Poly	MSI2_C_Poly	OK	4.34085	5.22469	0.267369	0.141182	0.8182	0.927895	no	MSI2_KD_Total	MSI2_C_Total	OK	2.77833	3.28648	0.242326	0.167187	0.784	0.912358	no
Upregulated	CTPS2	CTPS2	CTPS2	chrX:16606121-16731102	MSI2_KD_Poly	MSI2_C_Poly	OK	16.3336	5.60637	-1.5427	-1.983	0.0011	0.0105289	yes	MSI2_KD_Total	MSI2_C_Total	OK	15.0787	12.9262	-0.222215	-0.312671	0.5906	0.801449	no
Unchanged	CTSB	CTSB	CTSB	chr8:11700033-11725646	MSI2_KD_Poly	MSI2_C_Poly	OK	84.5991	88.404	0.0634704	0.0766746	0.8944	0.960149	no	MSI2_KD_Total	MSI2_C_Total	OK	57.718	54.9994	-0.0696058	-0.0895555	0.8736	0.952181	no
Unchanged	CTSH	CTSH	CTSH	chr15:79214091-79237420	MSI2_KD_Poly	MSI2_C_Poly	OK	176.109	233.362	0.406103	0.45964	0.42295	0.67126	no	MSI2_KD_Total	MSI2_C_Total	OK	102.863	91.5464	-0.16815	-0.219053	0.6887	0.861912	no
Unchanged	CTSZ	CTSZ	CTSZ	chr20:57570241-57582309	MSI2_KD_Poly	MSI2_C_Poly	OK	118.003	137.025	0.21561	0.283554	0.60455	0.810821	no	MSI2_KD_Total	MSI2_C_Total	OK	96.7378	94.2088	-0.038219	-0.0477832	0.9355	0.976263	no
Unchanged	CUEDC2	CUEDC2	CUEDC2	chr10:104183001-104192423	MSI2_KD_Poly	MSI2_C_Poly	OK	70.2035	89.8453	0.355899	0.487426	0.39255	0.643582	no	MSI2_KD_Total	MSI2_C_Total	OK	24.9242	28.7642	0.206728	0.271015	0.6284	0.82556	no
Upregulated	CUL1	CUL1	CUL1	chr7:148395932-148498202	MSI2_KD_Poly	MSI2_C_Poly	OK	28.9972	13.3378	-1.1204	-1.48274	0.01185	0.0598654	no	MSI2_KD_Total	MSI2_C_Total	OK	44.8901	49.438	0.139223	0.195157	0.7228	0.881036	no
Upregulated	CUL2	CUL2	CUL2	chr10:35297478-35379570	MSI2_KD_Poly	MSI2_C_Poly	OK	9.87372	3.60986	-1.45165	-1.85151	0.004	0.0270481	yes	MSI2_KD_Total	MSI2_C_Total	OK	21.4121	20.7713	-0.0438318	-0.0622175	0.91415	0.967956	no
Upregulated	CUL3	CUL3	CUL3	chr2:225334866-225450114	MSI2_KD_Poly	MSI2_C_Poly	OK	8.34613	3.09925	-1.42919	-1.90525	0.00125	0.0115601	yes	MSI2_KD_Total	MSI2_C_Total	OK	14.1769	15.1827	0.0988837	0.139412	0.8091	0.924156	no
Upregulated	CUL4A	CUL4A	CUL4A	chr13:113831852-113919392	MSI2_KD_Poly	MSI2_C_Poly	OK	33.0662	12.343	-1.42166	-1.36761	0.02135	0.0914266	no	MSI2_KD_Total	MSI2_C_Total	OK	31.5036	30.7632	-0.034313	-0.0428324	0.94085	0.978231	no
Upregulated	CUL4B	CUL4B	CUL4B	chrX:119658445-119709684	MSI2_KD_Poly	MSI2_C_Poly	OK	7.03295	3.37844	-1.05777	-1.34422	0.0217	0.0924865	no	MSI2_KD_Total	MSI2_C_Total	OK	17.1642	16.4559	-0.0607973	-0.0835766	0.886	0.957153	no
Unchanged	CUL7	CUL7	CUL7	chr6:43005354-43021683	MSI2_KD_Poly	MSI2_C_Poly	OK	9.79129	10.9095	0.156021	0.20086	0.72395	0.881684	no	MSI2_KD_Total	MSI2_C_Total	OK	9.99478	11.0087	0.139404	0.196229	0.73185	0.885563	no
Downregulated	CUTA	CUTA	CUTA	chr6_ssto_hap7:4864564-4866311	MSI2_KD_Poly	MSI2_C_Poly	OK	407.174	845.867	1.05479	1.25874	0.0378	0.13733	no	MSI2_KD_Total	MSI2_C_Total	OK	154.918	214.949	0.47249	0.650133	0.2598	0.502615	no
Unchanged	CUTC	CUTC	CUTC	chr10:101419262-101515894	MSI2_KD_Poly	MSI2_C_Poly	OK	29.3425	42.807	0.544857	0.342965	0.5301	0.758195	no	MSI2_KD_Total	MSI2_C_Total	OK	18.4766	18.2852	-0.0150269	-0.00856391	0.9886	0.995251	no
Unchanged	CWC15	CWC15	CWC15	chr11:94695786-94706776	MSI2_KD_Poly	MSI2_C_Poly	OK	47.8722	74.2984	0.634144	0.864233	0.1253	0.314158	no	MSI2_KD_Total	MSI2_C_Total	OK	55.81	53.6618	-0.0566284	-0.0809142	0.89035	0.958541	no
Upregulated	CWC27	CWC27	CWC27	chr5:64064744-64314590	MSI2_KD_Poly	MSI2_C_Poly	OK	18.383	8.78301	-1.06558	-1.36992	0.0226	0.0952724	no	MSI2_KD_Total	MSI2_C_Total	OK	34.749	32.7034	-0.0875307	-0.121666	0.8282	0.932099	no
Downregulated	CXorf40B	CXorf40B	CXorf40B	chrX:149100414-149106716	MSI2_KD_Poly	MSI2_C_Poly	OK	11.9166	26.5821	1.15749	1.40213	0.01755	0.0794807	no	MSI2_KD_Total	MSI2_C_Total	OK	6.44328	7.18137	0.156462	0.174742	0.75465	0.897221	no
Unchanged	CXorf56	CXorf56	CXorf56	chrX:118672111-118699397	MSI2_KD_Poly	MSI2_C_Poly	OK	12.3051	20.3645	0.726802	0.950714	0.10445	0.278497	no	MSI2_KD_Total	MSI2_C_Total	OK	7.12444	7.3582	0.046577	0.058582	0.9173	0.969344	no
Unchanged	CYB561	CYB561	CYB561	chr17:61509664-61523722	MSI2_KD_Poly	MSI2_C_Poly	OK	28.3316	35.4702	0.324193	0.446004	0.4405	0.686757	no	MSI2_KD_Total	MSI2_C_Total	OK	15.4077	18.1281	0.234572	0.321847	0.5928	0.803019	no
Unchanged	CYB561A3	CYB561A3	CYB561A3	chr11:61066918-61136975	MSI2_KD_Poly	MSI2_C_Poly	OK	27.4758	45.9103	0.740658	0.409819	0.5161	0.747637	no	MSI2_KD_Total	MSI2_C_Total	OK	18.2483	21.8786	0.261761	0.103599	0.8383	0.936472	no
Unchanged	CYB561D1	CYB561D1	CYB561D1	chr1:110036657-110043063	MSI2_KD_Poly	MSI2_C_Poly	OK	3.69036	7.2097	0.966177	1.24595	0.0363	0.133499	no	MSI2_KD_Total	MSI2_C_Total	OK	3.2807	3.38581	0.0454981	0.055309	0.9251	0.971999	no
Unchanged	CYB561D2	CYB561D2	CYB561D2	chr3:50384918-50541675	MSI2_KD_Poly	MSI2_C_Poly	OK	8.1529	10.7831	0.403385	0.192206	0.8261	0.931137	no	MSI2_KD_Total	MSI2_C_Total	OK	4.34636	4.69662	0.111815	0.0485893	0.93945	0.977604	no
Downregulated	CYB5B	CYB5B	CYB5B	chr16:69458497-69500167	MSI2_KD_Poly	MSI2_C_Poly	OK	26.4018	64.97	1.29914	1.67314	0.0041	0.0275534	yes	MSI2_KD_Total	MSI2_C_Total	OK	23.6669	26.0932	0.1408	0.193925	0.7294	0.884396	no
Unchanged	CYB5D2	CYB5D2	CYB5D2	chr17:4046461-4060995	MSI2_KD_Poly	MSI2_C_Poly	OK	7.34474	10.439	0.507198	0.588249	0.3084	0.558475	no	MSI2_KD_Total	MSI2_C_Total	OK	4.02158	3.81419	-0.0763862	-0.0803092	0.89445	0.960176	no
Unchanged	CYB5R1	CYB5R1	CYB5R1	chr1:202931000-202936404	MSI2_KD_Poly	MSI2_C_Poly	OK	47.1263	52.105	0.14489	0.189269	0.7347	0.887125	no	MSI2_KD_Total	MSI2_C_Total	OK	24.6589	30.8972	0.325367	0.444562	0.43385	0.681178	no
Unchanged	CYB5R2	CYB5R2	CYB5R2	chr11:7686325-7695474	MSI2_KD_Poly	MSI2_C_Poly	OK	28.7205	48.4818	0.755363	0.977533	0.10055	0.271351	no	MSI2_KD_Total	MSI2_C_Total	OK	16.7404	11.6905	-0.517997	-0.622154	0.2992	0.54783	no
Unchanged	CYB5RL	CYB5RL	CYB5RL	chr1:54638026-54665746	MSI2_KD_Poly	MSI2_C_Poly	OK	3.97152	6.29078	0.663548	0.862914	0.12045	0.306263	no	MSI2_KD_Total	MSI2_C_Total	OK	5.37406	6.9038	0.36138	0.474869	0.40285	0.652996	no
Unchanged	CYBRD1	CYBRD1	CYBRD1	chr2:172378756-172414643	MSI2_KD_Poly	MSI2_C_Poly	OK	4.12034	5.72098	0.473498	0.627827	0.28835	0.535191	no	MSI2_KD_Total	MSI2_C_Total	OK	7.29187	4.66352	-0.644869	-0.82595	0.1489	0.351951	no
Unchanged	CYC1	CYC1	CYC1	chr8:145149937-145152430	MSI2_KD_Poly	MSI2_C_Poly	OK	740.897	928.883	0.326225	0.34826	0.52445	0.754057	no	MSI2_KD_Total	MSI2_C_Total	OK	224.209	277.551	0.30791	0.397991	0.4844	0.723545	no
Unchanged	CYCS	CYCS	CYCS	chr7:25158269-25164980	MSI2_KD_Poly	MSI2_C_Poly	OK	78.884	103.735	0.3951	0.464632	0.3955	0.646232	no	MSI2_KD_Total	MSI2_C_Total	OK	79.6567	79.4893	-0.00303538	-0.00386054	0.99355	0.996992	no
Unchanged	CYHR1	CYHR1	CYHR1	chr8:145675314-145691031	MSI2_KD_Poly	MSI2_C_Poly	OK	43.3389	70.7654	0.707382	0.905422	0.1119	0.291413	no	MSI2_KD_Total	MSI2_C_Total	OK	21.1088	29.2864	0.472382	0.61548	0.30335	0.552631	no
Unchanged	CYP2R1	CYP2R1	CYP2R1	chr11:14899555-14913751	MSI2_KD_Poly	MSI2_C_Poly	OK	10.7604	14.3183	0.412128	0.467319	0.4101	0.659857	no	MSI2_KD_Total	MSI2_C_Total	OK	9.54688	10.8895	0.18984	0.240425	0.6698	0.850543	no
Upregulated	CYP51A1	CYP51A1	CYP51A1	chr7:91741462-91810039	MSI2_KD_Poly	MSI2_C_Poly	OK	57.9118	26.6604	-1.11916	-1.5201	0.01145	0.058416	no	MSI2_KD_Total	MSI2_C_Total	OK	42.3091	40.8407	-0.0509584	-0.069271	0.90415	0.963922	no
Downregulated	CYSTM1	CYSTM1	CYSTM1	chr5:139554652-139623374	MSI2_KD_Poly	MSI2_C_Poly	OK	151.727	360.345	1.2479	1.5973	0.0053	0.033327	yes	MSI2_KD_Total	MSI2_C_Total	OK	88.4874	81.5707	-0.117421	-0.156177	0.78145	0.910822	no
Unchanged	CYTH2	CYTH2	CYTH2	chr19:48972464-48985571	MSI2_KD_Poly	MSI2_C_Poly	OK	27.44	40.1844	0.550357	0.70918	0.21815	0.451322	no	MSI2_KD_Total	MSI2_C_Total	OK	12.781	16.6335	0.380095	0.526487	0.367	0.618922	no
Downregulated	DAD1	DAD1	DAD1	chr14:23033806-23058143	MSI2_KD_Poly	MSI2_C_Poly	OK	164.86	448.118	1.44264	1.92412	0.0005	0.00584043	yes	MSI2_KD_Total	MSI2_C_Total	OK	89.4842	118.058	0.399793	0.563496	0.3123	0.562643	no
Unchanged	DALRD3	DALRD3	DALRD3	chr3:49044636-49060926	MSI2_KD_Poly	MSI2_C_Poly	OK	10.2191	15.1159	0.5648	0.278292	0.68015	0.856826	no	MSI2_KD_Total	MSI2_C_Total	OK	3.90603	5.46922	0.485632	0.165932	0.76925	0.904986	no
Downregulated	DANCR	DANCR	DANCR	chr4:53578620-53580305	MSI2_KD_Poly	MSI2_C_Poly	OK	59.2158	198.766	1.74702	2.28953	0.00015	0.00233513	yes	MSI2_KD_Total	MSI2_C_Total	OK	60.2863	73.4974	0.285863	0.39709	0.4721	0.713535	no
Downregulated	DAP	DAP	DAP	chr5:10679341-10761387	MSI2_KD_Poly	MSI2_C_Poly	OK	113.141	243.988	1.10869	1.36975	0.0179	0.0805823	no	MSI2_KD_Total	MSI2_C_Total	OK	56.2894	76.7168	0.44668	0.613223	0.2835	0.529594	no
Upregulated	DARS	DARS	DARS	chr2:136663450-136765112	MSI2_KD_Poly	MSI2_C_Poly	OK	90.2702	33.169	-1.44442	-1.61103	0.0087	0.04785	yes	MSI2_KD_Total	MSI2_C_Total	OK	81.9644	75.4791	-0.11892	-0.164436	0.7683	0.904573	no
Upregulated	DARS2	DARS2	DARS2	chr1:173793796-173827682	MSI2_KD_Poly	MSI2_C_Poly	OK	28.5522	6.28201	-2.1843	-2.31754	0.0006	0.0066805	yes	MSI2_KD_Total	MSI2_C_Total	OK	27.4797	27.6259	0.00765831	0.0107706	0.98435	0.993346	no
Unchanged	DAXX	DAXX	DAXX	chr6_qbl_hap6:4518582-4523042	MSI2_KD_Poly	MSI2_C_Poly	OK	121.919	207.908	0.770019	0.880006	0.13345	0.327614	no	MSI2_KD_Total	MSI2_C_Total	OK	56.0759	79.0585	0.49554	0.657302	0.2561	0.498207	no
Unchanged	DAZAP2	DAZAP2	DAZAP2	chr12:51632507-51664202	MSI2_KD_Poly	MSI2_C_Poly	OK	123.662	222.862	0.849753	0.97049	0.1055	0.280278	no	MSI2_KD_Total	MSI2_C_Total	OK	75.6797	87.2785	0.205721	0.263433	0.6562	0.84254	no
Unchanged	DBF4B	DBF4B	DBF4B	chr17:42785975-42829636	MSI2_KD_Poly	MSI2_C_Poly	OK	17.4318	21.9901	0.335135	0.456351	0.43295	0.680554	no	MSI2_KD_Total	MSI2_C_Total	OK	9.78549	10.4695	0.0974702	0.128384	0.82715	0.931585	no
Downregulated	DBI	DBI	DBI	chr2:120124499-120130127	MSI2_KD_Poly	MSI2_C_Poly	OK	47.1213	166.949	1.82496	2.1531	0.0003	0.00397638	yes	MSI2_KD_Total	MSI2_C_Total	OK	79.6665	79.8384	0.00310913	0.0032417	0.99595	0.998137	no
Unchanged	DBNDD1	DBNDD1	DBNDD1	chr16:90071272-90114191	MSI2_KD_Poly	MSI2_C_Poly	OK	43.3342	51.7992	0.257423	0.288749	0.635	0.829718	no	MSI2_KD_Total	MSI2_C_Total	OK	18.2382	17.8499	-0.0310472	-0.0331424	0.956	0.983485	no
Unchanged	DBNDD2	DBNDD2	DBNDD2	chr20:43990576-44039250	MSI2_KD_Poly	MSI2_C_Poly	OK	92.4836	150.209	0.699702	0.773119	0.19135	0.41505	no	MSI2_KD_Total	MSI2_C_Total	OK	58.0547	37.2298	-0.640953	-0.69956	0.24595	0.48616	no
Unchanged	DBNL	DBNL	DBNL	chr7:44084238-44101316	MSI2_KD_Poly	MSI2_C_Poly	OK	94.2194	97.0521	0.0427359	0.0576675	0.921	0.970562	no	MSI2_KD_Total	MSI2_C_Total	OK	33.9383	38.8179	0.193806	0.262441	0.66035	0.845146	no
Upregulated	DBP	DBP	DBP	chr19:49133816-49140807	MSI2_KD_Poly	MSI2_C_Poly	OK	13.8437	6.19893	-1.15914	-1.34649	0.01685	0.0772779	no	MSI2_KD_Total	MSI2_C_Total	OK	2.8492	1.99257	-0.515924	-0.503368	0.39075	0.641797	no
Upregulated	DBR1	DBR1	DBR1	chr3:137879829-137893791	MSI2_KD_Poly	MSI2_C_Poly	OK	7.91896	3.36252	-1.23577	-1.40786	0.014	0.0673715	no	MSI2_KD_Total	MSI2_C_Total	OK	7.5023	7.38085	-0.0235455	-0.0312255	0.9567	0.983702	no
Unchanged	DCAF11	DCAF11	DCAF11	chr14:24583905-24594451	MSI2_KD_Poly	MSI2_C_Poly	OK	20.8587	38.0135	0.865861	1.13329	0.0616	0.193782	no	MSI2_KD_Total	MSI2_C_Total	OK	11.813	11.6439	-0.0207954	-0.0279076	0.9657	0.98692	no
Unchanged	DCAF12	DCAF12	DCAF12	chr9:34086380-34126771	MSI2_KD_Poly	MSI2_C_Poly	OK	41.7649	54.028	0.371416	0.499179	0.3892	0.640363	no	MSI2_KD_Total	MSI2_C_Total	OK	21.2535	24.0537	0.178559	0.254482	0.6534	0.841009	no
Upregulated	DCAF13	DCAF13	DCAF13	chr8:104410865-104455680	MSI2_KD_Poly	MSI2_C_Poly	OK	57.7388	17.9545	-1.6852	-1.44503	0.0258	0.104627	no	MSI2_KD_Total	MSI2_C_Total	OK	48.1772	62.6771	0.379588	0.406152	0.47445	0.715503	no
Unchanged	DCAF4	DCAF4	DCAF4	chr14:73393039-73426357	MSI2_KD_Poly	MSI2_C_Poly	OK	9.24194	10.3873	0.168546	0.224881	0.7007	0.868959	no	MSI2_KD_Total	MSI2_C_Total	OK	8.56021	7.70682	-0.15151	-0.194403	0.73945	0.889359	no
Unchanged	DCAKD	DCAKD	DCAKD	chr17:43100705-43138477	MSI2_KD_Poly	MSI2_C_Poly	OK	40.6849	52.6862	0.372931	0.50581	0.38845	0.639706	no	MSI2_KD_Total	MSI2_C_Total	OK	19.1125	18.2735	-0.0647687	-0.0905424	0.87695	0.953437	no
Downregulated	DCPS	DCPS	DCPS	chr11:126173646-126225482	MSI2_KD_Poly	MSI2_C_Poly	OK	21.3578	46.0247	1.10765	1.35975	0.019	0.0840641	no	MSI2_KD_Total	MSI2_C_Total	OK	14.7556	15.8445	0.102716	0.122209	0.83285	0.934036	no
Downregulated	DCTD	DCTD	DCTD	chr4:183811243-183838630	MSI2_KD_Poly	MSI2_C_Poly	OK	38.6414	86.1692	1.15703	1.55169	0.00695	0.0405427	yes	MSI2_KD_Total	MSI2_C_Total	OK	27.2767	27.5494	0.0143512	0.0199481	0.97415	0.98986	no
Unchanged	DCTN2	DCTN2	DCTN2	chr12:57916658-57941114	MSI2_KD_Poly	MSI2_C_Poly	OK	150.478	154.191	0.0351671	0.0311571	0.96195	0.985461	no	MSI2_KD_Total	MSI2_C_Total	OK	80.7298	77.5524	-0.0579303	-0.0620582	0.916	0.968622	no
Downregulated	DCTN3	DCTN3	DCTN3	chr9:34613541-34620520	MSI2_KD_Poly	MSI2_C_Poly	OK	56.6796	130.284	1.20076	1.58771	0.00665	0.0392299	yes	MSI2_KD_Total	MSI2_C_Total	OK	28.0892	35.7987	0.349887	0.465335	0.4143	0.663622	no
Unchanged	DCTN5	DCTN5	DCTN5	chr16:23652686-23685068	MSI2_KD_Poly	MSI2_C_Poly	OK	20.9619	34.7518	0.72932	0.773758	0.09345	0.25819	no	MSI2_KD_Total	MSI2_C_Total	OK	19.5143	19.4373	-0.00570313	-0.00668621	0.98865	0.995251	no
Unchanged	DCTN6	DCTN6	DCTN6	chr8:29920257-30108213	MSI2_KD_Poly	MSI2_C_Poly	OK	22.6355	28.0808	0.310997	0.122999	0.86015	0.946417	no	MSI2_KD_Total	MSI2_C_Total	OK	25.2563	18.2936	-0.465304	-0.217267	0.7116	0.874663	no
Unchanged	DCTPP1	DCTPP1	DCTPP1	chr16:30435018-30441373	MSI2_KD_Poly	MSI2_C_Poly	OK	103.919	200.14	0.945553	1.25456	0.0282	0.111678	no	MSI2_KD_Total	MSI2_C_Total	OK	46.3267	67.154	0.535631	0.759705	0.18355	0.403991	no
Unchanged	DCUN1D2	DCUN1D2	DCUN1D2	chr13:114110133-114145023	MSI2_KD_Poly	MSI2_C_Poly	OK	3.92055	5.2571	0.423212	0.530375	0.3423	0.59351	no	MSI2_KD_Total	MSI2_C_Total	OK	5.98876	4.89677	-0.290426	-0.380514	0.48875	0.726972	no
Unchanged	DCUN1D5	DCUN1D5	DCUN1D5	chr11:102921412-102962944	MSI2_KD_Poly	MSI2_C_Poly	OK	16.2597	18.4412	0.181626	0.233544	0.68935	0.8623	no	MSI2_KD_Total	MSI2_C_Total	OK	6.35225	6.56715	0.0479995	0.0676759	0.89875	0.961729	no
Unchanged	DCXR	DCXR	DCXR	chr17:79993756-79995573	MSI2_KD_Poly	MSI2_C_Poly	OK	124.569	178.67	0.520349	0.699192	0.23945	0.478248	no	MSI2_KD_Total	MSI2_C_Total	OK	63.0437	67.3833	0.0960397	0.136624	0.81635	0.927257	no
Unchanged	DDA1	DDA1	DDA1	chr19:17420336-17445638	MSI2_KD_Poly	MSI2_C_Poly	OK	38.6704	76.2109	0.978767	1.07674	0.06715	0.205686	no	MSI2_KD_Total	MSI2_C_Total	OK	12.9594	21.2201	0.711434	0.881028	0.12335	0.310957	no
Unchanged	DDAH2	DDAH2	DDAH2	chr6_ssto_hap7:3025630-3028859	MSI2_KD_Poly	MSI2_C_Poly	OK	32.1255	34.6119	0.107545	0.138088	0.8101	0.924706	no	MSI2_KD_Total	MSI2_C_Total	OK	16.3773	16.7747	0.0345909	0.0433213	0.9413	0.978349	no
Unchanged	DDB2	DDB2	DDB2	chr11:47236492-47260769	MSI2_KD_Poly	MSI2_C_Poly	OK	11.6491	12.5465	0.107067	0.129332	0.8239	0.930092	no	MSI2_KD_Total	MSI2_C_Total	OK	7.80541	4.94014	-0.659922	-0.720469	0.2227	0.45699	no
Downregulated	DDIT3	DDIT3	DDIT3	chr12:57881735-57914300	MSI2_KD_Poly	MSI2_C_Poly	OK	42.1146	140.422	1.73738	0.782628	0.31945	0.570264	no	MSI2_KD_Total	MSI2_C_Total	OK	53.2065	64.7246	0.282711	0.13484	0.85705	0.945006	no
Unchanged	DDRGK1	DDRGK1	DDRGK1	chr20:3171011-3185295	MSI2_KD_Poly	MSI2_C_Poly	OK	42.2493	47.033	0.154747	0.217094	0.6924	0.86416	no	MSI2_KD_Total	MSI2_C_Total	OK	26.4336	27.7626	0.0707671	0.0953485	0.86225	0.947328	no
Downregulated	DDT	DDT	DDT	chr22:24309025-24322019	MSI2_KD_Poly	MSI2_C_Poly	OK	35.395	72.0928	1.02631	1.27914	0.0221	0.0936524	no	MSI2_KD_Total	MSI2_C_Total	OK	26.9173	22.941	-0.230608	-0.245955	0.66845	0.849794	no
Upregulated	DDX1	DDX1	DDX1	chr2:15731744-15771235	MSI2_KD_Poly	MSI2_C_Poly	OK	73.6276	19.7163	-1.90086	-1.97126	0.0033	0.0234966	yes	MSI2_KD_Total	MSI2_C_Total	OK	105.67	131.818	0.318973	0.427802	0.45735	0.700715	no
Upregulated	DDX10	DDX10	DDX10	chr11:108535751-108811657	MSI2_KD_Poly	MSI2_C_Poly	OK	8.88886	3.53526	-1.33018	-1.64368	0.0057	0.0351496	yes	MSI2_KD_Total	MSI2_C_Total	OK	36.769	34.2359	-0.102978	-0.137832	0.80535	0.922544	no
Upregulated	DDX17	DDX17	DDX17	chr22:38864066-38902345	MSI2_KD_Poly	MSI2_C_Poly	OK	50.261	21.0492	-1.25567	-1.3045	0.0228	0.0958017	no	MSI2_KD_Total	MSI2_C_Total	OK	96.7297	82.1459	-0.235771	-0.282315	0.6254	0.823714	no
Upregulated	DDX18	DDX18	DDX18	chr2:118572254-118589953	MSI2_KD_Poly	MSI2_C_Poly	OK	30.8363	10.7435	-1.52116	-2.01757	0.0008	0.00830652	yes	MSI2_KD_Total	MSI2_C_Total	OK	58.7592	60.6643	0.0460342	0.0616519	0.9153	0.968364	no
Upregulated	DDX20	DDX20	DDX20	chr1:112264685-112310199	MSI2_KD_Poly	MSI2_C_Poly	OK	10.848	4.35984	-1.31507	-1.15075	0.0587	0.187362	no	MSI2_KD_Total	MSI2_C_Total	OK	17.1129	19.7487	0.206679	0.270201	0.625	0.823435	no
Upregulated	DDX21	DDX21	DDX21	chr10:70715878-70744825	MSI2_KD_Poly	MSI2_C_Poly	OK	99.2977	33.9467	-1.54849	-1.92568	0.002	0.0162524	yes	MSI2_KD_Total	MSI2_C_Total	OK	255.988	228.968	-0.16093	-0.179791	0.7594	0.899884	no
Upregulated	DDX24	DDX24	DDX24	chr14:94517267-94547558	MSI2_KD_Poly	MSI2_C_Poly	OK	42.5451	19.9292	-1.09411	-1.41247	0.01015	0.0534617	no	MSI2_KD_Total	MSI2_C_Total	OK	61.0158	60.3424	-0.0160105	-0.0224742	0.9662	0.987057	no
Upregulated	DDX27	DDX27	DDX27	chr20:47835831-47860614	MSI2_KD_Poly	MSI2_C_Poly	OK	41.8347	12.9203	-1.69506	-2.36647	5e-05	0.000969462	yes	MSI2_KD_Total	MSI2_C_Total	OK	62.2215	43.396	-0.519851	-0.731138	0.1846	0.405438	no
Unchanged	DDX39A	DDX39A	DDX39A	chr19:14519609-14530195	MSI2_KD_Poly	MSI2_C_Poly	OK	206.471	223.056	0.111461	0.137247	0.8072	0.923322	no	MSI2_KD_Total	MSI2_C_Total	OK	100.513	143.279	0.511451	0.708492	0.2253	0.460423	no
Unchanged	DDX39B	DDX39B	DDX39B	chr6_ssto_hap7:2827543-2845430	MSI2_KD_Poly	MSI2_C_Poly	OK	136.241	188.156	0.465774	0.583541	0.33705	0.587965	no	MSI2_KD_Total	MSI2_C_Total	OK	146.288	155.864	0.0914771	0.117439	0.8346	0.934759	no
Upregulated	DDX3X	DDX3X	DDX3X	chrX:41192560-41223725	MSI2_KD_Poly	MSI2_C_Poly	OK	43.7833	15.6011	-1.48874	-1.65899	0.0069	0.0403139	yes	MSI2_KD_Total	MSI2_C_Total	OK	95.7724	96.4525	0.0102094	0.0124396	0.98105	0.992171	no
Unchanged	DDX41	DDX41	DDX41	chr5:176938577-176943967	MSI2_KD_Poly	MSI2_C_Poly	OK	77.6734	95.0631	0.291465	0.393073	0.49665	0.733207	no	MSI2_KD_Total	MSI2_C_Total	OK	51.5743	49.6469	-0.0549483	-0.0752522	0.8951	0.960336	no
Upregulated	DDX46	DDX46	DDX46	chr5:134094423-134166826	MSI2_KD_Poly	MSI2_C_Poly	OK	12.3255	4.18806	-1.55729	-2.10223	0.0006	0.0066805	yes	MSI2_KD_Total	MSI2_C_Total	OK	53.5955	46.2603	-0.212336	-0.279071	0.62785	0.825196	no
Upregulated	DDX5	DDX5	DDX5	chr17:62494373-62502484	MSI2_KD_Poly	MSI2_C_Poly	OK	67.0374	23.3447	-1.52187	-1.56077	0.0144	0.0688281	no	MSI2_KD_Total	MSI2_C_Total	OK	113.311	108.531	-0.0621792	-0.0786385	0.8858	0.957068	no
Upregulated	DDX52	DDX52	DDX52	chr17:35969789-36003493	MSI2_KD_Poly	MSI2_C_Poly	OK	9.28092	2.8812	-1.6876	-2.04829	0.00075	0.00791401	yes	MSI2_KD_Total	MSI2_C_Total	OK	13.6567	13.368	-0.0308233	-0.0437501	0.9406	0.978062	no
Upregulated	DDX6	DDX6	DDX6	chr11:118618472-118661972	MSI2_KD_Poly	MSI2_C_Poly	OK	22.4376	10.9799	-1.03105	-1.35916	0.01995	0.0870361	no	MSI2_KD_Total	MSI2_C_Total	OK	42.588	35.6685	-0.255796	-0.32795	0.5624	0.781693	no
Unchanged	DEAF1	DEAF1	DEAF1	chr11:644219-705028	MSI2_KD_Poly	MSI2_C_Poly	OK	26.0191	27.9771	0.104673	0.127608	0.82735	0.931677	no	MSI2_KD_Total	MSI2_C_Total	OK	20.5763	17.8522	-0.204875	-0.264074	0.6489	0.838281	no
Downregulated	DEDD	DEDD	DEDD	chr1:161070345-161102478	MSI2_KD_Poly	MSI2_C_Poly	OK	13.4879	31.6578	1.2309	0.601332	0.3882	0.639535	no	MSI2_KD_Total	MSI2_C_Total	OK	12.0467	12.5362	0.0574663	0.0347801	0.9471	0.980277	no
Unchanged	DEDD2	DEDD2	DEDD2	chr19:42702744-42724304	MSI2_KD_Poly	MSI2_C_Poly	OK	57.7403	78.6296	0.445494	0.535614	0.3368	0.587634	no	MSI2_KD_Total	MSI2_C_Total	OK	22.2526	28.3989	0.351863	0.467596	0.4337	0.681106	no
Unchanged	DEF6	DEF6	DEF6	chr6:35265594-35289548	MSI2_KD_Poly	MSI2_C_Poly	OK	35.0512	36.6564	0.0646039	0.0892504	0.87475	0.952707	no	MSI2_KD_Total	MSI2_C_Total	OK	13.0516	15.2944	0.228773	0.310659	0.5825	0.795974	no
Unchanged	DEF8	DEF8	DEF8	chr16:90015138-90034468	MSI2_KD_Poly	MSI2_C_Poly	OK	83.5544	93.2545	0.158458	0.18627	0.76065	0.90055	no	MSI2_KD_Total	MSI2_C_Total	OK	30.7573	32.0829	0.060875	0.0628676	0.91515	0.968297	no
Unchanged	DENND1A	DENND1A	DENND1A	chr9:126118445-126692417	MSI2_KD_Poly	MSI2_C_Poly	OK	27.7962	29.2672	0.074396	0.0604047	0.89675	0.961006	no	MSI2_KD_Total	MSI2_C_Total	OK	14.7894	12.6684	-0.223333	-0.247551	0.65555	0.842133	no
Unchanged	DERA	DERA	DERA	chr12:16064105-16190315	MSI2_KD_Poly	MSI2_C_Poly	OK	6.69579	6.72685	0.00667615	0.00760394	0.9895	0.995472	no	MSI2_KD_Total	MSI2_C_Total	OK	4.16533	4.77713	0.197712	0.22392	0.69705	0.866767	no
Unchanged	DERL2	DERL2	DERL2	chr17:5374570-5389550	MSI2_KD_Poly	MSI2_C_Poly	OK	3.5304	5.38708	0.609671	0.722817	0.2071	0.436443	no	MSI2_KD_Total	MSI2_C_Total	OK	2.83537	3.14529	0.14966	0.185096	0.76005	0.900315	no
Unchanged	DERL3	DERL3	DERL3	chr22:24129149-24181199	MSI2_KD_Poly	MSI2_C_Poly	OK	4.44771	5.25898	0.24172	0.0605777	0.85535	0.944358	no	MSI2_KD_Total	MSI2_C_Total	OK	1.33519	2.46799	0.886287	0.244314	0.46425	0.706513	no
Unchanged	DESI1	DESI1	DESI1	chr22:41994031-42017061	MSI2_KD_Poly	MSI2_C_Poly	OK	28.7363	49.8107	0.793584	1.09227	0.0563	0.181951	no	MSI2_KD_Total	MSI2_C_Total	OK	17.4927	16.3288	-0.099339	-0.141677	0.802	0.921129	no
Unchanged	DESI2	DESI2	DESI2	chr1:244816349-244872336	MSI2_KD_Poly	MSI2_C_Poly	OK	13.4252	13.4826	0.0061594	0.00836586	0.9886	0.995251	no	MSI2_KD_Total	MSI2_C_Total	OK	17.332	15.3421	-0.175947	-0.242643	0.6758	0.854156	no
Unchanged	DET1	DET1	DET1	chr15:89055713-89089912	MSI2_KD_Poly	MSI2_C_Poly	OK	5.85673	8.44905	0.528695	0.649116	0.2625	0.505596	no	MSI2_KD_Total	MSI2_C_Total	OK	5.87392	4.87639	-0.26851	-0.338978	0.56895	0.786106	no
Unchanged	DEXI	DEXI	DEXI	chr16:11022747-11036257	MSI2_KD_Poly	MSI2_C_Poly	OK	19.7571	28.7471	0.541046	0.710329	0.2115	0.442331	no	MSI2_KD_Total	MSI2_C_Total	OK	10.0715	11.1616	0.148258	0.18492	0.73835	0.888948	no
Unchanged	DFFA	DFFA	DFFA	chr1:10520602-10532613	MSI2_KD_Poly	MSI2_C_Poly	OK	54.6279	56.5046	0.0487282	0.0663764	0.9108	0.966599	no	MSI2_KD_Total	MSI2_C_Total	OK	31.4441	28.8444	-0.124502	-0.173767	0.75745	0.898781	no
Unchanged	DFFB	DFFB	DFFB	chr1:3773830-3801993	MSI2_KD_Poly	MSI2_C_Poly	OK	5.78776	7.5433	0.382191	0.501193	0.39275	0.643695	no	MSI2_KD_Total	MSI2_C_Total	OK	3.88966	4.81555	0.308056	0.378316	0.5063	0.740643	no
Unchanged	DGCR2	DGCR2	DGCR2	chr22:19023794-19109967	MSI2_KD_Poly	MSI2_C_Poly	OK	55.7715	62.6916	0.168744	0.207873	0.7271	0.883301	no	MSI2_KD_Total	MSI2_C_Total	OK	31.4418	40.3555	0.360082	0.482654	0.40745	0.657574	no
Unchanged	DGCR6L	DGCR6L	DGCR6L	chr22:20301760-20307628	MSI2_KD_Poly	MSI2_C_Poly	OK	59.2644	67.6448	0.190814	0.226071	0.697	0.866767	no	MSI2_KD_Total	MSI2_C_Total	OK	17.8573	30.0233	0.749563	0.986966	0.08885	0.249672	no
Downregulated	DGCR8	DGCR8	DGCR8	chr22:20067754-20114880	MSI2_KD_Poly	MSI2_C_Poly	OK	15.8919	34.8362	1.1323	0.210789	0.52465	0.754206	no	MSI2_KD_Total	MSI2_C_Total	OK	44.1785	50.2094	0.184612	0.0823792	0.92175	0.970792	no
Unchanged	DGKD	DGKD	DGKD	chr2:234263152-234380743	MSI2_KD_Poly	MSI2_C_Poly	OK	8.34599	8.84021	0.0829964	0.115919	0.8394	0.936994	no	MSI2_KD_Total	MSI2_C_Total	OK	6.67115	5.98707	-0.156085	-0.216958	0.71165	0.874683	no
Unchanged	DHCR24	DHCR24	DHCR24	chr1:55315299-55352921	MSI2_KD_Poly	MSI2_C_Poly	OK	132.988	151.377	0.186843	0.221055	0.703	0.870148	no	MSI2_KD_Total	MSI2_C_Total	OK	80.7612	104.598	0.373118	0.476384	0.4021	0.652359	no
Unchanged	DHDDS	DHDDS	DHDDS	chr1:26758772-26797795	MSI2_KD_Poly	MSI2_C_Poly	OK	16.1001	21.405	0.410879	0.555498	0.33475	0.585475	no	MSI2_KD_Total	MSI2_C_Total	OK	8.94942	11.6314	0.378154	0.54204	0.3851	0.636753	no
Unchanged	DHFR	DHFR	DHFR	chr5:79922044-80172634	MSI2_KD_Poly	MSI2_C_Poly	OK	10.7783	12.3689	0.198591	0.244307	0.6727	0.852378	no	MSI2_KD_Total	MSI2_C_Total	OK	16.9386	13.1129	-0.369327	-0.367764	0.5202	0.750351	no
Unchanged	DHODH	DHODH	DHODH	chr16:72042642-72059316	MSI2_KD_Poly	MSI2_C_Poly	OK	10.1228	13.1623	0.378798	0.498377	0.39005	0.641211	no	MSI2_KD_Total	MSI2_C_Total	OK	6.59319	9.36244	0.505908	0.665806	0.2383	0.476898	no
Unchanged	DHPS	DHPS	DHPS	chr19:12777617-12792701	MSI2_KD_Poly	MSI2_C_Poly	OK	88.1518	114.109	0.372349	0.370636	0.52715	0.756	no	MSI2_KD_Total	MSI2_C_Total	OK	48.1488	41.6605	-0.208819	-0.182356	0.74985	0.894753	no
Unchanged	DHRS1	DHRS1	DHRS1	chr14:24759803-24769039	MSI2_KD_Poly	MSI2_C_Poly	OK	11.4646	15.4225	0.427852	0.537932	0.3365	0.58728	no	MSI2_KD_Total	MSI2_C_Total	OK	7.29405	9.6485	0.403585	0.465726	0.42065	0.669287	no
Unchanged	DHRS11	DHRS11	DHRS11	chr17:34948225-34957233	MSI2_KD_Poly	MSI2_C_Poly	OK	65.8581	77.391	0.232803	0.306353	0.58895	0.800247	no	MSI2_KD_Total	MSI2_C_Total	OK	25.4328	26.8905	0.0804056	0.112731	0.8399	0.937272	no
Unchanged	DHRS4	DHRS4	DHRS4	chr14:24407939-24438488	MSI2_KD_Poly	MSI2_C_Poly	OK	8.14753	11.0999	0.446113	0.309191	0.61635	0.818434	no	MSI2_KD_Total	MSI2_C_Total	OK	2.61906	3.29151	0.329701	0.173079	0.7757	0.907948	no
Unchanged	DHRS4-AS1	DHRS4-AS1	DHRS4-AS1	chr14:24407939-24438488	MSI2_KD_Poly	MSI2_C_Poly	OK	6.81	10.9385	0.683684	0.770193	0.18695	0.408815	no	MSI2_KD_Total	MSI2_C_Total	OK	4.69253	4.25193	-0.142248	-0.157192	0.7966	0.918269	no
Unchanged	DHRS7B	DHRS7B	DHRS7B	chr17:21030240-21095285	MSI2_KD_Poly	MSI2_C_Poly	OK	6.18441	9.98415	0.691005	0.837077	0.1472	0.349374	no	MSI2_KD_Total	MSI2_C_Total	OK	3.44644	5.72988	0.733398	0.852256	0.1357	0.33117	no
Upregulated	DHTKD1	DHTKD1	DHTKD1	chr10:12110915-12165227	MSI2_KD_Poly	MSI2_C_Poly	OK	6.17646	2.70757	-1.18978	-1.53303	0.00585	0.0357656	yes	MSI2_KD_Total	MSI2_C_Total	OK	6.72135	5.25374	-0.355405	-0.479181	0.3934	0.644209	no
Upregulated	DHX15	DHX15	DHX15	chr4:24529087-24586184	MSI2_KD_Poly	MSI2_C_Poly	OK	49.695	17.6033	-1.49726	-1.57064	0.0173	0.0786707	no	MSI2_KD_Total	MSI2_C_Total	OK	82.276	86.6271	0.0743459	0.0993932	0.8635	0.947911	no
Upregulated	DHX32	DHX32	DHX32	chr10:127512103-127569884	MSI2_KD_Poly	MSI2_C_Poly	OK	14.2966	6.72835	-1.08734	-0.694401	0.31415	0.564551	no	MSI2_KD_Total	MSI2_C_Total	OK	10.6723	10.1324	-0.0748988	-0.0384017	0.94705	0.980277	no
Upregulated	DHX36	DHX36	DHX36	chr3:153993456-154042286	MSI2_KD_Poly	MSI2_C_Poly	OK	9.64978	3.032	-1.67023	-1.94556	0.0014	0.0125568	yes	MSI2_KD_Total	MSI2_C_Total	OK	24.7887	26.8243	0.113853	0.161911	0.7753	0.907859	no
Unchanged	DIABLO	DIABLO	DIABLO	chr12:122692208-122713339	MSI2_KD_Poly	MSI2_C_Poly	OK	67.5162	97.061	0.523658	0.705508	0.2304	0.466908	no	MSI2_KD_Total	MSI2_C_Total	OK	34.7394	37.0495	0.0928819	0.124885	0.8292	0.932516	no
Upregulated	DLAT	DLAT	DLAT	chr11:111895537-111944895	MSI2_KD_Poly	MSI2_C_Poly	OK	54.99	20.6526	-1.41285	-1.84436	0.0017	0.014405	yes	MSI2_KD_Total	MSI2_C_Total	OK	55.0664	46.5204	-0.243306	-0.321047	0.579	0.793401	no
Upregulated	DLD	DLD	DLD	chr7:107531551-107561643	MSI2_KD_Poly	MSI2_C_Poly	OK	39.266	10.8981	-1.8492	-2.25179	0.00015	0.00233513	yes	MSI2_KD_Total	MSI2_C_Total	OK	59.8693	48.7975	-0.295008	-0.398193	0.49015	0.727978	no
Downregulated	DLEU1	DLEU1	DLEU1	chr13:50556687-51102779	MSI2_KD_Poly	MSI2_C_Poly	OK	9.69096	21.4941	1.14923	1.12477	0.0481	0.163083	no	MSI2_KD_Total	MSI2_C_Total	OK	8.26338	10.9541	0.406663	0.399508	0.48125	0.72131	no
Upregulated	DLG1	DLG1	DLG1	chr3:196769430-197030621	MSI2_KD_Poly	MSI2_C_Poly	OK	8.27401	3.54829	-1.22146	-1.51937	0.009	0.0490703	yes	MSI2_KD_Total	MSI2_C_Total	OK	21.408	18.8875	-0.180719	-0.248326	0.6716	0.851768	no
Unchanged	DLG4	DLG4	DLG4	chr17:7093209-7128586	MSI2_KD_Poly	MSI2_C_Poly	OK	11.1701	15.9733	0.516012	0.242987	0.6636	0.847013	no	MSI2_KD_Total	MSI2_C_Total	OK	4.71355	4.70233	-0.00343759	-0.00143732	0.99815	0.998963	no
Downregulated	DLGAP1-AS1	DLGAP1-AS1	DLGAP1-AS1	chr18:3496029-4455266	MSI2_KD_Poly	MSI2_C_Poly	OK	4.23359	10.7031	1.33808	1.01187	0.1041	0.277884	no	MSI2_KD_Total	MSI2_C_Total	OK	6.85667	7.3061	0.0915935	0.0675242	0.90325	0.963667	no
Unchanged	DLGAP1-AS2	DLGAP1-AS2	DLGAP1-AS2	chr18:3496029-4455266	MSI2_KD_Poly	MSI2_C_Poly	OK	6.87042	8.94236	0.380257	0.291454	0.62125	0.821127	no	MSI2_KD_Total	MSI2_C_Total	OK	8.39949	4.64033	-0.856074	-0.640926	0.2621	0.505172	no
Upregulated	DLGAP5	DLGAP5	DLGAP5	chr14:55614833-55658396	MSI2_KD_Poly	MSI2_C_Poly	OK	10.6373	3.51138	-1.59902	-1.86498	0.0025	0.0191761	yes	MSI2_KD_Total	MSI2_C_Total	OK	40.9466	37.2618	-0.136049	-0.193852	0.73275	0.886065	no
Unchanged	DLX4	DLX4	DLX4	chr17:48046561-48052323	MSI2_KD_Poly	MSI2_C_Poly	OK	14.9904	29.3523	0.969432	1.16622	0.0419	0.14786	no	MSI2_KD_Total	MSI2_C_Total	OK	5.72692	9.01582	0.654699	0.787556	0.1736	0.389706	no
Unchanged	DMTF1	DMTF1	DMTF1	chr7:86781676-86849031	MSI2_KD_Poly	MSI2_C_Poly	OK	3.68185	5.15881	0.486609	0.577186	0.33445	0.585211	no	MSI2_KD_Total	MSI2_C_Total	OK	17.7913	18.3244	0.0425915	0.058057	0.9224	0.970982	no
Unchanged	DMTN	DMTN	DMTN	chr8:21911065-21940038	MSI2_KD_Poly	MSI2_C_Poly	OK	72.6392	115.168	0.664915	0.848411	0.15585	0.36256	no	MSI2_KD_Total	MSI2_C_Total	OK	25.1641	34.0969	0.438276	0.589768	0.3265	0.577687	no
Upregulated	DNA2	DNA2	DNA2	chr10:70173820-70231878	MSI2_KD_Poly	MSI2_C_Poly	OK	7.08282	3.52667	-1.00602	-1.21471	0.0405	0.144465	no	MSI2_KD_Total	MSI2_C_Total	OK	16.4961	16.5237	0.00240863	0.00341458	0.99535	0.997841	no
Upregulated	DNAAF2	DNAAF2	DNAAF2	chr14:50091891-50101948	MSI2_KD_Poly	MSI2_C_Poly	OK	13.6221	6.15385	-1.14639	-1.52808	0.01095	0.0565188	no	MSI2_KD_Total	MSI2_C_Total	OK	5.36796	7.14659	0.41288	0.539801	0.3471	0.598528	no
Unchanged	DNAAF3	DNAAF3	DNAAF3	chr19:55670028-55678090	MSI2_KD_Poly	MSI2_C_Poly	OK	49.2007	61.7225	0.327119	0.402215	0.50245	0.737733	no	MSI2_KD_Total	MSI2_C_Total	OK	12.1399	18.2979	0.591918	0.792866	0.1861	0.407627	no
Upregulated	DNAAF5	DNAAF5	DNAAF5	chr7:588833-826116	MSI2_KD_Poly	MSI2_C_Poly	OK	64.5862	30.4666	-1.084	-0.936982	0.099	0.268534	no	MSI2_KD_Total	MSI2_C_Total	OK	31.6246	34.2269	0.114086	0.129953	0.83515	0.934948	no
Upregulated	DNAH14	DNAH14	DNAH14	chr1:225117355-225586996	MSI2_KD_Poly	MSI2_C_Poly	OK	84.0205	38.492	-1.12619	-1.44834	0.0152	0.0717951	no	MSI2_KD_Total	MSI2_C_Total	OK	58.3313	43.9307	-0.40904	-0.537849	0.36215	0.614319	no
Upregulated	DNAJA1	DNAJA1	DNAJA1	chr9:33025208-33039062	MSI2_KD_Poly	MSI2_C_Poly	OK	227.785	79.0397	-1.52702	-1.5742	0.0146	0.0695722	no	MSI2_KD_Total	MSI2_C_Total	OK	261.128	281.254	0.107115	0.137626	0.80885	0.923991	no
Upregulated	DNAJA2	DNAJA2	DNAJA2	chr16:46989273-47007625	MSI2_KD_Poly	MSI2_C_Poly	OK	37.8414	18.5889	-1.02553	-1.33258	0.0181	0.0811894	no	MSI2_KD_Total	MSI2_C_Total	OK	36.0807	33.7215	-0.097556	-0.138011	0.8045	0.922472	no
Unchanged	DNAJB1	DNAJB1	DNAJB1	chr19:14625575-14629371	MSI2_KD_Poly	MSI2_C_Poly	OK	75.2409	81.6041	0.117126	0.166717	0.78185	0.911017	no	MSI2_KD_Total	MSI2_C_Total	OK	59.5507	57.2191	-0.0576219	-0.0798381	0.88495	0.956824	no
Upregulated	DNAJB11	DNAJB11	DNAJB11	chr3:186288464-186303589	MSI2_KD_Poly	MSI2_C_Poly	OK	72.0135	34.4543	-1.06358	-1.30431	0.01935	0.0851281	no	MSI2_KD_Total	MSI2_C_Total	OK	59.5972	73.2628	0.297837	0.422384	0.45115	0.695693	no
Unchanged	DNAJB12	DNAJB12	DNAJB12	chr10:74092587-74114907	MSI2_KD_Poly	MSI2_C_Poly	OK	17.3012	21.2868	0.29909	0.408933	0.4797	0.719949	no	MSI2_KD_Total	MSI2_C_Total	OK	13.2141	12.8414	-0.0412751	-0.0574364	0.9206	0.970479	no
Upregulated	DNAJB4	DNAJB4	DNAJB4	chr1:78470635-78482995	MSI2_KD_Poly	MSI2_C_Poly	OK	10.8658	3.23728	-1.74693	-2.00488	0.0007	0.00750442	yes	MSI2_KD_Total	MSI2_C_Total	OK	11.3728	11.7333	0.0450235	0.0594893	0.9184	0.969749	no
Upregulated	DNAJC10	DNAJC10	DNAJC10	chr2:183580767-183644750	MSI2_KD_Poly	MSI2_C_Poly	OK	10.0866	4.50832	-1.16177	-1.351	0.031	0.119382	no	MSI2_KD_Total	MSI2_C_Total	OK	23.8758	22.8876	-0.0609829	-0.0855673	0.88605	0.957153	no
Unchanged	DNAJC11	DNAJC11	DNAJC11	chr1:6684924-6761966	MSI2_KD_Poly	MSI2_C_Poly	OK	47.6428	64.3199	0.433006	0.509837	0.373	0.62456	no	MSI2_KD_Total	MSI2_C_Total	OK	41.9637	44.6077	0.0881492	0.116899	0.83605	0.935369	no
Unchanged	DNAJC14	DNAJC14	DNAJC14	chr12:56211805-56236767	MSI2_KD_Poly	MSI2_C_Poly	OK	22.3459	35.9463	0.685833	0.708168	0.2256	0.460653	no	MSI2_KD_Total	MSI2_C_Total	OK	17.7847	17.8956	0.00897362	0.0094818	0.98755	0.994836	no
Unchanged	DNAJC17	DNAJC17	DNAJC17	chr15:41060066-41106767	MSI2_KD_Poly	MSI2_C_Poly	OK	21.3546	26.3266	0.301972	0.230509	0.686	0.86031	no	MSI2_KD_Total	MSI2_C_Total	OK	13.9326	12.5929	-0.145849	-0.107846	0.8511	0.942376	no
Downregulated	DNAJC19	DNAJC19	DNAJC19	chr3:180701497-180707562	MSI2_KD_Poly	MSI2_C_Poly	OK	8.67046	22.6078	1.38264	1.76989	0.0038	0.0260935	yes	MSI2_KD_Total	MSI2_C_Total	OK	11.7946	10.8291	-0.123217	-0.157822	0.78845	0.914338	no
Unchanged	DNAJC30	DNAJC30	DNAJC30	chr7:73095247-73097781	MSI2_KD_Poly	MSI2_C_Poly	OK	4.13924	6.3081	0.60784	0.717528	0.20615	0.435223	no	MSI2_KD_Total	MSI2_C_Total	OK	1.92308	2.19152	0.188509	0.207097	0.70925	0.873456	no
Unchanged	DNAJC4	DNAJC4	DNAJC4	chr11:63997752-64001753	MSI2_KD_Poly	MSI2_C_Poly	OK	42.4212	54.2774	0.355564	0.463874	0.42425	0.67248	no	MSI2_KD_Total	MSI2_C_Total	OK	21.2696	17.8211	-0.255204	-0.341133	0.57285	0.789037	no
Upregulated	DNAJC6	DNAJC6	DNAJC6	chr1:65730376-65881552	MSI2_KD_Poly	MSI2_C_Poly	OK	19.0086	7.63736	-1.31551	-1.7609	0.00275	0.0205672	yes	MSI2_KD_Total	MSI2_C_Total	OK	26.9011	29.301	0.123285	0.172148	0.7714	0.905724	no
Upregulated	DNAJC7	DNAJC7	DNAJC7	chr17:40118758-40190044	MSI2_KD_Poly	MSI2_C_Poly	OK	95.9825	44.1554	-1.12018	-0.581198	0.4463	0.691733	no	MSI2_KD_Total	MSI2_C_Total	OK	107.043	99.6317	-0.103511	-0.103936	0.8608	0.946708	no
Unchanged	DNAJC9	DNAJC9	DNAJC9	chr10:74927876-75007089	MSI2_KD_Poly	MSI2_C_Poly	OK	44.3116	60.0196	0.43775	0.559321	0.3245	0.575757	no	MSI2_KD_Total	MSI2_C_Total	OK	39.0195	45.6702	0.227058	0.300467	0.5983	0.806614	no
Downregulated	DNAL4	DNAL4	DNAL4	chr22:39174512-39190161	MSI2_KD_Poly	MSI2_C_Poly	OK	9.16349	18.4504	1.00968	1.21844	0.0374	0.136312	no	MSI2_KD_Total	MSI2_C_Total	OK	4.01866	3.7337	-0.10611	-0.117496	0.83295	0.934036	no
Unchanged	DND1	DND1	DND1	chr5:140044383-140053171	MSI2_KD_Poly	MSI2_C_Poly	OK	8.23369	9.62099	0.224646	0.108335	0.87695	0.953437	no	MSI2_KD_Total	MSI2_C_Total	OK	5.14664	5.06943	-0.0218088	-0.0107365	0.9886	0.995251	no
Unchanged	DNLZ	DNLZ	DNLZ	chr9:139256351-139258263	MSI2_KD_Poly	MSI2_C_Poly	OK	16.5821	19.9081	0.263731	0.286958	0.6149	0.817565	no	MSI2_KD_Total	MSI2_C_Total	OK	4.40156	8.26116	0.908328	0.921694	0.0971	0.265158	no
Upregulated	DNM1L	DNM1L	DNM1L	chr12:32832133-32898584	MSI2_KD_Poly	MSI2_C_Poly	OK	16.7298	7.25545	-1.20528	-1.51216	0.01345	0.0654225	no	MSI2_KD_Total	MSI2_C_Total	OK	35.4178	34.1884	-0.0509701	-0.0686337	0.90715	0.965231	no
Unchanged	DNPEP	DNPEP	DNPEP	chr2:220238179-220252662	MSI2_KD_Poly	MSI2_C_Poly	OK	33.6018	42.8458	0.350615	0.479513	0.3918	0.642809	no	MSI2_KD_Total	MSI2_C_Total	OK	19.7437	19.3314	-0.030443	-0.0415253	0.94195	0.978597	no
Unchanged	DNTTIP1	DNTTIP1	DNTTIP1	chr20:44420575-44440066	MSI2_KD_Poly	MSI2_C_Poly	OK	45.7906	47.1024	0.0407505	0.0571388	0.9198	0.970144	no	MSI2_KD_Total	MSI2_C_Total	OK	23.3133	15.7044	-0.569982	-0.752372	0.18395	0.404554	no
Unchanged	DOCK6	DOCK6	DOCK6	chr19:11309968-11373168	MSI2_KD_Poly	MSI2_C_Poly	OK	7.53035	7.73521	0.0387241	0.0503633	0.9282	0.97342	no	MSI2_KD_Total	MSI2_C_Total	OK	5.45473	7.18537	0.397553	0.551506	0.3163	0.566922	no
Unchanged	DOK1	DOK1	DOK1	chr2:74753774-74784678	MSI2_KD_Poly	MSI2_C_Poly	OK	18.8234	21.5313	0.19391	0.0764796	0.9022	0.963346	no	MSI2_KD_Total	MSI2_C_Total	OK	8.49955	10.3814	0.288543	0.109704	0.89195	0.959027	no
Unchanged	DOK4	DOK4	DOK4	chr16:57496550-57520385	MSI2_KD_Poly	MSI2_C_Poly	OK	4.97173	7.5558	0.603838	0.204394	0.79495	0.917394	no	MSI2_KD_Total	MSI2_C_Total	OK	2.74597	2.25286	-0.285556	-0.110352	0.8551	0.944315	no
Unchanged	DOLPP1	DOLPP1	DOLPP1	chr9:131843382-131852717	MSI2_KD_Poly	MSI2_C_Poly	OK	22.808	38.6784	0.761988	1.0342	0.07345	0.219428	no	MSI2_KD_Total	MSI2_C_Total	OK	17.4735	17.2443	-0.0190426	-0.0250558	0.965	0.98668	no
Downregulated	DPCD	DPCD	DPCD	chr10:103348088-103369410	MSI2_KD_Poly	MSI2_C_Poly	OK	41.3868	106.884	1.3688	1.79373	0.00275	0.0205672	yes	MSI2_KD_Total	MSI2_C_Total	OK	33.5273	32.1274	-0.06153	-0.0812637	0.8873	0.957634	no
Upregulated	DPF1	DPF1	DPF1	chr19:38701645-38720354	MSI2_KD_Poly	MSI2_C_Poly	OK	9.40147	4.60508	-1.02966	-1.21096	0.0376	0.136876	no	MSI2_KD_Total	MSI2_C_Total	OK	4.20095	2.94901	-0.510487	-0.582245	0.29955	0.548138	no
Unchanged	DPF2	DPF2	DPF2	chr11:65101224-65120451	MSI2_KD_Poly	MSI2_C_Poly	OK	69.9027	73.0965	0.0644534	0.083478	0.88205	0.955581	no	MSI2_KD_Total	MSI2_C_Total	OK	38.65	35.4934	-0.122917	-0.175686	0.75855	0.899393	no
Unchanged	DPH2	DPH2	DPH2	chr1:44435652-44439043	MSI2_KD_Poly	MSI2_C_Poly	OK	24.8092	39.5188	0.671664	0.914641	0.11025	0.288696	no	MSI2_KD_Total	MSI2_C_Total	OK	15.8295	22.3782	0.499475	0.664185	0.2586	0.50117	no
Downregulated	DPH3	DPH3	DPH3	chr3:16298567-16306496	MSI2_KD_Poly	MSI2_C_Poly	OK	4.26764	10.5189	1.30147	1.58177	0.0086	0.0474063	yes	MSI2_KD_Total	MSI2_C_Total	OK	12.8928	13.6708	0.0845318	0.114862	0.8433	0.938824	no
Downregulated	DPH7	DPH7	DPH7	chr9:140449358-140473387	MSI2_KD_Poly	MSI2_C_Poly	OK	13.1741	26.9625	1.03325	1.37634	0.01235	0.0616612	no	MSI2_KD_Total	MSI2_C_Total	OK	12.6776	16.3773	0.369421	0.480833	0.38915	0.640308	no
Downregulated	DPM2	DPM2	DPM2	chr9:130697373-130700763	MSI2_KD_Poly	MSI2_C_Poly	OK	34.4561	79.0975	1.19887	1.58779	0.00575	0.0353635	yes	MSI2_KD_Total	MSI2_C_Total	OK	31.8915	38.4944	0.271476	0.372745	0.5159	0.747513	no
Unchanged	DPM3	DPM3	DPM3	chr1:155112366-155112996	MSI2_KD_Poly	MSI2_C_Poly	OK	182.1	200.889	0.141667	0.163799	0.776	0.9081	no	MSI2_KD_Total	MSI2_C_Total	OK	27.7052	52.6928	0.927447	1.02905	0.0855	0.243034	no
Unchanged	DPP7	DPP7	DPP7	chr9:140004991-140009195	MSI2_KD_Poly	MSI2_C_Poly	OK	118.235	129.519	0.131502	0.156504	0.78115	0.910769	no	MSI2_KD_Total	MSI2_C_Total	OK	64.3958	66.8629	0.0542389	0.0762226	0.88995	0.958452	no
Upregulated	DPY19L1	DPY19L1	DPY19L1	chr7:34968492-35077653	MSI2_KD_Poly	MSI2_C_Poly	OK	13.8457	5.7674	-1.26345	-1.4578	0.01515	0.0716408	no	MSI2_KD_Total	MSI2_C_Total	OK	13.6798	12.3668	-0.145579	-0.208839	0.7149	0.876516	no
Downregulated	DPY30	DPY30	DPY30	chr2:32248971-32264844	MSI2_KD_Poly	MSI2_C_Poly	OK	46.9065	127.262	1.43994	1.91404	0.0013	0.0119061	yes	MSI2_KD_Total	MSI2_C_Total	OK	47.0433	49.6433	0.0776109	0.102494	0.8563	0.944683	no
Unchanged	DRAP1	DRAP1	DRAP1	chr11:65686727-65689048	MSI2_KD_Poly	MSI2_C_Poly	OK	413.938	463.973	0.164625	0.179052	0.7533	0.89658	no	MSI2_KD_Total	MSI2_C_Total	OK	67.1819	111.216	0.727221	0.986427	0.0749	0.22233	no
Unchanged	DRG1	DRG1	DRG1	chr22:31795538-31830172	MSI2_KD_Poly	MSI2_C_Poly	OK	87.5269	89.4694	0.0316677	0.0370518	0.94355	0.979106	no	MSI2_KD_Total	MSI2_C_Total	OK	53.015	49.3997	-0.101896	-0.13899	0.80445	0.922428	no
Unchanged	DRG2	DRG2	DRG2	chr17:17991180-18011299	MSI2_KD_Poly	MSI2_C_Poly	OK	20.8478	23.0491	0.144811	0.19902	0.72605	0.882831	no	MSI2_KD_Total	MSI2_C_Total	OK	13.2296	14.9779	0.179073	0.238563	0.6574	0.843419	no
Unchanged	DSCR3	DSCR3	DSCR3	chr21:38595725-38639833	MSI2_KD_Poly	MSI2_C_Poly	OK	23.0772	36.794	0.673002	0.916847	0.10675	0.282471	no	MSI2_KD_Total	MSI2_C_Total	OK	13.5735	18.1733	0.421025	0.593423	0.2897	0.53677	no
Downregulated	DSCR4	DSCR4	DSCR4	chr21:39426312-39493454	MSI2_KD_Poly	MSI2_C_Poly	OK	5.94766	22.6737	1.93063	2.09245	0.0006	0.0066805	yes	MSI2_KD_Total	MSI2_C_Total	OK	8.54885	11.702	0.452954	0.513716	0.3408	0.592138	no
Downregulated	DSCR8	DSCR8	DSCR8	chr21:39493544-39528605	MSI2_KD_Poly	MSI2_C_Poly	OK	25.032	93.7578	1.90517	2.06381	0.0019	0.0156651	yes	MSI2_KD_Total	MSI2_C_Total	OK	63.2779	89.953	0.50747	0.590156	0.33375	0.584612	no
Upregulated	DSG2	DSG2	DSG2	chr18:29078026-29136874	MSI2_KD_Poly	MSI2_C_Poly	OK	18.7931	6.5911	-1.51161	-1.85198	0.00145	0.0128715	yes	MSI2_KD_Total	MSI2_C_Total	OK	50.704	43.1257	-0.233553	-0.305328	0.59115	0.801863	no
Upregulated	DSN1	DSN1	DSN1	chr20:35380193-35402230	MSI2_KD_Poly	MSI2_C_Poly	OK	24.1341	7.09297	-1.76661	-2.01128	0.00105	0.0101718	yes	MSI2_KD_Total	MSI2_C_Total	OK	13.8789	10.8136	-0.360037	-0.481137	0.42795	0.676242	no
Unchanged	DSTN	DSTN	DSTN	chr20:17550598-17588652	MSI2_KD_Poly	MSI2_C_Poly	OK	57.1271	81.813	0.518154	0.700909	0.22065	0.45447	no	MSI2_KD_Total	MSI2_C_Total	OK	43.6677	42.8231	-0.0281782	-0.0398415	0.94585	0.979835	no
Unchanged	DSTNP2	DSTNP2	DSTNP2	chr12:6993845-6994950	MSI2_KD_Poly	MSI2_C_Poly	OK	9.04787	10.292	0.185867	0.21585	0.69815	0.867557	no	MSI2_KD_Total	MSI2_C_Total	OK	7.4923	3.56123	-1.07303	-1.12604	0.05665	0.182661	no
Downregulated	DTD1	DTD1	DTD1	chr20:18568555-18744560	MSI2_KD_Poly	MSI2_C_Poly	OK	26.946	54.9203	1.02727	1.3839	0.0173	0.0786707	no	MSI2_KD_Total	MSI2_C_Total	OK	15.3432	17.9188	0.22387	0.295232	0.6035	0.809994	no
Downregulated	DTD2	DTD2	DTD2	chr14:31889963-31926680	MSI2_KD_Poly	MSI2_C_Poly	OK	6.70401	14.1267	1.07533	1.40393	0.01445	0.069025	no	MSI2_KD_Total	MSI2_C_Total	OK	8.80045	11.9407	0.440239	0.577381	0.30515	0.554585	no
Upregulated	DTL	DTL	DTL	chr1:212113740-212278348	MSI2_KD_Poly	MSI2_C_Poly	OK	23.2312	9.96022	-1.22181	-1.09803	0.0557	0.180651	no	MSI2_KD_Total	MSI2_C_Total	OK	26.9544	26.511	-0.0239327	-0.0240385	0.96635	0.987057	no
Unchanged	DTYMK	DTYMK	DTYMK	chr2:242615156-242626383	MSI2_KD_Poly	MSI2_C_Poly	OK	45.8757	60.3908	0.396599	0.526356	0.3666	0.618638	no	MSI2_KD_Total	MSI2_C_Total	OK	18.1393	21.8171	0.26634	0.337079	0.5614	0.780952	no
Unchanged	DUS1L	DUS1L	DUS1L	chr17:80015747-80023697	MSI2_KD_Poly	MSI2_C_Poly	OK	118.015	119.144	0.0137441	0.0170837	0.9765	0.990696	no	MSI2_KD_Total	MSI2_C_Total	OK	48.3599	50.7984	0.0709727	0.0996389	0.85655	0.94476	no
Unchanged	DUS2	DUS2	DUS2	chr16:68055176-68113226	MSI2_KD_Poly	MSI2_C_Poly	OK	10.5616	11.5515	0.129262	0.126503	0.8288	0.932507	no	MSI2_KD_Total	MSI2_C_Total	OK	7.71681	6.64352	-0.216056	-0.202694	0.7292	0.884347	no
Unchanged	DUSP12	DUSP12	DUSP12	chr1:161719557-161726954	MSI2_KD_Poly	MSI2_C_Poly	OK	30.9706	38.8409	0.326676	0.440787	0.42825	0.676553	no	MSI2_KD_Total	MSI2_C_Total	OK	26.6249	26.8367	0.0114317	0.0150109	0.97895	0.991529	no
Unchanged	DUSP13	DUSP13	DUSP13	chr10:76854189-76868970	MSI2_KD_Poly	MSI2_C_Poly	OK	12.6262	14.6475	0.214236	0.235835	0.6771	0.855069	no	MSI2_KD_Total	MSI2_C_Total	OK	11.1949	6.9091	-0.696272	-0.672604	0.27365	0.518573	no
Unchanged	DUSP14	DUSP14	DUSP14	chr17:35849950-35873588	MSI2_KD_Poly	MSI2_C_Poly	OK	32.7755	63.0385	0.943614	1.31642	0.0164	0.0758701	no	MSI2_KD_Total	MSI2_C_Total	OK	15.5768	20.9972	0.430798	0.564459	0.31715	0.567785	no
Unchanged	DUSP23	DUSP23	DUSP23	chr1:159750758-159752333	MSI2_KD_Poly	MSI2_C_Poly	OK	39.1976	55.9839	0.514248	0.616625	0.27525	0.520349	no	MSI2_KD_Total	MSI2_C_Total	OK	6.2468	16.1948	1.37434	1.42434	0.0185	0.0824373	no
Unchanged	DUSP3	DUSP3	DUSP3	chr17:41843488-41856368	MSI2_KD_Poly	MSI2_C_Poly	OK	17.5332	20.2503	0.207854	0.295725	0.5993	0.807366	no	MSI2_KD_Total	MSI2_C_Total	OK	13.0101	9.93202	-0.389475	-0.529119	0.35315	0.604644	no
Unchanged	DUSP5	DUSP5	DUSP5	chr10:112257624-112271302	MSI2_KD_Poly	MSI2_C_Poly	OK	4.38964	6.72039	0.614442	0.768403	0.17	0.384528	no	MSI2_KD_Total	MSI2_C_Total	OK	3.02234	2.21425	-0.448849	-0.49688	0.3924	0.643444	no
Unchanged	DUT	DUT	DUT	chr15:48623620-48635570	MSI2_KD_Poly	MSI2_C_Poly	OK	92.5839	130.787	0.498385	0.592425	0.3145	0.564857	no	MSI2_KD_Total	MSI2_C_Total	OK	37.674	54.8695	0.542436	0.722299	0.22985	0.466166	no
Unchanged	DXO	DXO	DXO	chr6_ssto_hap7:3270297-3281933	MSI2_KD_Poly	MSI2_C_Poly	OK	10.0143	15.1038	0.592854	0.557574	0.328	0.579075	no	MSI2_KD_Total	MSI2_C_Total	OK	7.94868	10.2535	0.367334	0.349387	0.5386	0.764765	no
Upregulated	DYNC1I2	DYNC1I2	DYNC1I2	chr2:172543918-172606668	MSI2_KD_Poly	MSI2_C_Poly	OK	13.9197	4.80434	-1.53472	-1.7836	0.0045	0.0295114	yes	MSI2_KD_Total	MSI2_C_Total	OK	21.0972	16.7299	-0.334623	-0.459685	0.43795	0.684576	no
Upregulated	DYNC1LI1	DYNC1LI1	DYNC1LI1	chr3:32567462-32612366	MSI2_KD_Poly	MSI2_C_Poly	OK	61.1879	21.9503	-1.479	-1.91561	0.00115	0.0108906	yes	MSI2_KD_Total	MSI2_C_Total	OK	47.2228	54.3414	0.202567	0.286647	0.609	0.813729	no
Downregulated	DYNLL1	DYNLL1	DYNLL1	chr12:120907659-120936298	MSI2_KD_Poly	MSI2_C_Poly	OK	234.764	677.431	1.52886	1.85836	0.0026	0.0197712	yes	MSI2_KD_Total	MSI2_C_Total	OK	310.86	309.885	-0.00452867	-0.0058691	0.9917	0.996294	no
Unchanged	DYNLL2	DYNLL2	DYNLL2	chr17:56160779-56167618	MSI2_KD_Poly	MSI2_C_Poly	OK	86.6884	126.498	0.545207	0.72868	0.20385	0.432169	no	MSI2_KD_Total	MSI2_C_Total	OK	31.7396	40.5853	0.354677	0.497841	0.37165	0.62339	no
Downregulated	DYNLRB1	DYNLRB1	DYNLRB1	chr20:33104188-33128762	MSI2_KD_Poly	MSI2_C_Poly	OK	119.046	284.713	1.25799	1.64515	0.00605	0.0366205	yes	MSI2_KD_Total	MSI2_C_Total	OK	133.355	104.582	-0.350641	-0.50875	0.3805	0.63233	no
Downregulated	DYNLT1	DYNLT1	DYNLT1	chr6:159057506-159065818	MSI2_KD_Poly	MSI2_C_Poly	OK	54.7453	140.881	1.36367	1.71879	0.00355	0.0248263	yes	MSI2_KD_Total	MSI2_C_Total	OK	72.7835	62.0262	-0.230734	-0.271602	0.6488	0.838235	no
Unchanged	DYNLT3	DYNLT3	DYNLT3	chrX:37698088-37706889	MSI2_KD_Poly	MSI2_C_Poly	OK	4.18117	5.53735	0.405287	0.470183	0.4097	0.659591	no	MSI2_KD_Total	MSI2_C_Total	OK	13.0876	13.7943	0.0758658	0.0988256	0.86555	0.948821	no
Unchanged	DYRK1B	DYRK1B	DYRK1B	chr19:40315986-40324873	MSI2_KD_Poly	MSI2_C_Poly	OK	17.2761	17.3536	0.00645571	0.00783532	0.98985	0.995607	no	MSI2_KD_Total	MSI2_C_Total	OK	4.23893	4.62261	0.125008	0.147592	0.79885	0.919637	no
Unchanged	DYRK4	DYRK4	DYRK4	chr12:4699237-4723054	MSI2_KD_Poly	MSI2_C_Poly	OK	8.48419	15.2951	0.850218	0.969092	0.0994	0.269247	no	MSI2_KD_Total	MSI2_C_Total	OK	8.57147	6.90025	-0.312894	-0.323881	0.57945	0.793713	no
Unchanged	DYSF	DYSF	DYSF	chr2:71680752-71913893	MSI2_KD_Poly	MSI2_C_Poly	OK	6.7025	10.494	0.646797	0.820298	0.16875	0.38266	no	MSI2_KD_Total	MSI2_C_Total	OK	6.01958	12.9556	1.10584	1.35184	0.0588	0.187597	no
Unchanged	E2F1	E2F1	E2F1	chr20:32263291-32274210	MSI2_KD_Poly	MSI2_C_Poly	OK	17.8601	18.8244	0.0758699	0.0992709	0.8601	0.946388	no	MSI2_KD_Total	MSI2_C_Total	OK	12.7203	12.2448	-0.0549687	-0.0735487	0.8982	0.961533	no
Upregulated	E2F3	E2F3	E2F3	chr6:20402136-20493945	MSI2_KD_Poly	MSI2_C_Poly	OK	26.4354	13.1959	-1.00239	-1.35618	0.0251	0.102599	no	MSI2_KD_Total	MSI2_C_Total	OK	22.7648	24.1994	0.0881659	0.117741	0.8401	0.937415	no
Unchanged	E2F4	E2F4	E2F4	chr16:67226067-67232821	MSI2_KD_Poly	MSI2_C_Poly	OK	51.0493	85.9842	0.752181	1.01665	0.06535	0.20189	no	MSI2_KD_Total	MSI2_C_Total	OK	46.3287	45.6467	-0.0213971	-0.0305455	0.95805	0.98415	no
Upregulated	E2F7	E2F7	E2F7	chr12:77415025-77459360	MSI2_KD_Poly	MSI2_C_Poly	OK	6.13427	2.31795	-1.40405	-1.76377	0.00205	0.0165575	yes	MSI2_KD_Total	MSI2_C_Total	OK	6.22018	4.78094	-0.379663	-0.513665	0.3627	0.614801	no
Unchanged	EBAG9	EBAG9	EBAG9	chr8:110551928-110578225	MSI2_KD_Poly	MSI2_C_Poly	OK	14.3393	15.3814	0.101211	0.131291	0.8209	0.928957	no	MSI2_KD_Total	MSI2_C_Total	OK	27.8841	24.2631	-0.200678	-0.279082	0.633	0.828539	no
Unchanged	EBNA1BP2	EBNA1BP2	EBNA1BP2	chr1:43629844-43720029	MSI2_KD_Poly	MSI2_C_Poly	OK	164.679	215.602	0.388719	0.516095	0.36625	0.618255	no	MSI2_KD_Total	MSI2_C_Total	OK	110.931	136.297	0.297093	0.400616	0.48275	0.7224	no
Unchanged	EBP	EBP	EBP	chrX:48380163-48387104	MSI2_KD_Poly	MSI2_C_Poly	OK	172.88	280.569	0.698586	0.835087	0.1388	0.336164	no	MSI2_KD_Total	MSI2_C_Total	OK	107.472	112.677	0.0682264	0.0809988	0.8887	0.95821	no
Unchanged	EBPL	EBPL	EBPL	chr13:50234811-50265623	MSI2_KD_Poly	MSI2_C_Poly	OK	27.9005	40.5573	0.53967	0.647841	0.2652	0.508712	no	MSI2_KD_Total	MSI2_C_Total	OK	17.3342	16.2291	-0.0950388	-0.115132	0.8452	0.939727	no
Upregulated	ECD	ECD	ECD	chr10:74894281-74927853	MSI2_KD_Poly	MSI2_C_Poly	OK	33.1529	16.5396	-1.00321	-1.10486	0.054	0.176663	no	MSI2_KD_Total	MSI2_C_Total	OK	48.4326	42.6519	-0.18337	-0.260063	0.65245	0.840461	no
Unchanged	ECE1	ECE1	ECE1	chr1:21543739-21672034	MSI2_KD_Poly	MSI2_C_Poly	OK	20.9488	37.3827	0.835505	1.13904	0.0498	0.167036	no	MSI2_KD_Total	MSI2_C_Total	OK	13.7423	23.6603	0.783842	1.10184	0.05585	0.180966	no
Downregulated	ECE2	ECE2	ECE2	chr3:183967444-184010819	MSI2_KD_Poly	MSI2_C_Poly	OK	22.6986	56.0689	1.3046	1.65338	0.00445	0.0292667	yes	MSI2_KD_Total	MSI2_C_Total	OK	11.0504	10.8555	-0.025667	-0.0286927	0.95875	0.984444	no
Unchanged	ECHS1	ECHS1	ECHS1	chr10:135175986-135186908	MSI2_KD_Poly	MSI2_C_Poly	OK	102.702	142.349	0.470968	0.635372	0.24965	0.490472	no	MSI2_KD_Total	MSI2_C_Total	OK	49.0203	53.0728	0.114594	0.159274	0.77205	0.905972	no
Unchanged	ECI2	ECI2	ECI2	chr6:4068592-4135831	MSI2_KD_Poly	MSI2_C_Poly	OK	102.601	108.122	0.0756146	0.087404	0.8832	0.95614	no	MSI2_KD_Total	MSI2_C_Total	OK	77.3262	70.3215	-0.136991	-0.191333	0.73595	0.887867	no
Upregulated	ECM1	ECM1	ECM1	chr1:150480486-150486265	MSI2_KD_Poly	MSI2_C_Poly	OK	38.3994	17.252	-1.15432	-1.36449	0.02305	0.0965885	no	MSI2_KD_Total	MSI2_C_Total	OK	30.0112	24.1609	-0.312826	-0.393846	0.48335	0.722774	no
Upregulated	ECT2	ECT2	ECT2	chr3:172468474-172539264	MSI2_KD_Poly	MSI2_C_Poly	OK	7.41391	2.48441	-1.57733	-1.86786	0.00155	0.0134892	yes	MSI2_KD_Total	MSI2_C_Total	OK	22.0589	19.6648	-0.165742	-0.235099	0.68565	0.860056	no
Unchanged	EDC3	EDC3	EDC3	chr15:74922898-74988386	MSI2_KD_Poly	MSI2_C_Poly	OK	24.2214	25.6772	0.0842056	0.113942	0.8477	0.940896	no	MSI2_KD_Total	MSI2_C_Total	OK	16.8699	16.6356	-0.0201779	-0.0279701	0.96145	0.985296	no
Unchanged	EDEM2	EDEM2	EDEM2	chr20:33703159-33735161	MSI2_KD_Poly	MSI2_C_Poly	OK	15.9449	16.2282	0.025408	0.0321508	0.9546	0.983023	no	MSI2_KD_Total	MSI2_C_Total	OK	10.8549	7.02325	-0.628131	-0.767119	0.18795	0.410145	no
Upregulated	EDEM3	EDEM3	EDEM3	chr1:184659624-184724041	MSI2_KD_Poly	MSI2_C_Poly	OK	6.78737	3.02719	-1.16487	-1.49817	0.0102	0.0536386	no	MSI2_KD_Total	MSI2_C_Total	OK	18.2712	15.8543	-0.2047	-0.279057	0.61705	0.818663	no
Unchanged	EDF1	EDF1	EDF1	chr9:139756565-139760788	MSI2_KD_Poly	MSI2_C_Poly	OK	314.456	561.248	0.835778	1.08736	0.0653	0.201807	no	MSI2_KD_Total	MSI2_C_Total	OK	280.091	198.718	-0.49517	-0.639988	0.27805	0.523474	no
Upregulated	EED	EED	EED	chr11:85955425-85989852	MSI2_KD_Poly	MSI2_C_Poly	OK	37.1451	15.9822	-1.2167	-1.72723	0.00335	0.0237299	yes	MSI2_KD_Total	MSI2_C_Total	OK	22.9025	21.6111	-0.0837345	-0.116972	0.8474	0.940814	no
Unchanged	EEF1A1	EEF1A1	EEF1A1	chr6:74225472-74230755	MSI2_KD_Poly	MSI2_C_Poly	HIDATA	0	135.928	0	0	1	1	no	MSI2_KD_Total	MSI2_C_Total	HIDATA	0	0	0	0	1	1	no
Unchanged	EEF1B2	EEF1B2	EEF1B2	chr2:207024317-207027653	MSI2_KD_Poly	MSI2_C_Poly	OK	77.0901	147.21	0.933262	1.13201	0.06505	0.20128	no	MSI2_KD_Total	MSI2_C_Total	OK	72.6089	74.4771	0.0366508	0.043285	0.9423	0.978741	no
Unchanged	EEF1D	EEF1D	EEF1D	chr8:144661866-144679845	MSI2_KD_Poly	MSI2_C_Poly	OK	295.674	360.06	0.284227	0.293835	0.61975	0.820194	no	MSI2_KD_Total	MSI2_C_Total	OK	214.038	172.239	-0.313455	-0.388512	0.54165	0.767098	no
Unchanged	EEF1E1	EEF1E1	EEF1E1	chr6:7727010-8102828	MSI2_KD_Poly	MSI2_C_Poly	OK	133.021	140.088	0.0746785	0.0354812	0.9695	0.988282	no	MSI2_KD_Total	MSI2_C_Total	OK	105.238	96.0423	-0.131911	-0.065935	0.9249	0.971919	no
Unchanged	EEF1G	EEF1G	EEF1G	chr11:62327072-62341460	MSI2_KD_Poly	MSI2_C_Poly	OK	410.264	577.188	0.492489	0.573753	0.3104	0.560493	no	MSI2_KD_Total	MSI2_C_Total	OK	481.263	389.876	-0.303808	-0.3747	0.51105	0.744263	no
Unchanged	EEF2KMT	EEF2KMT	EEF2KMT	chr16:5121809-5147821	MSI2_KD_Poly	MSI2_C_Poly	OK	7.66337	9.9259	0.37322	0.328374	0.57925	0.79355	no	MSI2_KD_Total	MSI2_C_Total	OK	5.50825	6.3009	0.193964	0.17988	0.7659	0.903373	no
Unchanged	EFCAB11	EFCAB11	EFCAB11	chr14:90261335-90421121	MSI2_KD_Poly	MSI2_C_Poly	OK	5.01296	9.07571	0.856348	0.969514	0.10505	0.279517	no	MSI2_KD_Total	MSI2_C_Total	OK	3.13066	4.21988	0.430735	0.45968	0.4219	0.670403	no
Unchanged	EFCAB14	EFCAB14	EFCAB14	chr1:47139707-47184736	MSI2_KD_Poly	MSI2_C_Poly	OK	9.75012	10.0261	0.0402691	0.0543085	0.92125	0.970617	no	MSI2_KD_Total	MSI2_C_Total	OK	12.8047	13.868	0.115086	0.160178	0.77045	0.905299	no
Unchanged	EFHD1	EFHD1	EFHD1	chr2:233470766-233547491	MSI2_KD_Poly	MSI2_C_Poly	OK	67.3911	93.5374	0.472986	0.62624	0.2708	0.515262	no	MSI2_KD_Total	MSI2_C_Total	OK	19.4402	26.8342	0.465024	0.623908	0.2857	0.532185	no
Unchanged	EFHD2	EFHD2	EFHD2	chr1:15736390-15756839	MSI2_KD_Poly	MSI2_C_Poly	OK	189.463	205.812	0.119412	0.128678	0.81465	0.926498	no	MSI2_KD_Total	MSI2_C_Total	OK	27.6673	41.7458	0.59345	0.784879	0.17045	0.385124	no
Unchanged	EFNA1	EFNA1	EFNA1	chr1:155100348-155107386	MSI2_KD_Poly	MSI2_C_Poly	OK	6.93845	8.85062	0.351165	0.40713	0.47485	0.715872	no	MSI2_KD_Total	MSI2_C_Total	OK	4.93582	3.39856	-0.538365	-0.574862	0.319	0.569836	no
Unchanged	EFNA3	EFNA3	EFNA3	chr1:155051347-155060014	MSI2_KD_Poly	MSI2_C_Poly	OK	42.2418	42.7619	0.0176543	0.0227842	0.96475	0.986591	no	MSI2_KD_Total	MSI2_C_Total	OK	11.8973	8.18176	-0.540148	-0.684986	0.22775	0.463356	no
Upregulated	EFTUD1	EFTUD1	EFTUD1	chr15:82422560-82555104	MSI2_KD_Poly	MSI2_C_Poly	OK	6.50101	2.65143	-1.29389	-1.38311	0.02225	0.0941306	no	MSI2_KD_Total	MSI2_C_Total	OK	12.2519	12.4704	0.025499	0.0358771	0.95065	0.981544	no
Unchanged	EGFL7	EGFL7	EGFL7	chr9:139553307-139567130	MSI2_KD_Poly	MSI2_C_Poly	OK	487.734	648.471	0.410946	0.397023	0.50785	0.741832	no	MSI2_KD_Total	MSI2_C_Total	OK	81.1143	107.202	0.402303	0.540537	0.344	0.595287	no
Unchanged	EGLN3	EGLN3	EGLN3	chr14:34393420-34420284	MSI2_KD_Poly	MSI2_C_Poly	OK	50.2251	56.1178	0.16005	0.197253	0.74475	0.892003	no	MSI2_KD_Total	MSI2_C_Total	OK	16.1613	13.0045	-0.313533	-0.386245	0.506	0.74048	no
Unchanged	EGR1	EGR1	EGR1	chr5:137801180-137805004	MSI2_KD_Poly	MSI2_C_Poly	OK	362.166	720.183	0.991715	0.704772	0.1989	0.425327	no	MSI2_KD_Total	MSI2_C_Total	OK	43.8351	52.5454	0.261479	0.337537	0.55145	0.774176	no
Downregulated	EI24	EI24	EI24	chr11:125439282-125454584	MSI2_KD_Poly	MSI2_C_Poly	OK	69.6997	187.032	1.42406	1.80582	0.002	0.0162524	yes	MSI2_KD_Total	MSI2_C_Total	OK	76.2649	85.5913	0.166446	0.230191	0.6898	0.862505	no
Upregulated	EID2	EID2	EID2	chr19:40029446-40030838	MSI2_KD_Poly	MSI2_C_Poly	OK	23.0731	7.95076	-1.53705	-1.93022	0.00105	0.0101718	yes	MSI2_KD_Total	MSI2_C_Total	OK	8.71841	9.30134	0.0933736	0.112667	0.83905	0.936883	no
Downregulated	EIF1	EIF1	EIF1	chr17:39845126-39847898	MSI2_KD_Poly	MSI2_C_Poly	OK	478.674	1363.93	1.51066	1.53165	0.0151	0.0714647	no	MSI2_KD_Total	MSI2_C_Total	OK	315.065	313.408	-0.00760583	-0.00913643	0.9872	0.9947	no
Unchanged	EIF1AD	EIF1AD	EIF1AD	chr11:65764015-65771617	MSI2_KD_Poly	MSI2_C_Poly	OK	33.2273	53.4322	0.685341	0.545511	0.39355	0.644387	no	MSI2_KD_Total	MSI2_C_Total	OK	20.7444	19.1652	-0.114232	-0.113709	0.86025	0.946474	no
Unchanged	EIF1B	EIF1B	EIF1B	chr3:39850404-40353915	MSI2_KD_Poly	MSI2_C_Poly	OK	142.067	235.274	0.727773	0.981996	0.0839	0.23998	no	MSI2_KD_Total	MSI2_C_Total	OK	55.4092	74.2265	0.421808	0.556183	0.3365	0.58728	no
Upregulated	EIF2A	EIF2A	EIF2A	chr3:150264573-150303803	MSI2_KD_Poly	MSI2_C_Poly	OK	34.0605	15.1078	-1.1728	-1.45665	0.01425	0.0682774	no	MSI2_KD_Total	MSI2_C_Total	OK	87.0608	67.8373	-0.359944	-0.481924	0.40065	0.651043	no
Unchanged	EIF2AK1	EIF2AK1	EIF2AK1	chr7:6048881-6098860	MSI2_KD_Poly	MSI2_C_Poly	OK	150.155	169.163	0.171963	0.1911	0.7521	0.89594	no	MSI2_KD_Total	MSI2_C_Total	OK	113.894	101.597	-0.164834	-0.202394	0.73605	0.887867	no
Unchanged	EIF2B1	EIF2B1	EIF2B1	chr12:124105569-124147151	MSI2_KD_Poly	MSI2_C_Poly	OK	65.4629	79.3907	0.278292	0.302583	0.59145	0.80209	no	MSI2_KD_Total	MSI2_C_Total	OK	62.9601	63.6919	0.0166702	0.0186848	0.971	0.988848	no
Unchanged	EIF2B2	EIF2B2	EIF2B2	chr14:75469611-75476294	MSI2_KD_Poly	MSI2_C_Poly	OK	35.4338	39.2472	0.147463	0.192537	0.72255	0.88095	no	MSI2_KD_Total	MSI2_C_Total	OK	19.5441	20.9763	0.10203	0.130583	0.82295	0.929696	no
Unchanged	EIF2D	EIF2D	EIF2D	chr1:206764973-206785904	MSI2_KD_Poly	MSI2_C_Poly	OK	53.6547	79.0149	0.558422	0.727884	0.20425	0.432643	no	MSI2_KD_Total	MSI2_C_Total	OK	45.5811	43.5786	-0.0648161	-0.0878851	0.8782	0.954109	no
Upregulated	EIF2S2	EIF2S2	EIF2S2	chr20:32676114-32700085	MSI2_KD_Poly	MSI2_C_Poly	OK	72.0422	34.0345	-1.08184	-1.43112	0.01255	0.0623545	no	MSI2_KD_Total	MSI2_C_Total	OK	63.1544	62.1014	-0.0242574	-0.0342023	0.95225	0.982227	no
Upregulated	EIF3A	EIF3A	EIF3A	chr10:120794540-120840334	MSI2_KD_Poly	MSI2_C_Poly	OK	23.6052	8.70547	-1.43911	-1.85199	0.00085	0.00866861	yes	MSI2_KD_Total	MSI2_C_Total	OK	113.924	118.993	0.0628015	0.0772398	0.8927	0.959426	no
Upregulated	EIF3E	EIF3E	EIF3E	chr8:109213971-109260959	MSI2_KD_Poly	MSI2_C_Poly	OK	253.298	97.7939	-1.37302	-1.59719	0.01055	0.0550076	no	MSI2_KD_Total	MSI2_C_Total	OK	479.813	406.001	-0.240988	-0.286028	0.6157	0.818141	no
Unchanged	EIF3F	EIF3F	EIF3F	chr11:8008866-8017719	MSI2_KD_Poly	MSI2_C_Poly	OK	81.9882	124.267	0.599961	0.784727	0.18215	0.402003	no	MSI2_KD_Total	MSI2_C_Total	OK	83.6927	67.2478	-0.315615	-0.429167	0.444	0.689734	no
Unchanged	EIF3G	EIF3G	EIF3G	chr19:10216898-10230599	MSI2_KD_Poly	MSI2_C_Poly	OK	508.574	511.621	0.00861825	0.00838003	0.98915	0.995324	no	MSI2_KD_Total	MSI2_C_Total	OK	245.832	212.182	-0.212369	-0.223154	0.70655	0.871896	no
Unchanged	EIF3I	EIF3I	EIF3I	chr1:32687970-32697205	MSI2_KD_Poly	MSI2_C_Poly	OK	279.95	450.898	0.687633	0.700086	0.20785	0.437366	no	MSI2_KD_Total	MSI2_C_Total	OK	171.947	180.724	0.0718216	0.0890146	0.87315	0.952008	no
Unchanged	EIF3J-AS1	EIF3J-AS1	EIF3J-AS1	chr15:44826702-44829121	MSI2_KD_Poly	MSI2_C_Poly	OK	14.4782	26.2278	0.857216	1.15533	0.0519	0.171819	no	MSI2_KD_Total	MSI2_C_Total	OK	17.7296	16.8812	-0.070744	-0.0952766	0.8715	0.951279	no
Downregulated	EIF3K	EIF3K	EIF3K	chr19:39109711-39127599	MSI2_KD_Poly	MSI2_C_Poly	OK	480.275	965.764	1.00781	1.06274	0.08665	0.245414	no	MSI2_KD_Total	MSI2_C_Total	OK	422.958	412.017	-0.0378119	-0.0409911	0.94195	0.978597	no
Unchanged	EIF4A1	EIF4A1	EIF4A1	chr17:7465308-7482324	MSI2_KD_Poly	MSI2_C_Poly	OK	419.606	567.395	0.435319	0.386807	0.55505	0.77655	no	MSI2_KD_Total	MSI2_C_Total	OK	284.409	290.311	0.0296303	0.0316839	0.95815	0.984175	no
Downregulated	EIF4E2	EIF4E2	EIF4E2	chr2:233412679-233448355	MSI2_KD_Poly	MSI2_C_Poly	OK	58.976	137.834	1.22473	1.51218	0.0096	0.0513642	no	MSI2_KD_Total	MSI2_C_Total	OK	48.4617	48.4565	-0.000155352	-0.000175033	0.99975	0.999903	no
Unchanged	EIF4EBP1	EIF4EBP1	EIF4EBP1	chr8:37888019-37917883	MSI2_KD_Poly	MSI2_C_Poly	OK	813.06	851.906	0.0673327	0.067946	0.90225	0.963373	no	MSI2_KD_Total	MSI2_C_Total	OK	131.609	144.868	0.138478	0.191106	0.7343	0.886888	no
Unchanged	EIF4EBP2	EIF4EBP2	EIF4EBP2	chr10:72163860-72188374	MSI2_KD_Poly	MSI2_C_Poly	OK	70.3826	85.5592	0.281704	0.333043	0.5497	0.773115	no	MSI2_KD_Total	MSI2_C_Total	OK	41.4232	43.3833	0.0666991	0.0857944	0.88215	0.955636	no
Unchanged	EIF4ENIF1	EIF4ENIF1	EIF4ENIF1	chr22:31835344-31885874	MSI2_KD_Poly	MSI2_C_Poly	OK	6.69734	6.73197	0.00744039	0.00977764	0.98615	0.994153	no	MSI2_KD_Total	MSI2_C_Total	OK	9.46747	8.21169	-0.2053	-0.291479	0.6173	0.818801	no
Upregulated	EIF4G3	EIF4G3	EIF4G3	chr1:21132784-21503381	MSI2_KD_Poly	MSI2_C_Poly	OK	5.89127	2.70834	-1.12117	-1.07203	0.06705	0.2055	no	MSI2_KD_Total	MSI2_C_Total	OK	16.1941	12.4952	-0.374092	-0.479164	0.3936	0.644402	no
Unchanged	EIF4H	EIF4H	EIF4H	chr7:73588705-73611429	MSI2_KD_Poly	MSI2_C_Poly	OK	114.087	127.382	0.159027	0.207209	0.72055	0.879782	no	MSI2_KD_Total	MSI2_C_Total	OK	48.9251	57.043	0.221476	0.302746	0.58115	0.795028	no
Unchanged	EIF5A	EIF5A	EIF5A	chr17:7210317-7215782	MSI2_KD_Poly	MSI2_C_Poly	OK	761.53	1246.09	0.710436	0.74174	0.19575	0.420988	no	MSI2_KD_Total	MSI2_C_Total	OK	239.79	303.69	0.340825	0.452847	0.437	0.683935	no
Unchanged	EIF6	EIF6	EIF6	chr20:33866708-33872619	MSI2_KD_Poly	MSI2_C_Poly	OK	278.7	308.783	0.147882	0.186464	0.74515	0.892133	no	MSI2_KD_Total	MSI2_C_Total	OK	107.906	92.0462	-0.229341	-0.281437	0.6078	0.812985	no
Unchanged	ELK1	ELK1	ELK1	chrX:47494918-47510003	MSI2_KD_Poly	MSI2_C_Poly	OK	172.552	201.988	0.227232	0.225928	0.67725	0.855162	no	MSI2_KD_Total	MSI2_C_Total	OK	44.5009	48.8537	0.134634	0.177456	0.75465	0.897221	no
Downregulated	ELMOD3	ELMOD3	ELMOD3	chr2:85581842-85618875	MSI2_KD_Poly	MSI2_C_Poly	OK	2.73676	5.73411	1.0671	1.21507	0.04705	0.160452	no	MSI2_KD_Total	MSI2_C_Total	OK	4.21959	3.82122	-0.143071	-0.170659	0.77075	0.905421	no
Unchanged	ELOF1	ELOF1	ELOF1	chr19:11663857-11670051	MSI2_KD_Poly	MSI2_C_Poly	OK	194.582	306.037	0.653325	0.783067	0.1819	0.401688	no	MSI2_KD_Total	MSI2_C_Total	OK	167.378	172.902	0.0468483	0.0617595	0.91095	0.966628	no
Unchanged	ELOVL1	ELOVL1	ELOVL1	chr1:43829067-43833745	MSI2_KD_Poly	MSI2_C_Poly	OK	71.8864	79.6846	0.148582	0.201482	0.7356	0.887666	no	MSI2_KD_Total	MSI2_C_Total	OK	34.8629	37.3988	0.101299	0.135588	0.8189	0.928165	no
Upregulated	ELP4	ELP4	ELP4	chr11:31531275-31806073	MSI2_KD_Poly	MSI2_C_Poly	OK	26.0235	12.1519	-1.09863	-1.33332	0.02005	0.0873607	no	MSI2_KD_Total	MSI2_C_Total	OK	18.6939	13.6695	-0.451604	-0.623494	0.2797	0.525157	no
Downregulated	ELP5	ELP5	ELP5	chr17:7155371-7166512	MSI2_KD_Poly	MSI2_C_Poly	OK	41.9891	88.2249	1.07117	1.3958	0.0201	0.0875154	no	MSI2_KD_Total	MSI2_C_Total	OK	24.1906	26.2242	0.116453	0.148451	0.7954	0.91767	no
Unchanged	ELP6	ELP6	ELP6	chr3:47537129-47555199	MSI2_KD_Poly	MSI2_C_Poly	OK	52.0184	78.8079	0.599318	0.757765	0.1714	0.386514	no	MSI2_KD_Total	MSI2_C_Total	OK	30.6735	30.5786	-0.00447143	-0.00523817	0.9933	0.996906	no
Upregulated	EMC2	EMC2	EMC2	chr8:109455852-109499136	MSI2_KD_Poly	MSI2_C_Poly	OK	27.0805	12.5977	-1.10409	-1.28467	0.0231	0.0967206	no	MSI2_KD_Total	MSI2_C_Total	OK	35.1029	34.0831	-0.0425342	-0.058066	0.91465	0.96816	no
Unchanged	EMC3-AS1	EMC3-AS1	EMC3-AS1	chr3:10028576-10052779	MSI2_KD_Poly	MSI2_C_Poly	OK	7.05312	7.6364	0.114632	0.152983	0.7877	0.913981	no	MSI2_KD_Total	MSI2_C_Total	OK	8.47034	7.55171	-0.165616	-0.230176	0.6824	0.858181	no
Unchanged	EMC4	EMC4	EMC4	chr15:34517197-34630265	MSI2_KD_Poly	MSI2_C_Poly	OK	100.304	169.9	0.760304	0.955874	0.1033	0.276397	no	MSI2_KD_Total	MSI2_C_Total	OK	61.4209	66.9844	0.125095	0.124539	0.8304	0.932917	no
Unchanged	EMC6	EMC6	EMC6	chr17:3539761-3599698	MSI2_KD_Poly	MSI2_C_Poly	OK	28.0775	43.6238	0.6357	0.382166	0.5793	0.793577	no	MSI2_KD_Total	MSI2_C_Total	OK	12.2482	22.3565	0.868126	0.533011	0.33285	0.583843	no
Unchanged	EMC7	EMC7	EMC7	chr15:34376223-34394053	MSI2_KD_Poly	MSI2_C_Poly	OK	107.905	175.221	0.699411	0.826635	0.1629	0.373646	no	MSI2_KD_Total	MSI2_C_Total	OK	64.3105	93.6683	0.542507	0.74953	0.19485	0.419754	no
Unchanged	EMC8	EMC8	EMC8	chr16:85812230-85833148	MSI2_KD_Poly	MSI2_C_Poly	OK	53.5316	58.3085	0.123316	0.170922	0.7628	0.901627	no	MSI2_KD_Total	MSI2_C_Total	OK	19.0354	20.0798	0.0770568	0.100179	0.86185	0.947093	no
Unchanged	EMC9	EMC9	EMC9	chr14:24605366-24610797	MSI2_KD_Poly	MSI2_C_Poly	OK	11.2434	16.9464	0.591903	0.176886	0.7983	0.919351	no	MSI2_KD_Total	MSI2_C_Total	OK	3.4806	4.19534	0.269453	0.0732404	0.90655	0.965011	no
Unchanged	EMD	EMD	EMD	chrX:153607596-153609883	MSI2_KD_Poly	MSI2_C_Poly	OK	76.4064	138.734	0.860558	1.14968	0.04795	0.162771	no	MSI2_KD_Total	MSI2_C_Total	OK	33.9502	35.6803	0.0717081	0.100305	0.8542	0.943839	no
Unchanged	EMG1	EMG1	EMG1	chr12:7079943-7085165	MSI2_KD_Poly	MSI2_C_Poly	OK	93.9992	155.663	0.727704	0.980167	0.092	0.255452	no	MSI2_KD_Total	MSI2_C_Total	OK	46.7293	41.5944	-0.167937	-0.222717	0.697	0.866767	no
Unchanged	EML2	EML2	EML2	chr19:46112657-46148775	MSI2_KD_Poly	MSI2_C_Poly	OK	24.3676	25.1233	0.044058	0.0579453	0.9205	0.970452	no	MSI2_KD_Total	MSI2_C_Total	OK	18.6863	19.8156	0.0846538	0.100239	0.86755	0.949794	no
Downregulated	EML2-AS1	EML2-AS1	EML2-AS1	chr19:46112657-46148775	MSI2_KD_Poly	MSI2_C_Poly	OK	3.63752	7.27564	1.00012	0.329654	0.60635	0.812056	no	MSI2_KD_Total	MSI2_C_Total	OK	1.44629	1.48522	0.0383253	0.00766079	0.98305	0.993029	no
Upregulated	EML4	EML4	EML4	chr2:42369574-42559688	MSI2_KD_Poly	MSI2_C_Poly	OK	9.11286	4.04181	-1.1729	-1.47119	0.01105	0.0568891	no	MSI2_KD_Total	MSI2_C_Total	OK	19.9208	20.2526	0.023832	0.0337177	0.95435	0.982998	no
Downregulated	EMP3	EMP3	EMP3	chr19:48828628-48833810	MSI2_KD_Poly	MSI2_C_Poly	OK	273.318	584.164	1.09579	1.43049	0.01025	0.0538403	no	MSI2_KD_Total	MSI2_C_Total	OK	187.024	234.018	0.3234	0.403897	0.4824	0.722193	no
Upregulated	ENC1	ENC1	ENC1	chr5:73923230-74072737	MSI2_KD_Poly	MSI2_C_Poly	OK	7.06742	3.34648	-1.07854	-0.504309	0.46265	0.705281	no	MSI2_KD_Total	MSI2_C_Total	OK	5.33082	6.34117	0.250391	0.103818	0.8795	0.954715	no
Upregulated	ENDOD1	ENDOD1	ENDOD1	chr11:94822973-94865815	MSI2_KD_Poly	MSI2_C_Poly	OK	7.49787	3.52121	-1.09041	-1.36269	0.0143	0.0684501	no	MSI2_KD_Total	MSI2_C_Total	OK	11.8619	9.54497	-0.313529	-0.437763	0.42575	0.673932	no
Unchanged	ENO3	ENO3	ENO3	chr17:4854383-4860426	MSI2_KD_Poly	MSI2_C_Poly	OK	8.94391	9.99646	0.160511	0.185839	0.7486	0.894117	no	MSI2_KD_Total	MSI2_C_Total	OK	8.86241	5.60859	-0.660059	-0.692912	0.2218	0.455846	no
Unchanged	ENOSF1	ENOSF1	ENOSF1	chr18:596997-712662	MSI2_KD_Poly	MSI2_C_Poly	OK	6.09818	6.15664	0.013764	0.00386128	0.9917	0.996294	no	MSI2_KD_Total	MSI2_C_Total	OK	9.4893	8.65584	-0.132628	-0.0726207	0.9193	0.970022	no
Downregulated	ENSA	ENSA	ENSA	chr1:150594598-150602098	MSI2_KD_Poly	MSI2_C_Poly	OK	187.452	448.828	1.25964	1.47261	0.01345	0.0654225	no	MSI2_KD_Total	MSI2_C_Total	OK	139.745	159.105	0.187184	0.252286	0.6633	0.846887	no
Unchanged	ENTPD6	ENTPD6	ENTPD6	chr20:25165307-25207360	MSI2_KD_Poly	MSI2_C_Poly	OK	18.6904	24.6052	0.396672	0.544064	0.35295	0.604407	no	MSI2_KD_Total	MSI2_C_Total	OK	13.7542	13.8294	0.00786026	0.0106373	0.98625	0.994202	no
Downregulated	ENY2	ENY2	ENY2	chr8:110346551-110358189	MSI2_KD_Poly	MSI2_C_Poly	OK	35.24	81.0794	1.20212	1.57792	0.0067	0.0394626	yes	MSI2_KD_Total	MSI2_C_Total	OK	43.8926	44.3078	0.0135825	0.0186521	0.9733	0.989599	no
Upregulated	EP300	EP300	EP300	chr22:41488613-41576081	MSI2_KD_Poly	MSI2_C_Poly	OK	8.02199	3.4868	-1.20206	-1.47652	0.0122	0.06113	no	MSI2_KD_Total	MSI2_C_Total	OK	13.6242	15.706	0.205149	0.279203	0.6111	0.814817	no
Unchanged	EPB41L4A-AS1	EPB41L4A-AS1	EPB41L4A-AS1	chr5:111496222-111498198	MSI2_KD_Poly	MSI2_C_Poly	OK	12.4904	21.2242	0.764898	0.931325	0.1106	0.289275	no	MSI2_KD_Total	MSI2_C_Total	OK	19.3341	13.0803	-0.563751	-0.702228	0.21485	0.447039	no
Upregulated	EPRS	EPRS	EPRS	chr1:220046618-220321383	MSI2_KD_Poly	MSI2_C_Poly	OK	20.2601	9.32494	-1.11947	-0.606758	0.40205	0.652359	no	MSI2_KD_Total	MSI2_C_Total	OK	113.987	104.153	-0.130164	-0.126697	0.8233	0.92977	no
Upregulated	EPT1	EPT1	EPT1	chr2:26531040-26618759	MSI2_KD_Poly	MSI2_C_Poly	OK	8.43969	3.68103	-1.19708	-1.46906	0.0138	0.0666829	no	MSI2_KD_Total	MSI2_C_Total	OK	12.2406	12.4127	0.0201467	0.0283322	0.95975	0.984736	no
Unchanged	ERAL1	ERAL1	ERAL1	chr17:27182042-27188072	MSI2_KD_Poly	MSI2_C_Poly	OK	109.99	158.704	0.528967	0.680523	0.22855	0.464358	no	MSI2_KD_Total	MSI2_C_Total	OK	54.9482	58.8509	0.0989911	0.13516	0.8101	0.924706	no
Upregulated	ERAP1	ERAP1	ERAP1	chr5:95997740-96149848	MSI2_KD_Poly	MSI2_C_Poly	OK	7.76143	2.9491	-1.39605	-0.915898	0.21215	0.443242	no	MSI2_KD_Total	MSI2_C_Total	OK	14.5153	12.1208	-0.260091	-0.179641	0.76495	0.902963	no
Unchanged	ERCC1	ERCC1	ERCC1	chr19:45882891-45927177	MSI2_KD_Poly	MSI2_C_Poly	OK	71.1157	101.334	0.510883	0.31781	0.6232	0.822358	no	MSI2_KD_Total	MSI2_C_Total	OK	32.1866	38.042	0.241135	0.175261	0.7677	0.904305	no
Unchanged	ERCC3	ERCC3	ERCC3	chr2:128014865-128051752	MSI2_KD_Poly	MSI2_C_Poly	OK	27.0485	27.507	0.0242488	0.0327268	0.9517	0.981969	no	MSI2_KD_Total	MSI2_C_Total	OK	22.9387	22.2105	-0.0465406	-0.0647483	0.9128	0.967323	no
Unchanged	ERCC8	ERCC8	ERCC8	chr5:60169658-60240905	MSI2_KD_Poly	MSI2_C_Poly	OK	6.27884	7.92816	0.336486	0.355193	0.5156	0.747272	no	MSI2_KD_Total	MSI2_C_Total	OK	9.35598	8.97701	-0.0596527	-0.069901	0.8978	0.961354	no
Downregulated	ERGIC1	ERGIC1	ERGIC1	chr5:172261222-172379688	MSI2_KD_Poly	MSI2_C_Poly	OK	35.725	74.2979	1.05639	1.44365	0.0122	0.06113	no	MSI2_KD_Total	MSI2_C_Total	OK	33.8188	35.0733	0.0525473	0.0746389	0.8951	0.960336	no
Unchanged	ERGIC3	ERGIC3	ERGIC3	chr20:34129777-34145405	MSI2_KD_Poly	MSI2_C_Poly	OK	127.727	194.074	0.60355	0.758027	0.1801	0.399252	no	MSI2_KD_Total	MSI2_C_Total	OK	145.73	94.902	-0.618793	-0.776984	0.18175	0.401538	no
Downregulated	ERH	ERH	ERH	chr14:69846839-69865021	MSI2_KD_Poly	MSI2_C_Poly	OK	273.636	739.565	1.43442	1.82238	0.00225	0.0177332	yes	MSI2_KD_Total	MSI2_C_Total	OK	187.803	211.756	0.173185	0.231982	0.6931	0.864525	no
Upregulated	ERI1	ERI1	ERI1	chr8:8860313-8890849	MSI2_KD_Poly	MSI2_C_Poly	OK	16.218	7.24671	-1.1622	-1.45745	0.01065	0.0553928	no	MSI2_KD_Total	MSI2_C_Total	OK	16.9109	14.2545	-0.246539	-0.350523	0.54065	0.766345	no
Unchanged	ERI3	ERI3	ERI3	chr1:44686741-44820951	MSI2_KD_Poly	MSI2_C_Poly	OK	91.1035	118.024	0.373501	0.499985	0.3998	0.650375	no	MSI2_KD_Total	MSI2_C_Total	OK	29.4628	32.728	0.151628	0.197396	0.7393	0.889287	no
Upregulated	ERICH1	ERICH1	ERICH1	chr8:564736-681239	MSI2_KD_Poly	MSI2_C_Poly	OK	38.6983	17.035	-1.18377	-1.42904	0.01325	0.0647828	no	MSI2_KD_Total	MSI2_C_Total	OK	23.5602	20.5767	-0.195343	-0.271962	0.6278	0.825186	no
Upregulated	ERMARD	ERMARD	ERMARD	chr6:170151717-170181680	MSI2_KD_Poly	MSI2_C_Poly	OK	14.6881	5.99752	-1.29221	-1.42231	0.0214	0.0915558	no	MSI2_KD_Total	MSI2_C_Total	OK	9.95123	8.00307	-0.314322	-0.388222	0.5112	0.74433	no
Upregulated	ERMP1	ERMP1	ERMP1	chr9:5784571-5833081	MSI2_KD_Poly	MSI2_C_Poly	OK	11.7069	3.38875	-1.78854	-2.18515	0.0003	0.00397638	yes	MSI2_KD_Total	MSI2_C_Total	OK	11.3777	8.25851	-0.462256	-0.657413	0.2517	0.492921	no
Upregulated	ERO1A	ERO1A	ERO1A	chr14:53106632-53162649	MSI2_KD_Poly	MSI2_C_Poly	OK	16.7661	6.08032	-1.46333	-1.80543	0.00135	0.0122398	yes	MSI2_KD_Total	MSI2_C_Total	OK	16.1551	12.4898	-0.371237	-0.513731	0.3448	0.596186	no
Unchanged	ERP29	ERP29	ERP29	chr12:112451151-112461024	MSI2_KD_Poly	MSI2_C_Poly	OK	142.117	208.292	0.551525	0.617527	0.3088	0.558928	no	MSI2_KD_Total	MSI2_C_Total	OK	120.686	92.5718	-0.382608	-0.446982	0.4393	0.685799	no
Upregulated	ERP44	ERP44	ERP44	chr9:102741462-102861334	MSI2_KD_Poly	MSI2_C_Poly	OK	18.9121	5.1897	-1.86559	-2.11741	0.00045	0.00540268	yes	MSI2_KD_Total	MSI2_C_Total	OK	21.091	17.4189	-0.275976	-0.394093	0.4858	0.724643	no
Unchanged	ESAM	ESAM	ESAM	chr11:124623018-124635816	MSI2_KD_Poly	MSI2_C_Poly	OK	8.75608	9.80129	0.162687	0.184699	0.74495	0.892024	no	MSI2_KD_Total	MSI2_C_Total	OK	3.55712	7.42995	1.06264	1.15219	0.0556	0.180446	no
Downregulated	ESRRB	ESRRB	ESRRB	chr14:76837689-76968180	MSI2_KD_Poly	MSI2_C_Poly	OK	7.65741	16.8125	1.13461	1.4924	0.00935	0.0504426	no	MSI2_KD_Total	MSI2_C_Total	OK	4.68909	6.35768	0.439193	0.531576	0.34645	0.597775	no
Upregulated	ETFDH	ETFDH	ETFDH	chr4:159587826-159629865	MSI2_KD_Poly	MSI2_C_Poly	OK	6.75725	2.18902	-1.62615	-0.985891	0.23235	0.46949	no	MSI2_KD_Total	MSI2_C_Total	OK	6.90952	6.5815	-0.0701695	-0.0596787	0.92295	0.971118	no
Upregulated	ETNK1	ETNK1	ETNK1	chr12:22778075-22843608	MSI2_KD_Poly	MSI2_C_Poly	OK	26.7575	9.15122	-1.54791	-0.9451	0.06745	0.206316	no	MSI2_KD_Total	MSI2_C_Total	OK	17.6993	18.1837	0.0389504	0.0408195	0.92775	0.973195	no
Unchanged	ETV4	ETV4	ETV4	chr17:41605210-41623800	MSI2_KD_Poly	MSI2_C_Poly	OK	65.083	100.242	0.623129	0.74607	0.1955	0.420681	no	MSI2_KD_Total	MSI2_C_Total	OK	21.6933	27.2276	0.327819	0.454335	0.43735	0.684169	no
Unchanged	ETV5	ETV5	ETV5	chr3:185764105-185826901	MSI2_KD_Poly	MSI2_C_Poly	OK	8.0925	8.24086	0.0262099	0.0350208	0.9452	0.979666	no	MSI2_KD_Total	MSI2_C_Total	OK	3.73338	4.83971	0.374439	0.47589	0.3992	0.649803	no
Unchanged	EVA1B	EVA1B	EVA1B	chr1:36787630-36789755	MSI2_KD_Poly	MSI2_C_Poly	OK	98.3878	122.91	0.321053	0.378656	0.52455	0.754104	no	MSI2_KD_Total	MSI2_C_Total	OK	12.2728	22.8785	0.898534	1.03378	0.09795	0.266663	no
Downregulated	EVADR	EVADR	EVADR	chr6:71103904-71109120	MSI2_KD_Poly	MSI2_C_Poly	OK	52.7272	200.443	1.92657	1.95016	0.00095	0.00942878	yes	MSI2_KD_Total	MSI2_C_Total	OK	101.063	110.038	0.122737	0.11804	0.831	0.933217	no
Unchanged	EVL	EVL	EVL	chr14:100531750-100610573	MSI2_KD_Poly	MSI2_C_Poly	OK	34.6893	51.7797	0.577895	0.754667	0.1842	0.404968	no	MSI2_KD_Total	MSI2_C_Total	OK	22.7497	23.7493	0.0620382	0.0863492	0.8753	0.95291	no
Upregulated	EWSR1	EWSR1	EWSR1	chr22:29663997-29696515	MSI2_KD_Poly	MSI2_C_Poly	OK	167.068	82.2929	-1.02159	-1.33454	0.02365	0.0983521	no	MSI2_KD_Total	MSI2_C_Total	OK	131.112	148.52	0.179851	0.235086	0.68175	0.857809	no
Unchanged	EXD3	EXD3	EXD3	chr9:140201345-140317714	MSI2_KD_Poly	MSI2_C_Poly	OK	10.0795	11.8373	0.231913	0.262716	0.6551	0.841913	no	MSI2_KD_Total	MSI2_C_Total	OK	4.86674	7.14037	0.553044	0.648243	0.2668	0.510808	no
Upregulated	EXOC1	EXOC1	EXOC1	chr4:56719815-56771244	MSI2_KD_Poly	MSI2_C_Poly	OK	5.82688	2.34137	-1.31537	-1.52379	0.01025	0.0538403	no	MSI2_KD_Total	MSI2_C_Total	OK	16.7045	14.492	-0.204978	-0.29561	0.6118	0.815294	no
Upregulated	EXOC2	EXOC2	EXOC2	chr6:485137-693141	MSI2_KD_Poly	MSI2_C_Poly	OK	13.1136	4.44649	-1.56033	-2.00045	0.001	0.00980602	yes	MSI2_KD_Total	MSI2_C_Total	OK	20.0854	17.123	-0.230211	-0.321028	0.57995	0.794107	no
Unchanged	EXOC3-AS1	EXOC3-AS1	EXOC3-AS1	chr5:441950-443275	MSI2_KD_Poly	MSI2_C_Poly	OK	4.60568	5.89175	0.355279	0.353246	0.54425	0.769074	no	MSI2_KD_Total	MSI2_C_Total	OK	2.42629	2.67836	0.142599	0.139164	0.811	0.925061	no
Unchanged	EXOSC1	EXOSC1	EXOSC1	chr10:99195665-99205768	MSI2_KD_Poly	MSI2_C_Poly	OK	40.0693	68.7767	0.779423	1.042	0.06815	0.207849	no	MSI2_KD_Total	MSI2_C_Total	OK	23.8145	23.6265	-0.0114307	-0.0145552	0.98065	0.992099	no
Upregulated	EXOSC10	EXOSC10	EXOSC10	chr1:11126669-11159967	MSI2_KD_Poly	MSI2_C_Poly	OK	34.0438	11.3144	-1.58923	-2.05706	0.00025	0.00347008	yes	MSI2_KD_Total	MSI2_C_Total	OK	52.1546	46.0271	-0.180312	-0.255801	0.65805	0.84366	no
Unchanged	EXOSC2	EXOSC2	EXOSC2	chr9:133569146-133580281	MSI2_KD_Poly	MSI2_C_Poly	OK	46.0059	57.8226	0.329816	0.419698	0.45875	0.701761	no	MSI2_KD_Total	MSI2_C_Total	OK	34.9343	34.4836	-0.0187349	-0.0255438	0.96545	0.986793	no
Unchanged	EXOSC3	EXOSC3	EXOSC3	chr9:37779710-37785089	MSI2_KD_Poly	MSI2_C_Poly	OK	63.3101	80.6063	0.348456	0.481666	0.40435	0.654481	no	MSI2_KD_Total	MSI2_C_Total	OK	32.6987	39.3359	0.266613	0.372472	0.52435	0.753996	no
Unchanged	EXOSC5	EXOSC5	EXOSC5	chr19:41892275-41903256	MSI2_KD_Poly	MSI2_C_Poly	OK	92.0408	99.7315	0.115775	0.151223	0.7825	0.91145	no	MSI2_KD_Total	MSI2_C_Total	OK	24.6644	26.3113	0.0932532	0.122775	0.82705	0.931555	no
Unchanged	EXOSC7	EXOSC7	EXOSC7	chr3:45017740-45054158	MSI2_KD_Poly	MSI2_C_Poly	OK	128.702	193.394	0.587512	0.695456	0.24325	0.482816	no	MSI2_KD_Total	MSI2_C_Total	OK	69.7245	70.3523	0.0129319	0.0162742	0.97825	0.991305	no
Upregulated	EXOSC9	EXOSC9	EXOSC9	chr4:122722471-122745088	MSI2_KD_Poly	MSI2_C_Poly	OK	51.1102	18.7808	-1.44435	-0.841966	0.0986	0.267829	no	MSI2_KD_Total	MSI2_C_Total	OK	49.1277	51.7675	0.0755106	0.0496752	0.9344	0.975751	no
Upregulated	EXT2	EXT2	EXT2	chr11:44117098-44266980	MSI2_KD_Poly	MSI2_C_Poly	OK	23.7233	9.3361	-1.34541	-1.59098	0.00955	0.0511664	no	MSI2_KD_Total	MSI2_C_Total	OK	17.0036	16.7374	-0.0227631	-0.0316356	0.9575	0.984087	no
Upregulated	EZR	EZR	EZR	chr6:159186772-159243272	MSI2_KD_Poly	MSI2_C_Poly	OK	76.5465	33.8048	-1.17911	-1.6188	0.00675	0.0396767	yes	MSI2_KD_Total	MSI2_C_Total	OK	82.7039	67.2491	-0.298439	-0.404225	0.47115	0.712717	no
Upregulated	F12	F12	F12	chr5:176829138-176836577	MSI2_KD_Poly	MSI2_C_Poly	OK	12.545	4.10207	-1.61269	-1.81577	0.0027	0.0202783	yes	MSI2_KD_Total	MSI2_C_Total	OK	1.23857	0.977778	-0.341092	-0.284625	0.62875	0.825881	no
Unchanged	F2R	F2R	F2R	chr5:76011867-76031595	MSI2_KD_Poly	MSI2_C_Poly	OK	11.2663	11.2946	0.00361706	0.00494945	0.99335	0.996931	no	MSI2_KD_Total	MSI2_C_Total	OK	13.0498	28.5213	1.12802	1.51001	0.00625	0.0374871	yes
Unchanged	F2RL3	F2RL3	F2RL3	chr19:16999825-17002830	MSI2_KD_Poly	MSI2_C_Poly	OK	9.02889	14.871	0.719881	0.914189	0.1119	0.291413	no	MSI2_KD_Total	MSI2_C_Total	OK	2.74269	6.67625	1.28345	1.58021	0.00455	0.0297524	yes
Downregulated	FAAHP1	FAAHP1	FAAHP1	chr1:46899498-46911374	MSI2_KD_Poly	MSI2_C_Poly	OK	1.42047	5.49615	1.95205	1.78386	0.00445	0.0292667	yes	MSI2_KD_Total	MSI2_C_Total	OK	1.0427	0.952747	-0.130162	-0.0894337	0.8756	0.95311	no
Unchanged	FAAP20	FAAP20	FAAP20	chr1:1981908-2144159	MSI2_KD_Poly	MSI2_C_Poly	OK	127.086	139.032	0.129609	0.116274	0.88295	0.956028	no	MSI2_KD_Total	MSI2_C_Total	OK	39.9022	53.1176	0.412721	0.381949	0.58065	0.794678	no
Downregulated	FAAP24	FAAP24	FAAP24	chr19:33463122-33468401	MSI2_KD_Poly	MSI2_C_Poly	OK	7.00676	18.9525	1.43557	1.79181	0.00265	0.0200427	yes	MSI2_KD_Total	MSI2_C_Total	OK	5.47215	6.61033	0.272613	0.307738	0.5909	0.80169	no
Unchanged	FADD	FADD	FADD	chr11:70049268-70053508	MSI2_KD_Poly	MSI2_C_Poly	OK	35.8873	62.1363	0.791961	1.08461	0.06205	0.194706	no	MSI2_KD_Total	MSI2_C_Total	OK	15.5553	18.0535	0.214874	0.292817	0.6012	0.808413	no
Unchanged	FADS2	FADS2	FADS2	chr11:61567096-61634826	MSI2_KD_Poly	MSI2_C_Poly	OK	20.3314	25.2525	0.312713	0.0874572	0.8599	0.946261	no	MSI2_KD_Total	MSI2_C_Total	OK	11.7133	13.1676	0.16884	0.0465683	0.89955	0.961994	no
Unchanged	FAH	FAH	FAH	chr15:80445232-80478924	MSI2_KD_Poly	MSI2_C_Poly	OK	98.023	113.561	0.212272	0.280437	0.61645	0.818434	no	MSI2_KD_Total	MSI2_C_Total	OK	47.1456	46.2616	-0.0273104	-0.0348765	0.95225	0.982227	no
Unchanged	FAHD2A	FAHD2A	FAHD2A	chr2:96068447-96078879	MSI2_KD_Poly	MSI2_C_Poly	OK	17.9108	21.6168	0.271324	0.329211	0.56225	0.781553	no	MSI2_KD_Total	MSI2_C_Total	OK	14.1099	9.98074	-0.499488	-0.602664	0.27515	0.520273	no
Unchanged	FAHD2B	FAHD2B	FAHD2B	chr2:97749322-97760582	MSI2_KD_Poly	MSI2_C_Poly	OK	22.0997	27.5978	0.320522	0.408037	0.47845	0.718815	no	MSI2_KD_Total	MSI2_C_Total	OK	12.3586	10.5119	-0.23348	-0.269891	0.6242	0.822865	no
Downregulated	FAHD2CP	FAHD2CP	FAHD2CP	chr2:96676298-96700727	MSI2_KD_Poly	MSI2_C_Poly	OK	6.97301	15.1519	1.11964	1.04056	0.06495	0.201074	no	MSI2_KD_Total	MSI2_C_Total	OK	3.38147	4.24894	0.329455	0.272297	0.6339	0.829067	no
Downregulated	FAM101B	FAM101B	FAM101B	chr17:289770-295731	MSI2_KD_Poly	MSI2_C_Poly	OK	14.1069	28.274	1.00308	1.29149	0.02835	0.112074	no	MSI2_KD_Total	MSI2_C_Total	OK	7.29331	7.57332	0.0543529	0.0738278	0.89655	0.960973	no
Unchanged	FAM103A1	FAM103A1	FAM103A1	chr15:83654954-83680393	MSI2_KD_Poly	MSI2_C_Poly	OK	7.00118	13.0348	0.896694	0.766924	0.18965	0.412594	no	MSI2_KD_Total	MSI2_C_Total	OK	4.09971	5.95389	0.538311	0.408935	0.47115	0.712717	no
Unchanged	FAM104A	FAM104A	FAM104A	chr17:71189172-71258019	MSI2_KD_Poly	MSI2_C_Poly	OK	40.6169	47.8691	0.237014	0.243789	0.68725	0.861059	no	MSI2_KD_Total	MSI2_C_Total	OK	27.3767	30.2068	0.141924	0.127366	0.83445	0.934711	no
Downregulated	FAM104B	FAM104B	FAM104B	chrX:55169534-55187628	MSI2_KD_Poly	MSI2_C_Poly	OK	8.70531	19.6014	1.17099	1.41425	0.0184	0.0821268	no	MSI2_KD_Total	MSI2_C_Total	OK	15.6096	12.4742	-0.323493	-0.383713	0.55725	0.778033	no
Unchanged	FAM109A	FAM109A	FAM109A	chr12:111798454-111806925	MSI2_KD_Poly	MSI2_C_Poly	OK	10.7171	11.2089	0.0647239	0.0814098	0.89255	0.959383	no	MSI2_KD_Total	MSI2_C_Total	OK	2.60128	3.57115	0.457166	0.537878	0.35785	0.609633	no
Upregulated	FAM114A2	FAM114A2	FAM114A2	chr5:153371268-153418497	MSI2_KD_Poly	MSI2_C_Poly	OK	11.8993	5.81809	-1.03225	-1.28185	0.0185	0.0824373	no	MSI2_KD_Total	MSI2_C_Total	OK	11.2954	11.5967	0.0379877	0.053096	0.9243	0.97168	no
Unchanged	FAM118A	FAM118A	FAM118A	chr22:45705080-45737836	MSI2_KD_Poly	MSI2_C_Poly	OK	11.5964	14.1569	0.287834	0.384029	0.4944	0.731261	no	MSI2_KD_Total	MSI2_C_Total	OK	25.9177	25.6605	-0.0143896	-0.0202483	0.97145	0.988921	no
Unchanged	FAM118B	FAM118B	FAM118B	chr11:126081618-126138877	MSI2_KD_Poly	MSI2_C_Poly	OK	13.0301	16.0417	0.299978	0.128013	0.8589	0.945691	no	MSI2_KD_Total	MSI2_C_Total	OK	10.781	10.2661	-0.0706119	-0.0319331	0.96125	0.985258	no
Upregulated	FAM120A	FAM120A	FAM120A	chr9:96208781-96328397	MSI2_KD_Poly	MSI2_C_Poly	OK	29.507	14.371	-1.03789	-0.834121	0.1648	0.376497	no	MSI2_KD_Total	MSI2_C_Total	OK	34.3125	32.0381	-0.0989487	-0.116402	0.83115	0.933278	no
Unchanged	FAM120AOS	FAM120AOS	FAM120AOS	chr9:96208781-96328397	MSI2_KD_Poly	MSI2_C_Poly	OK	24.5273	46.3573	0.918408	0.789289	0.159	0.367557	no	MSI2_KD_Total	MSI2_C_Total	OK	20.231	21.0852	0.0596667	0.0363288	0.9506	0.981544	no
Upregulated	FAM120B	FAM120B	FAM120B	chr6:170599790-170716159	MSI2_KD_Poly	MSI2_C_Poly	OK	5.9043	2.79965	-1.07652	-1.35821	0.01805	0.0810346	no	MSI2_KD_Total	MSI2_C_Total	OK	9.72773	7.17946	-0.438227	-0.617258	0.27535	0.520475	no
Unchanged	FAM127B	FAM127B	FAM127B	chrX:134184962-134186221	MSI2_KD_Poly	MSI2_C_Poly	OK	30.6138	58.7774	0.941077	0.889709	0.10155	0.273242	no	MSI2_KD_Total	MSI2_C_Total	OK	18.1274	16.9041	-0.1008	-0.113943	0.84725	0.94074	no
Unchanged	FAM131A	FAM131A	FAM131A	chr3:184053716-184079439	MSI2_KD_Poly	MSI2_C_Poly	OK	7.34272	9.96573	0.44066	0.372124	0.51875	0.749499	no	MSI2_KD_Total	MSI2_C_Total	OK	3.46197	3.02032	-0.196891	-0.139963	0.8254	0.930803	no
Unchanged	FAM132B	FAM132B	FAM132B	chr2:239067648-239077532	MSI2_KD_Poly	MSI2_C_Poly	OK	6.50377	6.83809	0.0723169	0.096358	0.87035	0.950804	no	MSI2_KD_Total	MSI2_C_Total	OK	3.40209	2.94272	-0.209271	-0.226892	0.6847	0.859427	no
Unchanged	FAM134A	FAM134A	FAM134A	chr2:220042938-220050197	MSI2_KD_Poly	MSI2_C_Poly	OK	13.8951	21.3912	0.622435	0.870863	0.1139	0.294686	no	MSI2_KD_Total	MSI2_C_Total	OK	7.21347	6.53354	-0.142829	-0.192974	0.734	0.886716	no
Unchanged	FAM134C	FAM134C	FAM134C	chr17:40731525-40767256	MSI2_KD_Poly	MSI2_C_Poly	OK	23.184	34.1421	0.558423	0.38868	0.4892	0.727338	no	MSI2_KD_Total	MSI2_C_Total	OK	9.97807	12.6907	0.346945	0.266051	0.64905	0.838337	no
Unchanged	FAM136A	FAM136A	FAM136A	chr2:70523107-70529220	MSI2_KD_Poly	MSI2_C_Poly	OK	47.014	76.8623	0.709186	0.983522	0.091	0.253689	no	MSI2_KD_Total	MSI2_C_Total	OK	57.5579	58.2472	0.017177	0.0243446	0.965	0.98668	no
Unchanged	FAM160A2	FAM160A2	FAM160A2	chr11:6232563-6255941	MSI2_KD_Poly	MSI2_C_Poly	OK	7.54017	8.2262	0.12563	0.167864	0.7683	0.904573	no	MSI2_KD_Total	MSI2_C_Total	OK	5.85088	6.1988	0.0833339	0.109291	0.8504	0.942	no
Unchanged	FAM160B2	FAM160B2	FAM160B2	chr8:21946713-21961891	MSI2_KD_Poly	MSI2_C_Poly	OK	12.7277	12.9037	0.0198173	0.0261816	0.9614	0.985283	no	MSI2_KD_Total	MSI2_C_Total	OK	9.31595	10.4971	0.172218	0.240465	0.66725	0.849187	no
Unchanged	FAM162A	FAM162A	FAM162A	chr3:122103022-122128961	MSI2_KD_Poly	MSI2_C_Poly	OK	119.629	227.115	0.924855	1.21354	0.02625	0.105987	no	MSI2_KD_Total	MSI2_C_Total	OK	72.1015	67.7107	-0.0906472	-0.118802	0.82545	0.930832	no
Unchanged	FAM171A1	FAM171A1	FAM171A1	chr10:15253643-15413058	MSI2_KD_Poly	MSI2_C_Poly	OK	13.0323	15.9104	0.287873	0.379397	0.5029	0.738021	no	MSI2_KD_Total	MSI2_C_Total	OK	12.9687	13.5164	0.0596758	0.0820087	0.8846	0.956653	no
Unchanged	FAM173A	FAM173A	FAM173A	chr16:771141-776473	MSI2_KD_Poly	MSI2_C_Poly	OK	42.1635	48.6529	0.206532	0.22805	0.7005	0.868896	no	MSI2_KD_Total	MSI2_C_Total	OK	8.38473	13.1208	0.646024	0.572985	0.3323	0.583269	no
Unchanged	FAM173B	FAM173B	FAM173B	chr5:10225619-10250021	MSI2_KD_Poly	MSI2_C_Poly	OK	5.53797	6.06533	0.131231	0.145619	0.79415	0.916979	no	MSI2_KD_Total	MSI2_C_Total	OK	7.35443	7.03594	-0.0638704	-0.08161	0.88875	0.958211	no
Unchanged	FAM174A	FAM174A	FAM174A	chr5:99871008-99922444	MSI2_KD_Poly	MSI2_C_Poly	OK	10.1854	16.9532	0.73505	0.899782	0.12385	0.311757	no	MSI2_KD_Total	MSI2_C_Total	OK	4.92996	5.21614	0.0814065	0.0901308	0.8769	0.953435	no
Unchanged	FAM174B	FAM174B	FAM174B	chr15:93160678-93199031	MSI2_KD_Poly	MSI2_C_Poly	OK	6.38853	6.53122	0.0318703	0.0418208	0.9409	0.978231	no	MSI2_KD_Total	MSI2_C_Total	OK	3.63573	1.75517	-1.05063	-1.19723	0.03585	0.132328	no
Upregulated	FAM175B	FAM175B	FAM175B	chr10:126490353-126525239	MSI2_KD_Poly	MSI2_C_Poly	OK	6.01803	2.96624	-1.02066	-1.17618	0.0402	0.143702	no	MSI2_KD_Total	MSI2_C_Total	OK	11.0691	9.31347	-0.249145	-0.344686	0.52245	0.752435	no
Unchanged	FAM188A	FAM188A	FAM188A	chr10:15820174-15902519	MSI2_KD_Poly	MSI2_C_Poly	OK	11.7146	13.0773	0.158757	0.205751	0.7046	0.870879	no	MSI2_KD_Total	MSI2_C_Total	OK	13.115	15.2127	0.214063	0.295359	0.58355	0.796647	no
Unchanged	FAM192A	FAM192A	FAM192A	chr16:57186377-57219976	MSI2_KD_Poly	MSI2_C_Poly	OK	53.1178	54.9892	0.0499525	0.0671529	0.90695	0.965188	no	MSI2_KD_Total	MSI2_C_Total	OK	42.0046	37.0193	-0.18227	-0.25997	0.6522	0.840332	no
Unchanged	FAM193B	FAM193B	FAM193B	chr5:176946789-176981548	MSI2_KD_Poly	MSI2_C_Poly	OK	6.85817	11.1179	0.696992	0.842088	0.1453	0.346435	no	MSI2_KD_Total	MSI2_C_Total	OK	11.3751	12.9854	0.191012	0.249857	0.6683	0.849779	no
Unchanged	FAM195B	FAM195B	FAM195B	chr17:79780236-79791170	MSI2_KD_Poly	MSI2_C_Poly	OK	44.8106	53.0267	0.242879	0.264791	0.63345	0.8287	no	MSI2_KD_Total	MSI2_C_Total	OK	9.20476	15.0703	0.711252	0.886016	0.13995	0.33799	no
Upregulated	FAM199X	FAM199X	FAM199X	chrX:103411155-103440582	MSI2_KD_Poly	MSI2_C_Poly	OK	10.4997	3.31767	-1.66211	-2.21092	0.00025	0.00347008	yes	MSI2_KD_Total	MSI2_C_Total	OK	7.7764	7.14793	-0.121577	-0.169526	0.75385	0.896895	no
Unchanged	FAM204A	FAM204A	FAM204A	chr10:120068571-120101839	MSI2_KD_Poly	MSI2_C_Poly	OK	7.7502	9.65817	0.317517	0.405577	0.48685	0.725465	no	MSI2_KD_Total	MSI2_C_Total	OK	13.7185	13.6902	-0.00297492	-0.00417414	0.9939	0.99719	no
Unchanged	FAM206A	FAM206A	FAM206A	chr9:111696672-111703237	MSI2_KD_Poly	MSI2_C_Poly	OK	10.6199	12.9408	0.285153	0.360858	0.52585	0.754977	no	MSI2_KD_Total	MSI2_C_Total	OK	16.4327	21.5807	0.393173	0.549754	0.32525	0.576658	no
Upregulated	FAM208A	FAM208A	FAM208A	chr3:56591183-56717135	MSI2_KD_Poly	MSI2_C_Poly	OK	7.98757	3.77224	-1.08234	-1.39731	0.01325	0.0647828	no	MSI2_KD_Total	MSI2_C_Total	OK	16.8154	13.5902	-0.307216	-0.370539	0.5199	0.750125	no
Unchanged	FAM20B	FAM20B	FAM20B	chr1:178995073-179045702	MSI2_KD_Poly	MSI2_C_Poly	OK	16.0806	17.6731	0.136228	0.17289	0.75245	0.896139	no	MSI2_KD_Total	MSI2_C_Total	OK	39.8993	45.0142	0.174017	0.233789	0.68055	0.857041	no
Unchanged	FAM212A	FAM212A	FAM212A	chr3:49840686-49842463	MSI2_KD_Poly	MSI2_C_Poly	OK	41.1304	47.0697	0.194592	0.228931	0.69615	0.866369	no	MSI2_KD_Total	MSI2_C_Total	OK	7.45955	13.0631	0.808339	0.931031	0.0997	0.269799	no
Unchanged	FAM214B	FAM214B	FAM214B	chr9:35104117-35115893	MSI2_KD_Poly	MSI2_C_Poly	OK	6.66266	10.8889	0.708682	0.922162	0.10805	0.284768	no	MSI2_KD_Total	MSI2_C_Total	OK	3.84186	3.72359	-0.0451117	-0.0549609	0.92575	0.972188	no
Unchanged	FAM219A	FAM219A	FAM219A	chr9:34398181-34458568	MSI2_KD_Poly	MSI2_C_Poly	OK	8.57673	16.2981	0.926201	1.21139	0.0482	0.163351	no	MSI2_KD_Total	MSI2_C_Total	OK	3.74464	5.7671	0.623016	0.769329	0.1899	0.412989	no
Downregulated	FAM219B	FAM219B	FAM219B	chr15:75192327-75199462	MSI2_KD_Poly	MSI2_C_Poly	OK	5.40823	11.0961	1.03682	1.34321	0.0135	0.0656291	no	MSI2_KD_Total	MSI2_C_Total	OK	7.82132	8.6414	0.143853	0.190132	0.73265	0.886026	no
Downregulated	FAM24B	FAM24B	FAM24B	chr10:124591670-124658230	MSI2_KD_Poly	MSI2_C_Poly	OK	1.85069	7.77416	2.07062	1.30416	0.111	0.289915	no	MSI2_KD_Total	MSI2_C_Total	OK	6.47404	5.44253	-0.250387	-0.177037	0.81945	0.92836	no
Downregulated	FAM32A	FAM32A	FAM32A	chr19:16296211-16302857	MSI2_KD_Poly	MSI2_C_Poly	OK	30.575	89.5771	1.55078	2.13064	0.00035	0.00446425	yes	MSI2_KD_Total	MSI2_C_Total	OK	34.1538	40.9464	0.261691	0.344999	0.5547	0.776337	no
Unchanged	FAM3A	FAM3A	FAM3A	chrX:153734489-153744566	MSI2_KD_Poly	MSI2_C_Poly	OK	29.0198	32.5818	0.167028	0.214145	0.72415	0.881778	no	MSI2_KD_Total	MSI2_C_Total	OK	13.3885	12.783	-0.0667674	-0.0881717	0.88795	0.957927	no
Unchanged	FAM53C	FAM53C	FAM53C	chr5:137620953-137685418	MSI2_KD_Poly	MSI2_C_Poly	OK	26.5976	32.8355	0.303961	0.310497	0.5729	0.789078	no	MSI2_KD_Total	MSI2_C_Total	OK	14.0201	15.1006	0.107107	0.120079	0.83405	0.934476	no
Unchanged	FAM57A	FAM57A	FAM57A	chr17:635846-646075	MSI2_KD_Poly	MSI2_C_Poly	OK	6.71309	12.2246	0.864734	1.09809	0.0573	0.184212	no	MSI2_KD_Total	MSI2_C_Total	OK	4.75388	4.03939	-0.234968	-0.270854	0.6204	0.820556	no
Unchanged	FAM58A	FAM58A	FAM58A	chrX:152853382-152864632	MSI2_KD_Poly	MSI2_C_Poly	OK	7.7394	12.9144	0.738686	0.857883	0.1477	0.3502	no	MSI2_KD_Total	MSI2_C_Total	OK	5.12079	5.5621	0.119264	0.13164	0.8202	0.928757	no
Unchanged	FAM60A	FAM60A	FAM60A	chr12:31433519-31479159	MSI2_KD_Poly	MSI2_C_Poly	OK	22.6141	30.913	0.450987	0.573853	0.3286	0.579613	no	MSI2_KD_Total	MSI2_C_Total	OK	16.5058	21.5531	0.384923	0.538031	0.3549	0.606542	no
Unchanged	FAM63A	FAM63A	FAM63A	chr1:150969300-150980854	MSI2_KD_Poly	MSI2_C_Poly	OK	10.2825	11.7068	0.187155	0.239196	0.68955	0.862371	no	MSI2_KD_Total	MSI2_C_Total	OK	6.39797	6.17032	-0.0522689	-0.0642895	0.91015	0.966301	no
Unchanged	FAM69B	FAM69B	FAM69B	chr9:139607023-139622636	MSI2_KD_Poly	MSI2_C_Poly	OK	13.3403	15.9406	0.256916	0.216389	0.7043	0.870761	no	MSI2_KD_Total	MSI2_C_Total	OK	8.90052	8.47391	-0.0708624	-0.063326	0.9139	0.967848	no
Unchanged	FAM73B	FAM73B	FAM73B	chr9:131799252-131834351	MSI2_KD_Poly	MSI2_C_Poly	OK	7.5023	7.88268	0.0713546	0.0900635	0.875	0.952742	no	MSI2_KD_Total	MSI2_C_Total	OK	7.82364	8.24129	0.0750286	0.101284	0.8569	0.944947	no
Upregulated	FAM83D	FAM83D	FAM83D	chr20:37554954-37581703	MSI2_KD_Poly	MSI2_C_Poly	OK	27.8243	12.5354	-1.15034	-1.60079	0.00385	0.02634	yes	MSI2_KD_Total	MSI2_C_Total	OK	18.5846	13.599	-0.450607	-0.605028	0.28175	0.52743	no
Unchanged	FAM83G	FAM83G	FAM83G	chr17:18853988-18950336	MSI2_KD_Poly	MSI2_C_Poly	OK	6.21318	6.88427	0.147973	0.168289	0.7807	0.910556	no	MSI2_KD_Total	MSI2_C_Total	OK	3.9591	4.00676	0.0172661	0.0203105	0.97505	0.990121	no
Downregulated	FAM86B3P	FAM86B3P	FAM86B3P	chr8:8086091-8102387	MSI2_KD_Poly	MSI2_C_Poly	OK	2.7097	7.80836	1.52688	1.63272	0.00785	0.044423	yes	MSI2_KD_Total	MSI2_C_Total	OK	4.68599	4.17822	-0.165466	-0.18668	0.75	0.89485	no
Unchanged	FAM86C1	FAM86C1	FAM86C1	chr11:71498556-71524905	MSI2_KD_Poly	MSI2_C_Poly	OK	3.81386	5.86713	0.621402	0.733342	0.22485	0.459767	no	MSI2_KD_Total	MSI2_C_Total	OK	4.08646	4.2545	0.0581369	0.0665388	0.9084	0.965802	no
Downregulated	FAM89A	FAM89A	FAM89A	chr1:231154703-231175995	MSI2_KD_Poly	MSI2_C_Poly	OK	23.9198	57.5423	1.26642	1.72461	0.0032	0.0230036	yes	MSI2_KD_Total	MSI2_C_Total	OK	21.7645	21.2328	-0.0356811	-0.0474865	0.9321	0.974931	no
Unchanged	FAM89B	FAM89B	FAM89B	chr11:65339819-65341669	MSI2_KD_Poly	MSI2_C_Poly	OK	27.8724	34.6251	0.312983	0.396341	0.49495	0.731688	no	MSI2_KD_Total	MSI2_C_Total	OK	11.3396	14.3572	0.340409	0.439428	0.45195	0.696284	no
Unchanged	FAM96A	FAM96A	FAM96A	chr15:64364757-64386207	MSI2_KD_Poly	MSI2_C_Poly	OK	65.4126	121.532	0.893701	1.168	0.04075	0.145073	no	MSI2_KD_Total	MSI2_C_Total	OK	87.1197	84.682	-0.0409429	-0.0568438	0.9183	0.969735	no
Unchanged	FAM96B	FAM96B	FAM96B	chr16:66965957-66968326	MSI2_KD_Poly	MSI2_C_Poly	OK	328.126	587.857	0.841216	1.01114	0.07365	0.219858	no	MSI2_KD_Total	MSI2_C_Total	OK	63.1886	144.118	1.18951	1.57985	0.009	0.0490703	yes
Upregulated	FAM98A	FAM98A	FAM98A	chr2:33808727-33824429	MSI2_KD_Poly	MSI2_C_Poly	OK	26.3135	9.90924	-1.40896	-1.75617	0.00435	0.028785	yes	MSI2_KD_Total	MSI2_C_Total	OK	32.6117	35.7597	0.132949	0.189076	0.7458	0.892457	no
Upregulated	FAM98B	FAM98B	FAM98B	chr15:38746327-38779911	MSI2_KD_Poly	MSI2_C_Poly	OK	18.0561	6.87145	-1.3938	-1.69206	0.0032	0.0230036	yes	MSI2_KD_Total	MSI2_C_Total	OK	18.9996	19.7011	0.0523096	0.0742973	0.89875	0.961729	no
Unchanged	FANCA	FANCA	FANCA	chr16:89773540-89883065	MSI2_KD_Poly	MSI2_C_Poly	OK	17.8247	24.5837	0.463824	0.276008	0.66715	0.84917	no	MSI2_KD_Total	MSI2_C_Total	OK	16.9669	15.4753	-0.132758	-0.108992	0.83675	0.935664	no
Unchanged	FANCE	FANCE	FANCE	chr6:35420137-35434881	MSI2_KD_Poly	MSI2_C_Poly	OK	20.5117	34.4025	0.746068	1.03698	0.05695	0.183357	no	MSI2_KD_Total	MSI2_C_Total	OK	8.33907	10.1792	0.287673	0.367985	0.5316	0.759552	no
Unchanged	FANCG	FANCG	FANCG	chr9:35073834-35080013	MSI2_KD_Poly	MSI2_C_Poly	OK	17.5441	17.9744	0.0349563	0.0473587	0.9304	0.974036	no	MSI2_KD_Total	MSI2_C_Total	OK	10.8833	9.94698	-0.129789	-0.171307	0.7635	0.902142	no
Upregulated	FAR1	FAR1	FAR1	chr11:13690205-13753893	MSI2_KD_Poly	MSI2_C_Poly	OK	8.21912	3.06566	-1.42279	-1.72076	0.0038	0.0260935	yes	MSI2_KD_Total	MSI2_C_Total	OK	19.6957	17.728	-0.151852	-0.212967	0.69855	0.867793	no
Unchanged	FARS2	FARS2	FARS2	chr6:5261583-5771816	MSI2_KD_Poly	MSI2_C_Poly	OK	15.8284	16.4268	0.0535374	0.0615518	0.91175	0.966954	no	MSI2_KD_Total	MSI2_C_Total	OK	10.9238	10.5618	-0.0486201	-0.0630778	0.90925	0.96609	no
Unchanged	FASTK	FASTK	FASTK	chr7:150773707-150777970	MSI2_KD_Poly	MSI2_C_Poly	OK	24.5014	30.8365	0.331774	0.425733	0.4733	0.714537	no	MSI2_KD_Total	MSI2_C_Total	OK	23.7639	24.0819	0.0191779	0.0252618	0.9643	0.986401	no
Upregulated	FASTKD1	FASTKD1	FASTKD1	chr2:170386261-170430431	MSI2_KD_Poly	MSI2_C_Poly	OK	14.6882	5.24984	-1.48431	-1.61244	0.0075	0.0429344	yes	MSI2_KD_Total	MSI2_C_Total	OK	26.1678	29.3699	0.166542	0.235031	0.68325	0.858651	no
Unchanged	FASTKD3	FASTKD3	FASTKD3	chr5:7859271-7869150	MSI2_KD_Poly	MSI2_C_Poly	OK	8.92226	13.0262	0.545937	0.456246	0.44525	0.690856	no	MSI2_KD_Total	MSI2_C_Total	OK	9.6687	11.9098	0.300755	0.356646	0.52755	0.756311	no
Downregulated	FAU	FAU	FAU	chr11:64888098-64902003	MSI2_KD_Poly	MSI2_C_Poly	OK	606.786	1269.34	1.06482	0.880504	0.1488	0.35182	no	MSI2_KD_Total	MSI2_C_Total	OK	417.409	368.602	-0.179398	-0.14995	0.8109	0.925061	no
Unchanged	FBL	FBL	FBL	chr19:40325092-40337054	MSI2_KD_Poly	MSI2_C_Poly	OK	626.62	1062.81	0.762219	0.854236	0.1342	0.328817	no	MSI2_KD_Total	MSI2_C_Total	OK	400.456	395.636	-0.0174686	-0.0204813	0.9705	0.988736	no
Unchanged	FBXL6	FBXL6	FBXL6	chr8:145576885-145582183	MSI2_KD_Poly	MSI2_C_Poly	OK	20.6452	22.0226	0.0931809	0.120473	0.82785	0.931932	no	MSI2_KD_Total	MSI2_C_Total	OK	9.55381	18.4436	0.948972	1.19046	0.04415	0.153448	no
Unchanged	FBXO10	FBXO10	FBXO10	chr9:37510888-37576250	MSI2_KD_Poly	MSI2_C_Poly	OK	5.63956	6.88552	0.287982	0.391528	0.4822	0.722045	no	MSI2_KD_Total	MSI2_C_Total	OK	4.89542	4.67532	-0.0663677	-0.0885556	0.88035	0.954932	no
Upregulated	FBXO11	FBXO11	FBXO11	chr2:48010220-48132932	MSI2_KD_Poly	MSI2_C_Poly	OK	13.7527	5.51202	-1.31907	-0.931334	0.0981	0.266951	no	MSI2_KD_Total	MSI2_C_Total	OK	25.1593	21.6921	-0.213927	-0.162133	0.78195	0.91108	no
Unchanged	FBXO18	FBXO18	FBXO18	chr10:5903688-5979558	MSI2_KD_Poly	MSI2_C_Poly	OK	42.9192	49.2273	0.197836	0.258878	0.66115	0.845591	no	MSI2_KD_Total	MSI2_C_Total	OK	31.7011	32.752	0.0470467	0.0618983	0.91485	0.968214	no
Upregulated	FBXO21	FBXO21	FBXO21	chr12:117581584-117628300	MSI2_KD_Poly	MSI2_C_Poly	OK	7.46769	2.13311	-1.8077	-2.28486	0.0001	0.0017015	yes	MSI2_KD_Total	MSI2_C_Total	OK	6.13265	5.71156	-0.102627	-0.139753	0.812	0.925506	no
Unchanged	FBXO22-AS1	FBXO22-AS1	FBXO22-AS1	chr15:76196199-76227608	MSI2_KD_Poly	MSI2_C_Poly	OK	72.1324	87.9465	0.285978	0.156145	0.8092	0.924203	no	MSI2_KD_Total	MSI2_C_Total	OK	51.5641	36.0434	-0.516631	-0.300114	0.6632	0.846819	no
Unchanged	FBXO25	FBXO25	FBXO25	chr8:356807-419875	MSI2_KD_Poly	MSI2_C_Poly	OK	6.78662	11.0074	0.69771	0.870394	0.13695	0.333185	no	MSI2_KD_Total	MSI2_C_Total	OK	5.5932	5.26391	-0.0875393	-0.103356	0.8589	0.945691	no
Unchanged	FBXO27	FBXO27	FBXO27	chr19:39514662-39523236	MSI2_KD_Poly	MSI2_C_Poly	OK	3.55616	5.10992	0.522981	0.603118	0.2978	0.546196	no	MSI2_KD_Total	MSI2_C_Total	OK	1.82255	1.42006	-0.360012	-0.357203	0.53775	0.764125	no
Upregulated	FBXO3	FBXO3	FBXO3	chr11:33762489-33796071	MSI2_KD_Poly	MSI2_C_Poly	OK	14.6098	5.90417	-1.30713	-1.42227	0.01675	0.0770082	no	MSI2_KD_Total	MSI2_C_Total	OK	15.5533	12.0981	-0.362434	-0.47134	0.43075	0.678931	no
Upregulated	FBXO30	FBXO30	FBXO30	chr6:145946439-146285233	MSI2_KD_Poly	MSI2_C_Poly	OK	7.05763	2.73956	-1.36524	-1.276	0.02985	0.116242	no	MSI2_KD_Total	MSI2_C_Total	OK	13.5568	12.4632	-0.121333	-0.110849	0.8414	0.938026	no
Unchanged	FBXO31	FBXO31	FBXO31	chr16:87360592-87425713	MSI2_KD_Poly	MSI2_C_Poly	OK	8.00114	9.97086	0.317513	0.42755	0.4548	0.698782	no	MSI2_KD_Total	MSI2_C_Total	OK	5.52391	5.57014	0.0120257	0.0164007	0.9774	0.990957	no
Upregulated	FBXO38	FBXO38	FBXO38	chr5:147763497-147822399	MSI2_KD_Poly	MSI2_C_Poly	OK	5.92516	2.81717	-1.07261	-1.18476	0.0485	0.164042	no	MSI2_KD_Total	MSI2_C_Total	OK	11.8617	11.1496	-0.0893284	-0.125247	0.8256	0.930934	no
Unchanged	FBXO41	FBXO41	FBXO41	chr2:73481809-73496758	MSI2_KD_Poly	MSI2_C_Poly	OK	6.84588	7.01938	0.0361081	0.0477094	0.9351	0.976027	no	MSI2_KD_Total	MSI2_C_Total	OK	2.89408	2.48684	-0.218795	-0.288394	0.6101	0.814217	no
Upregulated	FBXO5	FBXO5	FBXO5	chr6:153291657-153304740	MSI2_KD_Poly	MSI2_C_Poly	OK	35.1181	13.1717	-1.41477	-1.86266	0.0017	0.014405	yes	MSI2_KD_Total	MSI2_C_Total	OK	40.1569	29.915	-0.424778	-0.611847	0.29755	0.545904	no
Unchanged	FBXO7	FBXO7	FBXO7	chr22:32870706-32894818	MSI2_KD_Poly	MSI2_C_Poly	OK	88.819	105.639	0.250205	0.308656	0.5909	0.80169	no	MSI2_KD_Total	MSI2_C_Total	OK	56.5592	60.7229	0.102478	0.141537	0.81625	0.92724	no
Unchanged	FBXO8	FBXO8	FBXO8	chr4:175157809-175254531	MSI2_KD_Poly	MSI2_C_Poly	OK	6.51444	6.5294	0.00330978	0.00276003	0.9965	0.998357	no	MSI2_KD_Total	MSI2_C_Total	OK	3.71021	3.94972	0.0902513	0.0497823	0.93755	0.977117	no
Unchanged	FBXO9	FBXO9	FBXO9	chr6:52929795-52965670	MSI2_KD_Poly	MSI2_C_Poly	OK	11.2966	12.6817	0.166858	0.223748	0.6955	0.865936	no	MSI2_KD_Total	MSI2_C_Total	OK	12.3066	12.0701	-0.028002	-0.0386734	0.9489	0.980821	no
Unchanged	FBXW11	FBXW11	FBXW11	chr5:171288555-171433877	MSI2_KD_Poly	MSI2_C_Poly	OK	12.2472	12.414	0.0195174	0.0256252	0.96475	0.986591	no	MSI2_KD_Total	MSI2_C_Total	OK	9.15249	12.3673	0.434297	0.617886	0.28695	0.533563	no
Unchanged	FBXW2	FBXW2	FBXW2	chr9:123519253-123555740	MSI2_KD_Poly	MSI2_C_Poly	OK	7.25662	7.71537	0.0884383	0.124099	0.8196	0.928463	no	MSI2_KD_Total	MSI2_C_Total	OK	11.9769	10.0631	-0.251187	-0.357937	0.5251	0.754563	no
Unchanged	FBXW4	FBXW4	FBXW4	chr10:103370420-103454743	MSI2_KD_Poly	MSI2_C_Poly	OK	13.4669	20.5344	0.608631	0.799703	0.16155	0.371538	no	MSI2_KD_Total	MSI2_C_Total	OK	6.00947	6.68546	0.153788	0.187339	0.7524	0.896093	no
Unchanged	FBXW9	FBXW9	FBXW9	chr19:12799729-12807455	MSI2_KD_Poly	MSI2_C_Poly	OK	10.7617	10.8006	0.00520277	0.00661424	0.99075	0.995964	no	MSI2_KD_Total	MSI2_C_Total	OK	5.52672	5.67391	0.0379191	0.0436451	0.9393	0.977565	no
Unchanged	FCGR2A	FCGR2A	FCGR2A	chr1:161475204-161489360	MSI2_KD_Poly	MSI2_C_Poly	OK	34.3405	36.4908	0.0876228	0.106674	0.8452	0.939727	no	MSI2_KD_Total	MSI2_C_Total	OK	33.0406	44.7255	0.436857	0.597153	0.30415	0.553498	no
Unchanged	FCHO1	FCHO1	FCHO1	chr19:17858526-17899377	MSI2_KD_Poly	MSI2_C_Poly	OK	9.73446	11.5385	0.245286	0.31186	0.6048	0.810976	no	MSI2_KD_Total	MSI2_C_Total	OK	6.19963	9.58981	0.62932	0.773764	0.19105	0.414559	no
Unchanged	FCHSD1	FCHSD1	FCHSD1	chr5:141016516-141030986	MSI2_KD_Poly	MSI2_C_Poly	OK	5.44572	5.63331	0.0488607	0.0213766	0.961	0.985169	no	MSI2_KD_Total	MSI2_C_Total	OK	4.79064	6.09235	0.346781	0.304307	0.59585	0.804914	no
Unchanged	FDPS	FDPS	FDPS	chr1:155278538-155300909	MSI2_KD_Poly	MSI2_C_Poly	OK	350.953	536.071	0.611147	0.596423	0.3418	0.593075	no	MSI2_KD_Total	MSI2_C_Total	OK	174.463	224.851	0.366047	0.429529	0.4593	0.702233	no
Unchanged	FDX1	FDX1	FDX1	chr11:110300660-110335608	MSI2_KD_Poly	MSI2_C_Poly	OK	8.62055	8.68788	0.0112238	0.0149076	0.9788	0.991454	no	MSI2_KD_Total	MSI2_C_Total	OK	3.46357	3.41883	-0.0187581	-0.0231447	0.9675	0.987538	no
Unchanged	FDX1L	FDX1L	FDX1L	chr19:10420886-10426691	MSI2_KD_Poly	MSI2_C_Poly	OK	28.458	34.7703	0.289025	0.364716	0.5126	0.745028	no	MSI2_KD_Total	MSI2_C_Total	OK	17.5435	15.6382	-0.165865	-0.202028	0.72045	0.879687	no
Upregulated	FDXR	FDXR	FDXR	chr17:72858618-72869156	MSI2_KD_Poly	MSI2_C_Poly	OK	88.8354	38.1487	-1.2195	-1.63331	0.0075	0.0429344	yes	MSI2_KD_Total	MSI2_C_Total	OK	35.2272	26.617	-0.404343	-0.552854	0.3609	0.612874	no
Unchanged	FERMT3	FERMT3	FERMT3	chr11:63974151-63993726	MSI2_KD_Poly	MSI2_C_Poly	OK	65.7822	74.277	0.175217	0.199627	0.731	0.885203	no	MSI2_KD_Total	MSI2_C_Total	OK	34.6156	84.1355	1.28129	1.68172	0.0032	0.0230036	yes
Unchanged	FGD5-AS1	FGD5-AS1	FGD5-AS1	chr3:14984285-15106816	MSI2_KD_Poly	MSI2_C_Poly	OK	16.9203	23.9897	0.503654	0.309883	0.66705	0.849153	no	MSI2_KD_Total	MSI2_C_Total	OK	36.1061	39.9296	0.145219	0.111029	0.86235	0.947328	no
Unchanged	FGF13	FGF13	FGF13	chrX:137713733-138287185	MSI2_KD_Poly	MSI2_C_Poly	OK	26.6448	38.5769	0.533883	0.748255	0.20745	0.436887	no	MSI2_KD_Total	MSI2_C_Total	OK	21.4408	20.2662	-0.0812835	-0.110992	0.84735	0.940798	no
Unchanged	FGFR1OP2	FGFR1OP2	FGFR1OP2	chr12:27091304-27119581	MSI2_KD_Poly	MSI2_C_Poly	OK	21.7258	22.5201	0.0518029	0.0557118	0.923	0.971145	no	MSI2_KD_Total	MSI2_C_Total	OK	35.5822	36.3254	0.0298231	0.0353571	0.95335	0.982639	no
Unchanged	FGFRL1	FGFRL1	FGFRL1	chr4:1005609-1020686	MSI2_KD_Poly	MSI2_C_Poly	OK	32.1476	41.5308	0.369471	0.443595	0.45275	0.696915	no	MSI2_KD_Total	MSI2_C_Total	OK	15.3444	15.1751	-0.0160037	-0.0218087	0.9705	0.988736	no
Upregulated	FH	FH	FH	chr1:241660856-241683085	MSI2_KD_Poly	MSI2_C_Poly	OK	145.806	58.5416	-1.31651	-1.34604	0.02965	0.115727	no	MSI2_KD_Total	MSI2_C_Total	OK	108.008	103.431	-0.0624758	-0.0835374	0.88	0.954932	no
Unchanged	FHL3	FHL3	FHL3	chr1:38462441-38471187	MSI2_KD_Poly	MSI2_C_Poly	OK	123.745	176.286	0.510552	0.652621	0.2692	0.513487	no	MSI2_KD_Total	MSI2_C_Total	OK	36.562	46.39	0.343467	0.484006	0.4111	0.660734	no
Unchanged	FIBP	FIBP	FIBP	chr11:65647283-65656010	MSI2_KD_Poly	MSI2_C_Poly	OK	71.4109	101.901	0.512958	0.689666	0.2427	0.482176	no	MSI2_KD_Total	MSI2_C_Total	OK	24.9975	31.74	0.344515	0.465299	0.41195	0.661505	no
Upregulated	FIP1L1	FIP1L1	FIP1L1	chr4:54243819-54326103	MSI2_KD_Poly	MSI2_C_Poly	OK	40.0157	16.3056	-1.2952	-1.77292	0.0029	0.0213635	yes	MSI2_KD_Total	MSI2_C_Total	OK	43.5655	44.3792	0.0266955	0.0368995	0.9525	0.982253	no
Unchanged	FIS1	FIS1	FIS1	chr7:100882892-100888371	MSI2_KD_Poly	MSI2_C_Poly	OK	92.4833	177.452	0.940167	1.22979	0.02985	0.116242	no	MSI2_KD_Total	MSI2_C_Total	OK	64.1468	60.6831	-0.0800808	-0.104551	0.85145	0.942578	no
Downregulated	FKBP1A	FKBP1A	FKBP1A	chr20:1290554-1373816	MSI2_KD_Poly	MSI2_C_Poly	OK	110.146	286.19	1.37756	1.76321	0.00265	0.0200427	yes	MSI2_KD_Total	MSI2_C_Total	OK	79.1473	88.0389	0.153601	0.210822	0.7136	0.875859	no
Unchanged	FKBP1B	FKBP1B	FKBP1B	chr2:24272583-24286550	MSI2_KD_Poly	MSI2_C_Poly	OK	6.76579	9.05516	0.420482	0.453855	0.4343	0.681503	no	MSI2_KD_Total	MSI2_C_Total	OK	5.06419	3.67424	-0.462883	-0.431662	0.47555	0.716487	no
Unchanged	FKBP2	FKBP2	FKBP2	chr11:64008412-64011607	MSI2_KD_Poly	MSI2_C_Poly	OK	102.744	184.998	0.848452	1.07422	0.0646	0.200227	no	MSI2_KD_Total	MSI2_C_Total	OK	70.1384	66.2652	-0.0819524	-0.111713	0.85215	0.942954	no
Unchanged	FKBPL	FKBPL	FKBPL	chr6_mcf_hap5:3476311-3477895	MSI2_KD_Poly	MSI2_C_Poly	OK	19.9946	32.5947	0.70503	0.930154	0.1017	0.273477	no	MSI2_KD_Total	MSI2_C_Total	OK	10.2994	14.1665	0.459921	0.558382	0.33555	0.586221	no
Unchanged	FKRP	FKRP	FKRP	chr19:47222767-47261832	MSI2_KD_Poly	MSI2_C_Poly	OK	4.37657	6.15551	0.49208	0.124044	0.72825	0.88385	no	MSI2_KD_Total	MSI2_C_Total	OK	4.17865	5.31098	0.345942	0.167881	0.87455	0.952676	no
Unchanged	FLAD1	FLAD1	FLAD1	chr1:154955769-154965587	MSI2_KD_Poly	MSI2_C_Poly	OK	46.2755	67.5013	0.544668	0.756226	0.21685	0.449687	no	MSI2_KD_Total	MSI2_C_Total	OK	34.072	37.4526	0.136479	0.194169	0.7408	0.890205	no
Unchanged	FLJ20021	FLJ20021	FLJ20021	chr4:102268933-102270040	MSI2_KD_Poly	MSI2_C_Poly	OK	9.90049	15.0941	0.608417	0.668152	0.23795	0.476452	no	MSI2_KD_Total	MSI2_C_Total	OK	1.62104	1.89563	0.225756	0.172223	0.7638	0.902311	no
Unchanged	FLJ32255	FLJ32255	FLJ32255	chr5:42985500-42993435	MSI2_KD_Poly	MSI2_C_Poly	OK	5.21747	6.3396	0.281041	0.365143	0.5036	0.738537	no	MSI2_KD_Total	MSI2_C_Total	OK	4.66558	3.99705	-0.22312	-0.270996	0.63575	0.830228	no
Unchanged	FLJ37453	FLJ37453	FLJ37453	chr1:16160709-16266950	MSI2_KD_Poly	MSI2_C_Poly	OK	4.9132	6.66792	0.440574	0.160259	0.73305	0.886237	no	MSI2_KD_Total	MSI2_C_Total	OK	1.41135	2.11237	0.581787	0.0887715	0.71175	0.874765	no
Unchanged	FLOT1	FLOT1	FLOT1	chr6_ssto_hap7:2027817-2042770	MSI2_KD_Poly	MSI2_C_Poly	OK	259.91	315.942	0.281647	0.331079	0.5645	0.78328	no	MSI2_KD_Total	MSI2_C_Total	OK	104.188	123.466	0.244923	0.320546	0.5588	0.77913	no
Unchanged	FLOT2	FLOT2	FLOT2	chr17:27206356-27224715	MSI2_KD_Poly	MSI2_C_Poly	OK	179.003	229.805	0.360431	0.435474	0.4535	0.697495	no	MSI2_KD_Total	MSI2_C_Total	OK	81.7664	87.7191	0.101383	0.13542	0.81205	0.925506	no
Downregulated	FLVCR1-AS1	FLVCR1-AS1	FLVCR1-AS1	chr1:213029945-213031480	MSI2_KD_Poly	MSI2_C_Poly	OK	5.02255	10.6606	1.0858	1.10927	0.0651	0.201387	no	MSI2_KD_Total	MSI2_C_Total	OK	5.93619	5.17682	-0.197471	-0.192592	0.7319	0.885597	no
Upregulated	FLYWCH1	FLYWCH1	FLYWCH1	chr16:2961979-3001209	MSI2_KD_Poly	MSI2_C_Poly	OK	23.1518	8.63468	-1.42291	-1.66152	0.00945	0.0508284	no	MSI2_KD_Total	MSI2_C_Total	OK	4.75689	5.87199	0.303831	0.370331	0.5388	0.764966	no
Unchanged	FMNL3	FMNL3	FMNL3	chr12:50017196-50101197	MSI2_KD_Poly	MSI2_C_Poly	OK	5.82845	6.79349	0.221041	0.292133	0.6109	0.814717	no	MSI2_KD_Total	MSI2_C_Total	OK	4.66427	6.04363	0.373764	0.48428	0.39865	0.649217	no
Unchanged	FN3KRP	FN3KRP	FN3KRP	chr17:80674581-80685893	MSI2_KD_Poly	MSI2_C_Poly	OK	47.9032	55.4473	0.210998	0.286853	0.62355	0.822505	no	MSI2_KD_Total	MSI2_C_Total	OK	20.9946	21.3186	0.0220987	0.0296837	0.95955	0.984647	no
Unchanged	FOPNL	FOPNL	FOPNL	chr16:15959575-15982506	MSI2_KD_Poly	MSI2_C_Poly	OK	33.7794	37.9271	0.167088	0.223442	0.7047	0.870913	no	MSI2_KD_Total	MSI2_C_Total	OK	50.14	44.4417	-0.174047	-0.232621	0.69315	0.864546	no
Downregulated	FOS	FOS	FOS	chr14:75745480-75748937	MSI2_KD_Poly	MSI2_C_Poly	OK	5.4385	11.6559	1.09978	1.32327	0.02245	0.0947775	no	MSI2_KD_Total	MSI2_C_Total	OK	1.74713	1.66023	-0.0735974	-0.0681522	0.90265	0.963472	no
Unchanged	FOSL1	FOSL1	FOSL1	chr11:65659606-65667997	MSI2_KD_Poly	MSI2_C_Poly	OK	33.7323	61.3525	0.862991	1.04013	0.0703	0.212467	no	MSI2_KD_Total	MSI2_C_Total	OK	15.1263	21.9647	0.538131	0.671074	0.2404	0.47945	no
Upregulated	FOXD1	FOXD1	FOXD1	chr5:72742084-72744352	MSI2_KD_Poly	MSI2_C_Poly	OK	7.35839	2.17229	-1.76018	-1.63406	0.0063	0.0376948	yes	MSI2_KD_Total	MSI2_C_Total	NOTEST	0.407062	0.521906	0.358542	0	1	1	no
Upregulated	FOXD2	FOXD2	FOXD2	chr1:47846467-47906363	MSI2_KD_Poly	MSI2_C_Poly	OK	6.31809	2.5344	-1.31785	-0.816455	0.189	0.411579	no	MSI2_KD_Total	MSI2_C_Total	OK	1.55483	1.56966	0.0136908	0.00945101	0.9876	0.994836	no
Upregulated	FOXL2	FOXL2	FOXL2	chr3:138663065-138665982	MSI2_KD_Poly	MSI2_C_Poly	OK	32.2467	14.7752	-1.12597	-1.33338	0.02505	0.102464	no	MSI2_KD_Total	MSI2_C_Total	OK	8.26968	7.23758	-0.192324	-0.236104	0.6798	0.85664	no
Unchanged	FOXL2NB	FOXL2NB	FOXL2NB	chr3:138666075-138672830	MSI2_KD_Poly	MSI2_C_Poly	OK	4.73856	6.70185	0.50011	0.631172	0.2784	0.523756	no	MSI2_KD_Total	MSI2_C_Total	OK	4.58969	3.26627	-0.490751	-0.63745	0.2534	0.495003	no
Unchanged	FOXM1	FOXM1	FOXM1	chr12:2945981-2998691	MSI2_KD_Poly	MSI2_C_Poly	OK	32.5075	50.3081	0.630021	0.703149	0.23995	0.478857	no	MSI2_KD_Total	MSI2_C_Total	OK	20.6119	23.1781	0.169288	0.19579	0.7364	0.887989	no
Unchanged	FOXO4	FOXO4	FOXO4	chrX:70315998-70323384	MSI2_KD_Poly	MSI2_C_Poly	OK	13.3391	14.6218	0.132463	0.187222	0.7474	0.893405	no	MSI2_KD_Total	MSI2_C_Total	OK	6.02452	5.74385	-0.0688284	-0.0916819	0.8741	0.952475	no
Upregulated	FRA10AC1	FRA10AC1	FRA10AC1	chr10:95427639-95462329	MSI2_KD_Poly	MSI2_C_Poly	OK	7.45929	3.70679	-1.00887	-1.27668	0.02755	0.109907	no	MSI2_KD_Total	MSI2_C_Total	OK	9.98573	6.84899	-0.543977	-0.72024	0.2109	0.441488	no
Unchanged	FRAT2	FRAT2	FRAT2	chr10:99092253-99094458	MSI2_KD_Poly	MSI2_C_Poly	OK	26.1575	29.3338	0.16534	0.226162	0.6983	0.867647	no	MSI2_KD_Total	MSI2_C_Total	OK	8.54926	9.33321	0.126574	0.166957	0.7669	0.903928	no
Unchanged	FRG1B	FRG1B	FRG1B	chr20:29611878-29634007	MSI2_KD_Poly	MSI2_C_Poly	OK	15.8143	18.0846	0.193532	0.241559	0.666	0.848463	no	MSI2_KD_Total	MSI2_C_Total	OK	24.0223	22.8807	-0.070238	-0.0923309	0.8684	0.950075	no
Upregulated	FRRS1	FRRS1	FRRS1	chr1:100111430-100231349	MSI2_KD_Poly	MSI2_C_Poly	OK	7.00707	3.03052	-1.20924	-1.16026	0.0546	0.178165	no	MSI2_KD_Total	MSI2_C_Total	OK	7.73819	8.69663	0.16846	0.182368	0.7537	0.896825	no
Upregulated	FSCN1	FSCN1	FSCN1	chr7:5632435-5646287	MSI2_KD_Poly	MSI2_C_Poly	OK	477.368	233.94	-1.02896	-0.98976	0.0869	0.2459	no	MSI2_KD_Total	MSI2_C_Total	OK	134.398	170.893	0.346583	0.425817	0.45105	0.695648	no
Unchanged	FTH1	FTH1	FTH1	chr11:61717355-61735132	MSI2_KD_Poly	MSI2_C_Poly	OK	471.757	699.073	0.5674	0.598187	0.2984	0.546901	no	MSI2_KD_Total	MSI2_C_Total	OK	497.809	710.305	0.512847	0.561425	0.33035	0.581185	no
Unchanged	FTL	FTL	FTL	chr19:49468565-49470136	MSI2_KD_Poly	MSI2_C_Poly	OK	758.699	1303.07	0.780315	0.865719	0.13645	0.332308	no	MSI2_KD_Total	MSI2_C_Total	OK	1295.39	1802.04	0.47625	0.469486	0.41275	0.662302	no
Unchanged	FTSJ1	FTSJ1	FTSJ1	chrX:48334408-48344752	MSI2_KD_Poly	MSI2_C_Poly	OK	46.6663	56.63	0.279186	0.377386	0.52695	0.75581	no	MSI2_KD_Total	MSI2_C_Total	OK	29.2931	28.0798	-0.061027	-0.0833675	0.8879	0.957927	no
Unchanged	FTSJ2	FTSJ2	FTSJ2	chr7:2273925-2281833	MSI2_KD_Poly	MSI2_C_Poly	OK	45.9953	67.951	0.563008	0.764268	0.17385	0.3901	no	MSI2_KD_Total	MSI2_C_Total	OK	35.2345	37.4741	0.0889047	0.125962	0.81895	0.928182	no
Upregulated	FUBP1	FUBP1	FUBP1	chr1:78412166-78444889	MSI2_KD_Poly	MSI2_C_Poly	OK	53.8696	17.1398	-1.65212	-2.01258	0.00265	0.0200427	yes	MSI2_KD_Total	MSI2_C_Total	OK	83.9942	76.3464	-0.13773	-0.191482	0.7402	0.88992	no
Upregulated	FUBP3	FUBP3	FUBP3	chr9:133454959-133513739	MSI2_KD_Poly	MSI2_C_Poly	OK	50.725	19.9473	-1.3465	-1.90604	0.0015	0.0131856	yes	MSI2_KD_Total	MSI2_C_Total	OK	42.1919	50.6382	0.26326	0.365427	0.50535	0.739998	no
Unchanged	FUNDC1	FUNDC1	FUNDC1	chrX:44382884-44402221	MSI2_KD_Poly	MSI2_C_Poly	OK	17.3553	26.7732	0.625412	0.799804	0.1634	0.374432	no	MSI2_KD_Total	MSI2_C_Total	OK	22.1514	22.9357	0.050199	0.0661685	0.90765	0.965436	no
Downregulated	FUNDC2	FUNDC2	FUNDC2	chrX:154255063-154285191	MSI2_KD_Poly	MSI2_C_Poly	OK	14.6611	32.0458	1.12814	1.48371	0.0111	0.0570867	no	MSI2_KD_Total	MSI2_C_Total	OK	10.949	9.20756	-0.249906	-0.323666	0.547	0.771086	no
Unchanged	FUOM	FUOM	FUOM	chr10:135168657-135171529	MSI2_KD_Poly	MSI2_C_Poly	OK	44.6846	66.4822	0.57319	0.705021	0.22765	0.463236	no	MSI2_KD_Total	MSI2_C_Total	OK	22.1224	14.8127	-0.578676	-0.661893	0.2697	0.513903	no
Unchanged	FXN	FXN	FXN	chr9:71650478-71715094	MSI2_KD_Poly	MSI2_C_Poly	OK	25.7477	28.2247	0.132517	0.108188	0.8531	0.943289	no	MSI2_KD_Total	MSI2_C_Total	OK	5.70134	10.3099	0.854664	0.722969	0.1604	0.369683	no
Upregulated	FXR1	FXR1	FXR1	chr3:180630233-180700539	MSI2_KD_Poly	MSI2_C_Poly	OK	7.59056	2.50198	-1.60113	-2.04503	0.00065	0.00709927	yes	MSI2_KD_Total	MSI2_C_Total	OK	17.4003	13.9173	-0.322229	-0.452954	0.4387	0.685271	no
Unchanged	FXYD5	FXYD5	FXYD5	chr19:35645624-35660788	MSI2_KD_Poly	MSI2_C_Poly	OK	287.917	566.691	0.976909	1.24872	0.03775	0.137231	no	MSI2_KD_Total	MSI2_C_Total	OK	251.317	258.291	0.0394854	0.0506485	0.9292	0.973766	no
Unchanged	FYN	FYN	FYN	chr6:111981534-112194655	MSI2_KD_Poly	MSI2_C_Poly	OK	20.6554	25.1799	0.285752	0.386312	0.4975	0.733855	no	MSI2_KD_Total	MSI2_C_Total	OK	18.2008	22.6052	0.31265	0.431633	0.45025	0.69492	no
Upregulated	FZD5	FZD5	FZD5	chr2:208627309-208634143	MSI2_KD_Poly	MSI2_C_Poly	OK	6.75022	2.83103	-1.25361	-1.63675	0.0033	0.0234966	yes	MSI2_KD_Total	MSI2_C_Total	OK	5.09909	4.51078	-0.176864	-0.233869	0.6789	0.856062	no
Upregulated	G3BP1	G3BP1	G3BP1	chr5:151151475-151184915	MSI2_KD_Poly	MSI2_C_Poly	OK	75.2679	21.4087	-1.81384	-2.33688	0.0001	0.0017015	yes	MSI2_KD_Total	MSI2_C_Total	OK	98.9782	93.1747	-0.0871723	-0.117736	0.84195	0.938239	no
Upregulated	G3BP2	G3BP2	G3BP2	chr4:76567952-76598667	MSI2_KD_Poly	MSI2_C_Poly	OK	37.3175	14.7263	-1.34146	-1.57101	0.0105	0.054816	no	MSI2_KD_Total	MSI2_C_Total	OK	41.9929	41.6521	-0.0117565	-0.0159847	0.97655	0.990696	no
Unchanged	G6PC3	G6PC3	G6PC3	chr17:42148097-42153712	MSI2_KD_Poly	MSI2_C_Poly	OK	82.1694	98.9947	0.26875	0.343385	0.5489	0.772571	no	MSI2_KD_Total	MSI2_C_Total	OK	27.0893	30.6735	0.179272	0.249479	0.67005	0.850723	no
Unchanged	GAB2	GAB2	GAB2	chr11:77926335-78128868	MSI2_KD_Poly	MSI2_C_Poly	OK	20.1156	30.0276	0.577975	0.767159	0.1835	0.403926	no	MSI2_KD_Total	MSI2_C_Total	OK	15.2127	15.2506	0.0035846	0.00500558	0.9932	0.996906	no
Unchanged	GAB3	GAB3	GAB3	chrX:153903526-153979858	MSI2_KD_Poly	MSI2_C_Poly	OK	5.50531	6.20692	0.173054	0.227336	0.70005	0.868675	no	MSI2_KD_Total	MSI2_C_Total	OK	6.8488	7.46287	0.123879	0.165164	0.779	0.909749	no
Downregulated	GABARAP	GABARAP	GABARAP	chr17:7143737-7145753	MSI2_KD_Poly	MSI2_C_Poly	OK	186.347	428.306	1.20065	1.51503	0.00635	0.037916	yes	MSI2_KD_Total	MSI2_C_Total	OK	107.003	98.5746	-0.118369	-0.164589	0.76375	0.902311	no
Unchanged	GABARAPL1	GABARAPL1	GABARAPL1	chr12:10365488-10375724	MSI2_KD_Poly	MSI2_C_Poly	OK	30.1195	34.4411	0.193433	0.238385	0.67575	0.854148	no	MSI2_KD_Total	MSI2_C_Total	OK	15.4438	10.9032	-0.502273	-0.586097	0.2886	0.535477	no
Downregulated	GABARAPL2	GABARAPL2	GABARAPL2	chr16:75600248-75611779	MSI2_KD_Poly	MSI2_C_Poly	OK	90.8907	222.406	1.29099	1.57155	0.00435	0.028785	yes	MSI2_KD_Total	MSI2_C_Total	OK	59.7755	64.6291	0.11263	0.133532	0.8144	0.926355	no
Unchanged	GABBR1	GABBR1	GABBR1	chr6_qbl_hap6:873335-904294	MSI2_KD_Poly	MSI2_C_Poly	OK	7.82674	9.98725	0.351676	0.466513	0.42155	0.670081	no	MSI2_KD_Total	MSI2_C_Total	OK	12.5174	10.7802	-0.215544	-0.295695	0.6036	0.810031	no
Unchanged	GABRG3	GABRG3	GABRG3	chr15:27216428-27778373	MSI2_KD_Poly	MSI2_C_Poly	OK	6.70151	12.4513	0.893743	1.15447	0.04635	0.158775	no	MSI2_KD_Total	MSI2_C_Total	OK	6.93291	8.42348	0.280955	0.356473	0.5412	0.766737	no
Unchanged	GADD45A	GADD45A	GADD45A	chr1:68150859-68154021	MSI2_KD_Poly	MSI2_C_Poly	OK	330.332	343.71	0.0572765	0.0660117	0.90965	0.966254	no	MSI2_KD_Total	MSI2_C_Total	OK	71.3681	107.974	0.597337	0.807434	0.1664	0.379017	no
Unchanged	GADD45B	GADD45B	GADD45B	chr19:2476122-2478257	MSI2_KD_Poly	MSI2_C_Poly	OK	15.8221	16.9551	0.0997784	0.121311	0.83215	0.93372	no	MSI2_KD_Total	MSI2_C_Total	OK	3.35133	3.63513	0.117274	0.119136	0.8315	0.933471	no
Unchanged	GADD45GIP1	GADD45GIP1	GADD45GIP1	chr19:13064969-13068068	MSI2_KD_Poly	MSI2_C_Poly	OK	241.596	276.171	0.192963	0.237838	0.6733	0.852775	no	MSI2_KD_Total	MSI2_C_Total	OK	85.4061	87.4142	0.033529	0.0473286	0.9318	0.974838	no
Unchanged	GAL	GAL	GAL	chr11:68451982-68458643	MSI2_KD_Poly	MSI2_C_Poly	OK	270.209	324.797	0.265463	0.337259	0.5322	0.760132	no	MSI2_KD_Total	MSI2_C_Total	OK	115.407	67.8127	-0.767102	-1.08709	0.05615	0.1816	no
Unchanged	GALE	GALE	GALE	chr1:24122088-24127294	MSI2_KD_Poly	MSI2_C_Poly	OK	44.3409	49.2765	0.152262	0.204315	0.72255	0.88095	no	MSI2_KD_Total	MSI2_C_Total	OK	23.97	28.5764	0.253595	0.324114	0.601	0.80839	no
Unchanged	GALNS	GALNS	GALNS	chr16:88880141-88923374	MSI2_KD_Poly	MSI2_C_Poly	OK	6.19275	8.26151	0.415825	0.542306	0.33035	0.581185	no	MSI2_KD_Total	MSI2_C_Total	OK	7.33665	7.19581	-0.0279638	-0.0366824	0.9473	0.98029	no
Unchanged	GALNT10	GALNT10	GALNT10	chr5:153570294-153825382	MSI2_KD_Poly	MSI2_C_Poly	OK	12.1907	13.4431	0.141082	0.190771	0.73	0.884716	no	MSI2_KD_Total	MSI2_C_Total	OK	12.1664	11.9369	-0.0274764	-0.038542	0.9449	0.979536	no
Unchanged	GALNT11	GALNT11	GALNT11	chr7:151722758-151819432	MSI2_KD_Poly	MSI2_C_Poly	OK	14.1318	16.89	0.257218	0.351226	0.54225	0.767408	no	MSI2_KD_Total	MSI2_C_Total	OK	15.693	13.3795	-0.230095	-0.320742	0.57915	0.793482	no
Upregulated	GALNT5	GALNT5	GALNT5	chr2:158114339-158167913	MSI2_KD_Poly	MSI2_C_Poly	OK	22.7629	6.17342	-1.88254	-2.15795	0.00085	0.00866861	yes	MSI2_KD_Total	MSI2_C_Total	OK	53.5775	48.8856	-0.132217	-0.185446	0.7376	0.888631	no
Unchanged	GALNT6	GALNT6	GALNT6	chr12:51745832-51909547	MSI2_KD_Poly	MSI2_C_Poly	OK	4.67421	5.81372	0.31474	0.405389	0.46805	0.709956	no	MSI2_KD_Total	MSI2_C_Total	OK	5.62107	7.2856	0.374204	0.486433	0.3953	0.646026	no
Upregulated	GALNT7	GALNT7	GALNT7	chr4:174089903-174245118	MSI2_KD_Poly	MSI2_C_Poly	OK	5.14956	1.74715	-1.55945	-1.70514	0.0027	0.0202783	yes	MSI2_KD_Total	MSI2_C_Total	OK	11.0006	10.6054	-0.0527895	-0.0745967	0.8962	0.960807	no
Unchanged	GANC	GANC	GANC	chr15:42565855-42645864	MSI2_KD_Poly	MSI2_C_Poly	OK	4.74843	6.45934	0.443938	0.453145	0.4524	0.696608	no	MSI2_KD_Total	MSI2_C_Total	OK	6.29845	4.99553	-0.334358	-0.360487	0.5346	0.761938	no
Unchanged	GAPDH	GAPDH	GAPDH	chr12:6643570-6647541	MSI2_KD_Poly	MSI2_C_Poly	OK	3551.65	4664.51	0.393235	0.313329	0.56135	0.780938	no	MSI2_KD_Total	MSI2_C_Total	OK	1760.6	2109.97	0.261154	0.237092	0.68305	0.858606	no
Upregulated	GAPVD1	GAPVD1	GAPVD1	chr9:128024072-128127290	MSI2_KD_Poly	MSI2_C_Poly	OK	9.94404	4.92953	-1.01238	-1.30437	0.02925	0.114593	no	MSI2_KD_Total	MSI2_C_Total	OK	32.932	26.8812	-0.292894	-0.397135	0.4972	0.733619	no
Unchanged	GAR1	GAR1	GAR1	chr4:110736665-110745893	MSI2_KD_Poly	MSI2_C_Poly	OK	98.5663	105.938	0.10406	0.130901	0.8286	0.932335	no	MSI2_KD_Total	MSI2_C_Total	OK	50.9677	53.0926	0.0589253	0.0807097	0.88805	0.957983	no
Upregulated	GARS	GARS	GARS	chr7:30634180-30673648	MSI2_KD_Poly	MSI2_C_Poly	OK	179.429	78.2718	-1.19685	-1.35975	0.0151	0.0714647	no	MSI2_KD_Total	MSI2_C_Total	OK	181.918	174.121	-0.0631959	-0.0800468	0.8864	0.957308	no
Downregulated	GAS5	GAS5	GAS5	chr1:173832385-173837125	MSI2_KD_Poly	MSI2_C_Poly	OK	195.526	618.829	1.66218	1.84948	0.00195	0.0159634	yes	MSI2_KD_Total	MSI2_C_Total	OK	418.465	341.639	-0.292632	-0.335785	0.56435	0.783183	no
Unchanged	GAS6	GAS6	GAS6	chr13:114518582-114567076	MSI2_KD_Poly	MSI2_C_Poly	OK	15.9711	20.5726	0.365259	0.472115	0.3976	0.648072	no	MSI2_KD_Total	MSI2_C_Total	OK	8.22535	10.0879	0.29447	0.368928	0.51665	0.747993	no
Unchanged	GAS8	GAS8	GAS8	chr16:90071272-90114191	MSI2_KD_Poly	MSI2_C_Poly	OK	7.57885	11.3491	0.582529	0.263347	0.6776	0.855425	no	MSI2_KD_Total	MSI2_C_Total	OK	7.71958	6.80604	-0.181707	-0.16293	0.8009	0.920657	no
Unchanged	GATC	GATC	GATC	chr12:120884240-120907558	MSI2_KD_Poly	MSI2_C_Poly	OK	14.2911	20.6836	0.533369	0.21277	0.81075	0.925018	no	MSI2_KD_Total	MSI2_C_Total	OK	16.4025	13.4229	-0.289223	-0.189303	0.7392	0.889221	no
Unchanged	GBA2	GBA2	GBA2	chr9:35697333-35749225	MSI2_KD_Poly	MSI2_C_Poly	OK	19.0536	29.6909	0.639957	0.333384	0.57225	0.788529	no	MSI2_KD_Total	MSI2_C_Total	OK	13.8775	14.6495	0.0781028	0.0255281	0.96255	0.985715	no
Upregulated	GBE1	GBE1	GBE1	chr3:81538849-81810950	MSI2_KD_Poly	MSI2_C_Poly	OK	7.33968	2.17601	-1.75403	-1.8785	0.00165	0.0141092	yes	MSI2_KD_Total	MSI2_C_Total	OK	5.40593	6.04684	0.161637	0.212034	0.7065	0.871889	no
Unchanged	GBF1	GBF1	GBF1	chr10:104005254-104142656	MSI2_KD_Poly	MSI2_C_Poly	OK	7.56795	9.48206	0.325298	0.447885	0.44765	0.692718	no	MSI2_KD_Total	MSI2_C_Total	OK	13.1937	16.1065	0.287789	0.409005	0.50025	0.735962	no
Unchanged	GCC1	GCC1	GCC1	chr7:127220681-127225654	MSI2_KD_Poly	MSI2_C_Poly	OK	8.23603	8.99734	0.127549	0.177416	0.7461	0.892604	no	MSI2_KD_Total	MSI2_C_Total	OK	6.29894	7.79813	0.308019	0.426241	0.4329	0.680544	no
Unchanged	GCHFR	GCHFR	GCHFR	chr15:41056284-41059911	MSI2_KD_Poly	MSI2_C_Poly	OK	26.5032	48.0309	0.857794	1.04724	0.074	0.22055	no	MSI2_KD_Total	MSI2_C_Total	OK	9.69942	13.5619	0.483583	0.55113	0.31325	0.563617	no
Upregulated	GCLC	GCLC	GCLC	chr6:53362139-53409927	MSI2_KD_Poly	MSI2_C_Poly	OK	10.0989	3.73625	-1.43454	-1.78856	0.00255	0.0194683	yes	MSI2_KD_Total	MSI2_C_Total	OK	8.7791	6.62631	-0.405866	-0.559592	0.3113	0.561512	no
Unchanged	GCN1	GCN1	GCN1	chr12:120565013-120632513	MSI2_KD_Poly	MSI2_C_Poly	OK	23.1623	30.8688	0.414375	0.520379	0.3632	0.61521	no	MSI2_KD_Total	MSI2_C_Total	OK	38.3305	44.5412	0.21665	0.272235	0.63715	0.831199	no
Unchanged	GDE1	GDE1	GDE1	chr16:19513014-19533450	MSI2_KD_Poly	MSI2_C_Poly	OK	23.1027	27.1826	0.234622	0.320643	0.5707	0.787443	no	MSI2_KD_Total	MSI2_C_Total	OK	29.0341	22.3785	-0.375637	-0.536829	0.3478	0.599353	no
Unchanged	GDF11	GDF11	GDF11	chr12:56137063-56211540	MSI2_KD_Poly	MSI2_C_Poly	OK	9.93985	10.9864	0.144416	0.0848559	0.88575	0.957066	no	MSI2_KD_Total	MSI2_C_Total	OK	7.44379	8.954	0.266494	0.200737	0.73005	0.884735	no
Unchanged	GDI1	GDI1	GDI1	chrX:153665258-153671814	MSI2_KD_Poly	MSI2_C_Poly	OK	39.3804	44.5595	0.178253	0.235078	0.6711	0.851382	no	MSI2_KD_Total	MSI2_C_Total	OK	24.1423	27.3733	0.181206	0.253666	0.63975	0.832475	no
Unchanged	GEMIN4	GEMIN4	GEMIN4	chr17:647660-655501	MSI2_KD_Poly	MSI2_C_Poly	OK	10.1601	11.2526	0.147344	0.205356	0.7094	0.873552	no	MSI2_KD_Total	MSI2_C_Total	OK	12.1784	12.2858	0.0126717	0.0177568	0.97455	0.990061	no
Upregulated	GEMIN5	GEMIN5	GEMIN5	chr5:154266975-154317776	MSI2_KD_Poly	MSI2_C_Poly	OK	9.02495	3.65156	-1.30541	-1.69442	0.0065	0.0385944	yes	MSI2_KD_Total	MSI2_C_Total	OK	24.3521	24.2944	-0.00342133	-0.00466388	0.99425	0.997312	no
Unchanged	GEMIN6	GEMIN6	GEMIN6	chr2:39005326-39009106	MSI2_KD_Poly	MSI2_C_Poly	OK	39.2543	64.4433	0.715179	0.875685	0.13035	0.322342	no	MSI2_KD_Total	MSI2_C_Total	OK	25.8338	22.9915	-0.168161	-0.204179	0.7246	0.882107	no
Downregulated	GEMIN8P4	GEMIN8P4	GEMIN8P4	chr1:90458823-90460525	MSI2_KD_Poly	MSI2_C_Poly	OK	2.65264	5.61188	1.08106	1.21145	0.0272	0.10886	no	MSI2_KD_Total	MSI2_C_Total	OK	2.73266	3.21511	0.234563	0.244965	0.67075	0.851199	no
Unchanged	GET4	GET4	GET4	chr7:916190-936071	MSI2_KD_Poly	MSI2_C_Poly	OK	110.817	117.583	0.0854941	0.108725	0.8391	0.936899	no	MSI2_KD_Total	MSI2_C_Total	OK	34.1651	43.7562	0.356963	0.504178	0.36655	0.618629	no
Unchanged	GFI1B	GFI1B	GFI1B	chr9:135820931-135867084	MSI2_KD_Poly	MSI2_C_Poly	OK	120.934	161.166	0.414328	0.508439	0.37135	0.623059	no	MSI2_KD_Total	MSI2_C_Total	OK	51.4038	69.5208	0.43557	0.591742	0.30625	0.556018	no
Upregulated	GFM1	GFM1	GFM1	chr3:158362316-158410360	MSI2_KD_Poly	MSI2_C_Poly	OK	23.5761	2.99579	-2.97632	-2.92871	5e-05	0.000969462	yes	MSI2_KD_Total	MSI2_C_Total	OK	39.5978	34.8906	-0.18258	-0.227702	0.68615	0.860353	no
Upregulated	GFM2	GFM2	GFM2	chr5:73923230-74072737	MSI2_KD_Poly	MSI2_C_Poly	OK	24.8947	8.93627	-1.4781	-0.760592	0.21615	0.448781	no	MSI2_KD_Total	MSI2_C_Total	OK	30.9432	24.7334	-0.323164	-0.197382	0.73505	0.887288	no
Unchanged	GFOD1	GFOD1	GFOD1	chr6:13363586-13487869	MSI2_KD_Poly	MSI2_C_Poly	OK	6.3587	7.60986	0.259137	0.205356	0.68415	0.85908	no	MSI2_KD_Total	MSI2_C_Total	OK	5.1085	6.81162	0.415099	0.434541	0.45545	0.699329	no
Unchanged	GFOD2	GFOD2	GFOD2	chr16:67708435-67753273	MSI2_KD_Poly	MSI2_C_Poly	OK	11.5548	18.72	0.696093	0.81033	0.1733	0.389244	no	MSI2_KD_Total	MSI2_C_Total	OK	7.20893	7.39035	0.035857	0.0434949	0.94015	0.977931	no
Upregulated	GFPT1	GFPT1	GFPT1	chr2:69546900-69614386	MSI2_KD_Poly	MSI2_C_Poly	OK	9.92339	4.46914	-1.15084	-1.42357	0.01495	0.0708915	no	MSI2_KD_Total	MSI2_C_Total	OK	12.7391	13.5767	0.091875	0.129987	0.8212	0.929136	no
Unchanged	GGA1	GGA1	GGA1	chr22:38004480-38029571	MSI2_KD_Poly	MSI2_C_Poly	OK	27.2522	27.7942	0.0284108	0.0369561	0.9484	0.980678	no	MSI2_KD_Total	MSI2_C_Total	OK	18.4063	19.2792	0.0668458	0.0959241	0.86725	0.949571	no
Unchanged	GGA3	GGA3	GGA3	chr17:73232686-73267311	MSI2_KD_Poly	MSI2_C_Poly	OK	56.3472	59.3229	0.0742452	0.0472956	0.9524	0.982253	no	MSI2_KD_Total	MSI2_C_Total	OK	54.8403	53.7708	-0.0284136	-0.0260944	0.9637	0.986224	no
Upregulated	GGH	GGH	GGH	chr8:63927638-63951610	MSI2_KD_Poly	MSI2_C_Poly	OK	55.5147	20.142	-1.46266	-1.49118	0.0185	0.0824373	no	MSI2_KD_Total	MSI2_C_Total	OK	25.823	24.2418	-0.0911605	-0.118723	0.8323	0.933808	no
Upregulated	GGNBP2	GGNBP2	GGNBP2	chr17:34900736-34946276	MSI2_KD_Poly	MSI2_C_Poly	OK	18.8559	8.68736	-1.11803	-1.41055	0.0155	0.0728178	no	MSI2_KD_Total	MSI2_C_Total	OK	38.4625	36.3367	-0.082022	-0.117142	0.8386	0.93658	no
Unchanged	GID8	GID8	GID8	chr20:61569440-61579827	MSI2_KD_Poly	MSI2_C_Poly	OK	19.3316	24.4629	0.339635	0.479462	0.39065	0.641713	no	MSI2_KD_Total	MSI2_C_Total	OK	11.2698	10.2157	-0.141681	-0.200321	0.72055	0.879782	no
Unchanged	GIGYF2	GIGYF2	GIGYF2	chr2:233562014-233725289	MSI2_KD_Poly	MSI2_C_Poly	OK	8.12769	8.83085	0.119708	0.115852	0.8184	0.928001	no	MSI2_KD_Total	MSI2_C_Total	OK	22.4468	20.5994	-0.123907	-0.139966	0.75395	0.896946	no
Unchanged	GINS1	GINS1	GINS1	chr20:25388322-25429191	MSI2_KD_Poly	MSI2_C_Poly	OK	23.5377	25.8766	0.136672	0.180521	0.74845	0.894006	no	MSI2_KD_Total	MSI2_C_Total	OK	14.8119	16.4239	0.14904	0.211574	0.7092	0.873436	no
Downregulated	GINS2	GINS2	GINS2	chr16:85711279-85722588	MSI2_KD_Poly	MSI2_C_Poly	OK	58.5262	140.465	1.26306	1.6625	0.00285	0.0210782	yes	MSI2_KD_Total	MSI2_C_Total	OK	37.1288	38.5928	0.0557916	0.0758816	0.89695	0.96102	no
Unchanged	GINS3	GINS3	GINS3	chr16:58426297-58440048	MSI2_KD_Poly	MSI2_C_Poly	OK	17.0444	19.7634	0.213535	0.29252	0.6265	0.824416	no	MSI2_KD_Total	MSI2_C_Total	OK	9.97607	10.4263	0.0636864	0.0823471	0.88965	0.958379	no
Unchanged	GIPC3	GIPC3	GIPC3	chr19:3585568-3593539	MSI2_KD_Poly	MSI2_C_Poly	OK	6.95027	13.2936	0.935587	1.27582	0.0242	0.0999563	no	MSI2_KD_Total	MSI2_C_Total	OK	3.41341	5.46471	0.678933	0.883473	0.11325	0.293662	no
Unchanged	GJD3	GJD3	GJD3	chr17:38516904-38520945	MSI2_KD_Poly	MSI2_C_Poly	OK	12.6411	18.2063	0.526312	0.61624	0.2911	0.538538	no	MSI2_KD_Total	MSI2_C_Total	OK	2.44716	4.43411	0.857536	1.04927	0.0724	0.217084	no
Upregulated	GLIS2	GLIS2	GLIS2	chr16:4382224-4389598	MSI2_KD_Poly	MSI2_C_Poly	OK	13.4682	6.65197	-1.0177	-1.27746	0.0216	0.0921504	no	MSI2_KD_Total	MSI2_C_Total	OK	3.41369	3.49719	0.0348651	0.0427196	0.9426	0.978819	no
Upregulated	GLMN	GLMN	GLMN	chr1:92711954-92853732	MSI2_KD_Poly	MSI2_C_Poly	OK	5.04948	1.68759	-1.58117	-1.17411	0.0402	0.143702	no	MSI2_KD_Total	MSI2_C_Total	OK	8.54392	7.53684	-0.180939	-0.161615	0.78085	0.910609	no
Unchanged	GLMP	GLMP	GLMP	chr1:156262477-156265480	MSI2_KD_Poly	MSI2_C_Poly	OK	14.7008	18.3403	0.319122	0.405921	0.48405	0.723297	no	MSI2_KD_Total	MSI2_C_Total	OK	11.4867	8.91523	-0.365622	-0.440119	0.4507	0.695245	no
Unchanged	GLRX2	GLRX2	GLRX2	chr1:193065594-193075244	MSI2_KD_Poly	MSI2_C_Poly	OK	64.1621	108.09	0.752443	1.01343	0.07895	0.230388	no	MSI2_KD_Total	MSI2_C_Total	OK	40.2893	44.0522	0.128816	0.167717	0.7737	0.907054	no
Unchanged	GLRX5	GLRX5	GLRX5	chr14:96001322-96011055	MSI2_KD_Poly	MSI2_C_Poly	OK	382.844	588.174	0.619487	0.665647	0.2523	0.493702	no	MSI2_KD_Total	MSI2_C_Total	OK	81.9684	109.635	0.419574	0.56135	0.33055	0.581393	no
Upregulated	GLS	GLS	GLS	chr2:191745546-191830270	MSI2_KD_Poly	MSI2_C_Poly	OK	14.3147	3.60351	-1.99003	-2.41263	0.00025	0.00347008	yes	MSI2_KD_Total	MSI2_C_Total	OK	16.5727	20.0574	0.275332	0.391039	0.50005	0.735819	no
Unchanged	GLTP	GLTP	GLTP	chr12:110288747-110318293	MSI2_KD_Poly	MSI2_C_Poly	OK	10.4482	16.5309	0.661905	0.848746	0.1467	0.348566	no	MSI2_KD_Total	MSI2_C_Total	OK	4.8807	6.97236	0.514558	0.623905	0.27995	0.525401	no
Upregulated	GLUD1	GLUD1	GLUD1	chr10:88809958-88854776	MSI2_KD_Poly	MSI2_C_Poly	OK	35.0222	12.6781	-1.46593	-1.78592	0.00245	0.0189071	yes	MSI2_KD_Total	MSI2_C_Total	OK	24.3357	24.7235	0.0228095	0.0325522	0.9554	0.983203	no
Unchanged	GM2A	GM2A	GM2A	chr5:150632612-150649953	MSI2_KD_Poly	MSI2_C_Poly	OK	14.7679	18.2556	0.305872	0.43063	0.4431	0.688977	no	MSI2_KD_Total	MSI2_C_Total	OK	13.4235	7.64785	-0.811632	-1.08695	0.0562	0.181725	no
Unchanged	GMDS	GMDS	GMDS	chr6:1624034-2245868	MSI2_KD_Poly	MSI2_C_Poly	OK	27.9103	30.0426	0.10621	0.149372	0.7961	0.918043	no	MSI2_KD_Total	MSI2_C_Total	OK	11.6249	15.7723	0.440169	0.57833	0.31555	0.566121	no
Unchanged	GMEB1	GMEB1	GMEB1	chr1:28995239-29042115	MSI2_KD_Poly	MSI2_C_Poly	OK	4.5449	7.31467	0.686544	0.864458	0.1326	0.326067	no	MSI2_KD_Total	MSI2_C_Total	OK	6.27996	9.19127	0.549509	0.72857	0.2112	0.441892	no
Unchanged	GMPR	GMPR	GMPR	chr6:16238810-16295780	MSI2_KD_Poly	MSI2_C_Poly	OK	80.8798	156.697	0.954131	1.2929	0.01965	0.0861005	no	MSI2_KD_Total	MSI2_C_Total	OK	40.3909	49.6944	0.299051	0.415937	0.442	0.688084	no
Unchanged	GMPR2	GMPR2	GMPR2	chr14:24701627-24708447	MSI2_KD_Poly	MSI2_C_Poly	OK	27.7271	32.271	0.218944	0.272358	0.66515	0.847958	no	MSI2_KD_Total	MSI2_C_Total	OK	20.2878	18.8283	-0.107708	-0.141909	0.8295	0.932599	no
Upregulated	GMPS	GMPS	GMPS	chr3:155588324-155655520	MSI2_KD_Poly	MSI2_C_Poly	OK	123.528	45.3834	-1.44461	-1.7719	0.00225	0.0177332	yes	MSI2_KD_Total	MSI2_C_Total	OK	154.817	122.41	-0.338841	-0.449408	0.41885	0.667573	no
Unchanged	GNA12	GNA12	GNA12	chr7:2767740-2883959	MSI2_KD_Poly	MSI2_C_Poly	OK	26.0247	40.4069	0.634721	0.866734	0.12825	0.319048	no	MSI2_KD_Total	MSI2_C_Total	OK	15.4782	17.1606	0.148868	0.210749	0.71105	0.874411	no
Upregulated	GNAI3	GNAI3	GNAI3	chr1:110091185-110138454	MSI2_KD_Poly	MSI2_C_Poly	OK	53.5658	16.334	-1.71343	-2.08472	0.0003	0.00397638	yes	MSI2_KD_Total	MSI2_C_Total	OK	43.0864	41.5092	-0.0537995	-0.0750293	0.8866	0.957366	no
Unchanged	GNB1	GNB1	GNB1	chr1:1716723-1822556	MSI2_KD_Poly	MSI2_C_Poly	OK	152.048	214.178	0.494286	0.634878	0.2816	0.527237	no	MSI2_KD_Total	MSI2_C_Total	OK	91.2691	117.271	0.36165	0.463558	0.4182	0.666889	no
Unchanged	GNB2	GNB2	GNB2	chr7:100271362-100276792	MSI2_KD_Poly	MSI2_C_Poly	OK	234.827	237.684	0.0174473	0.019309	0.973	0.989486	no	MSI2_KD_Total	MSI2_C_Total	OK	56.2998	82.6287	0.553515	0.761379	0.18165	0.401441	no
Unchanged	GNB2L1	GNB2L1	GNB2L1	chr5:180663927-180670906	MSI2_KD_Poly	MSI2_C_Poly	OK	1562.22	2372.94	0.603078	0.487418	0.38705	0.638364	no	MSI2_KD_Total	MSI2_C_Total	OK	1550.5	1337.93	-0.212733	-0.181847	0.74965	0.89465	no
Upregulated	GNB4	GNB4	GNB4	chr3:179113875-179169371	MSI2_KD_Poly	MSI2_C_Poly	OK	8.60362	4.12764	-1.05963	-1.41672	0.0099	0.0525006	no	MSI2_KD_Total	MSI2_C_Total	OK	10.2609	9.82752	-0.062264	-0.0854736	0.88525	0.956829	no
Downregulated	GNG5	GNG5	GNG5	chr1:84944919-85040163	MSI2_KD_Poly	MSI2_C_Poly	OK	104.264	237.402	1.18709	1.00224	0.08835	0.248686	no	MSI2_KD_Total	MSI2_C_Total	OK	66.8654	89.9255	0.427471	0.377961	0.50545	0.740075	no
Unchanged	GNL1	GNL1	GNL1	chr6_ssto_hap7:1841431-1864749	MSI2_KD_Poly	MSI2_C_Poly	OK	43.0189	49.9564	0.215699	0.248731	0.67365	0.85288	no	MSI2_KD_Total	MSI2_C_Total	OK	15.3577	21.1125	0.459137	0.587392	0.31585	0.566439	no
Upregulated	GNL2	GNL2	GNL2	chr1:38022519-38061586	MSI2_KD_Poly	MSI2_C_Poly	OK	39.5218	15.645	-1.33695	-1.74259	0.0026	0.0197712	yes	MSI2_KD_Total	MSI2_C_Total	OK	84.9906	97.0926	0.192058	0.265404	0.62985	0.826566	no
Upregulated	GNL3	GNL3	GNL3	chr3:52719935-52742197	MSI2_KD_Poly	MSI2_C_Poly	OK	93.1883	31.6119	-1.55968	-0.903321	0.15305	0.358201	no	MSI2_KD_Total	MSI2_C_Total	OK	98.3017	87.6412	-0.165607	-0.181496	0.74575	0.892457	no
Unchanged	GNPTG	GNPTG	GNPTG	chr16:1401899-1464721	MSI2_KD_Poly	MSI2_C_Poly	OK	17.167	24.2551	0.498648	0.325887	0.5612	0.780868	no	MSI2_KD_Total	MSI2_C_Total	OK	11.1865	15.1088	0.433632	0.263577	0.64375	0.834967	no
Upregulated	GNS	GNS	GNS	chr12:65107221-65153226	MSI2_KD_Poly	MSI2_C_Poly	OK	15.8521	5.96446	-1.41021	-1.64174	0.00705	0.0409617	yes	MSI2_KD_Total	MSI2_C_Total	OK	14.155	13.9716	-0.0188145	-0.0268666	0.9602	0.98485	no
Unchanged	GOLGA7	GOLGA7	GOLGA7	chr8:41348080-41368499	MSI2_KD_Poly	MSI2_C_Poly	OK	43.604	52.189	0.259285	0.367255	0.5189	0.749536	no	MSI2_KD_Total	MSI2_C_Total	OK	33.0643	36.0307	0.123952	0.175971	0.76165	0.900946	no
Upregulated	GOLIM4	GOLIM4	GOLIM4	chr3:167726460-167813713	MSI2_KD_Poly	MSI2_C_Poly	OK	10.5612	3.71381	-1.5078	-1.82975	0.00255	0.0194683	yes	MSI2_KD_Total	MSI2_C_Total	OK	25.8141	23.6313	-0.12746	-0.168205	0.7661	0.903541	no
Upregulated	GOPC	GOPC	GOPC	chr6:117803819-117923705	MSI2_KD_Poly	MSI2_C_Poly	OK	10.7147	4.39584	-1.28538	-1.59359	0.0074	0.0424859	yes	MSI2_KD_Total	MSI2_C_Total	OK	16.0664	20.5352	0.354054	0.487405	0.39485	0.645614	no
Unchanged	GORASP1	GORASP1	GORASP1	chr3:39093476-39180394	MSI2_KD_Poly	MSI2_C_Poly	OK	39.5123	41.9678	0.0869811	0.0882068	0.87635	0.953301	no	MSI2_KD_Total	MSI2_C_Total	OK	22.6817	22.4449	-0.0151411	-0.0134844	0.9844	0.993358	no
Unchanged	GOSR2	GOSR2	GOSR2	chr17:45000485-45018733	MSI2_KD_Poly	MSI2_C_Poly	OK	32.3437	57.6468	0.833754	0.970539	0.0892	0.250423	no	MSI2_KD_Total	MSI2_C_Total	OK	23.6643	23.1041	-0.0345669	-0.042305	0.94035	0.978009	no
Unchanged	GP1BB	GP1BB	GP1BB	chr22:19701986-19712297	MSI2_KD_Poly	MSI2_C_Poly	OK	280.262	460.311	0.71583	0.294536	0.78985	0.91511	no	MSI2_KD_Total	MSI2_C_Total	OK	63.4056	135.228	1.09271	0.499178	0.56425	0.783085	no
Upregulated	GPALPP1	GPALPP1	GPALPP1	chr13:45563686-45602404	MSI2_KD_Poly	MSI2_C_Poly	OK	21.2045	10.4237	-1.02451	-1.33675	0.01715	0.0782197	no	MSI2_KD_Total	MSI2_C_Total	OK	20.9995	15.1399	-0.471994	-0.627301	0.2719	0.516441	no
Unchanged	GPANK1	GPANK1	GPANK1	chr6_ssto_hap7:2959803-2968652	MSI2_KD_Poly	MSI2_C_Poly	OK	87.4577	117.736	0.428902	0.209307	0.7565	0.898224	no	MSI2_KD_Total	MSI2_C_Total	OK	35.8355	36.0768	0.00967928	0.00513256	0.9946	0.99751	no
Unchanged	GPATCH11	GPATCH11	GPATCH11	chr2:37311593-37326387	MSI2_KD_Poly	MSI2_C_Poly	OK	7.19273	9.45652	0.394769	0.521012	0.36885	0.620602	no	MSI2_KD_Total	MSI2_C_Total	OK	15.1203	17.2732	0.192049	0.262722	0.6469	0.837034	no
Unchanged	GPATCH3	GPATCH3	GPATCH3	chr1:27216978-27226962	MSI2_KD_Poly	MSI2_C_Poly	OK	14.4535	15.5626	0.106666	0.143887	0.7951	0.917455	no	MSI2_KD_Total	MSI2_C_Total	OK	7.83392	7.70398	-0.0241299	-0.031162	0.95475	0.983023	no
Unchanged	GPBP1L1	GPBP1L1	GPBP1L1	chr1:46092975-46152302	MSI2_KD_Poly	MSI2_C_Poly	OK	38.8215	40.009	0.0434682	0.0571877	0.91995	0.970172	no	MSI2_KD_Total	MSI2_C_Total	OK	41.0061	39.8611	-0.0408556	-0.0576112	0.9194	0.970022	no
Upregulated	GPD1L	GPD1L	GPD1L	chr3:32148002-32210207	MSI2_KD_Poly	MSI2_C_Poly	OK	15.3463	6.60746	-1.21572	-1.49029	0.01065	0.0553928	no	MSI2_KD_Total	MSI2_C_Total	OK	11.5803	8.61675	-0.426462	-0.597755	0.28445	0.530763	no
Upregulated	GPD2	GPD2	GPD2	chr2:157291964-157442915	MSI2_KD_Poly	MSI2_C_Poly	OK	5.32141	1.91106	-1.47743	-1.69709	0.0029	0.0213635	yes	MSI2_KD_Total	MSI2_C_Total	OK	10.1487	10.7105	0.0777284	0.104093	0.8555	0.944358	no
Unchanged	GPN1	GPN1	GPN1	chr2:27848505-27917847	MSI2_KD_Poly	MSI2_C_Poly	OK	56.7247	68.1602	0.264951	0.229769	0.70565	0.871346	no	MSI2_KD_Total	MSI2_C_Total	OK	33.2999	37.0302	0.153186	0.119823	0.85495	0.944255	no
Unchanged	GPN2	GPN2	GPN2	chr1:27205872-27216869	MSI2_KD_Poly	MSI2_C_Poly	OK	35.1282	37.0176	0.0755811	0.103225	0.8557	0.944419	no	MSI2_KD_Total	MSI2_C_Total	OK	13.1136	14.2541	0.120317	0.153419	0.7893	0.914824	no
Unchanged	GPR108	GPR108	GPR108	chr19:6729924-6737633	MSI2_KD_Poly	MSI2_C_Poly	OK	20.8412	28.0351	0.427801	0.596257	0.2819	0.52761	no	MSI2_KD_Total	MSI2_C_Total	OK	14.8806	17.0098	0.192932	0.260985	0.6492	0.838389	no
Unchanged	GPR153	GPR153	GPR153	chr1:6307405-6321035	MSI2_KD_Poly	MSI2_C_Poly	OK	6.49255	8.34363	0.361889	0.433388	0.458	0.70116	no	MSI2_KD_Total	MSI2_C_Total	OK	3.35787	3.974	0.243045	0.279017	0.63715	0.831199	no
Unchanged	GPR160	GPR160	GPR160	chr3:169755734-169803183	MSI2_KD_Poly	MSI2_C_Poly	OK	7.23164	8.7689	0.278072	0.347629	0.5452	0.76971	no	MSI2_KD_Total	MSI2_C_Total	OK	5.53902	6.53709	0.239017	0.288747	0.60125	0.808439	no
Unchanged	GPR3	GPR3	GPR3	chr1:27719147-27722317	MSI2_KD_Poly	MSI2_C_Poly	OK	4.36539	6.61046	0.598639	0.714409	0.20245	0.430258	no	MSI2_KD_Total	MSI2_C_Total	OK	2.70305	2.26481	-0.255197	-0.280351	0.6212	0.821116	no
Unchanged	GPR68	GPR68	GPR68	chr14:91698875-91720224	MSI2_KD_Poly	MSI2_C_Poly	OK	6.11799	10.8941	0.832413	1.08116	0.06335	0.197546	no	MSI2_KD_Total	MSI2_C_Total	OK	3.32153	5.40169	0.701564	0.885593	0.12695	0.316808	no
Unchanged	GPS2	GPS2	GPS2	chr17:7215977-7218658	MSI2_KD_Poly	MSI2_C_Poly	OK	80.9554	106.615	0.397211	0.508174	0.3848	0.636445	no	MSI2_KD_Total	MSI2_C_Total	OK	44.7395	48.3408	0.111694	0.156146	0.7758	0.908011	no
Upregulated	GPSM1	GPSM1	GPSM1	chr9:139221931-139254057	MSI2_KD_Poly	MSI2_C_Poly	OK	49.7214	22.6154	-1.13656	-1.32017	0.02455	0.100972	no	MSI2_KD_Total	MSI2_C_Total	OK	10.6001	9.11441	-0.217858	-0.276781	0.62565	0.823919	no
Unchanged	GPX4	GPX4	GPX4	chr19:1103924-1106788	MSI2_KD_Poly	MSI2_C_Poly	OK	265.322	404.562	0.608618	0.747669	0.18605	0.407528	no	MSI2_KD_Total	MSI2_C_Total	OK	258.253	201.488	-0.358096	-0.50446	0.3692	0.620965	no
Unchanged	GRAP2	GRAP2	GRAP2	chr22:40297085-40369346	MSI2_KD_Poly	MSI2_C_Poly	OK	36.0485	47.0472	0.384172	0.532744	0.3649	0.616905	no	MSI2_KD_Total	MSI2_C_Total	OK	25.1294	24.5684	-0.0325727	-0.0439758	0.93895	0.977447	no
Unchanged	GRHPR	GRHPR	GRHPR	chr9:37422706-37436986	MSI2_KD_Poly	MSI2_C_Poly	OK	234.431	286.778	0.290771	0.372295	0.50355	0.738492	no	MSI2_KD_Total	MSI2_C_Total	OK	117.251	105.526	-0.152003	-0.199216	0.72295	0.881109	no
Unchanged	GRPEL1	GRPEL1	GRPEL1	chr4:7061779-7069800	MSI2_KD_Poly	MSI2_C_Poly	OK	44.6726	73.6487	0.721271	0.960914	0.08995	0.251898	no	MSI2_KD_Total	MSI2_C_Total	OK	26.6927	26.8486	0.00840626	0.0110573	0.98515	0.99377	no
Unchanged	GS1-124K5.11	GS1-124K5.11	GS1-124K5.11	chr7:65995291-66057394	MSI2_KD_Poly	MSI2_C_Poly	OK	7.11647	13.4593	0.919374	1.13871	0.0543	0.177467	no	MSI2_KD_Total	MSI2_C_Total	OK	6.61124	6.98719	0.0797918	0.0985601	0.8699	0.950577	no
Unchanged	GSK3A	GSK3A	GSK3A	chr19:42734337-42746736	MSI2_KD_Poly	MSI2_C_Poly	OK	102.148	143.394	0.489321	0.636091	0.2688	0.513048	no	MSI2_KD_Total	MSI2_C_Total	OK	41.5852	52.9455	0.348438	0.492243	0.376	0.627482	no
Upregulated	GSPT1	GSPT1	GSPT1	chr16:11961984-12010519	MSI2_KD_Poly	MSI2_C_Poly	OK	67.5489	26.0309	-1.37571	-1.7462	0.0036	0.0250732	yes	MSI2_KD_Total	MSI2_C_Total	OK	58.9215	63.5108	0.108207	0.133961	0.8136	0.925955	no
Downregulated	GSTK1	GSTK1	GSTK1	chr7:142960521-142966222	MSI2_KD_Poly	MSI2_C_Poly	OK	122.128	270.01	1.14462	1.53691	0.01135	0.0580416	no	MSI2_KD_Total	MSI2_C_Total	OK	89.6271	101.239	0.175756	0.246879	0.67815	0.855674	no
Unchanged	GSTO1	GSTO1	GSTO1	chr10:106013951-106027222	MSI2_KD_Poly	MSI2_C_Poly	OK	350.521	588.13	0.746634	0.778419	0.1766	0.394075	no	MSI2_KD_Total	MSI2_C_Total	OK	132.133	143.588	0.119937	0.155395	0.7897	0.915017	no
Unchanged	GSTP1	GSTP1	GSTP1	chr11:67351065-67354124	MSI2_KD_Poly	MSI2_C_Poly	OK	1608.85	2142.4	0.413199	0.396618	0.4982	0.734377	no	MSI2_KD_Total	MSI2_C_Total	OK	468.732	512.394	0.128491	0.16501	0.7688	0.904822	no
Downregulated	GSTT1	GSTT1	GSTT1	chr22:24376132-24384311	MSI2_KD_Poly	MSI2_C_Poly	OK	29.8344	68.2579	1.19402	1.33541	0.03015	0.116992	no	MSI2_KD_Total	MSI2_C_Total	OK	19.7784	20.5616	0.0560271	0.0570682	0.9183	0.969735	no
Downregulated	GSTZ1	GSTZ1	GSTZ1	chr14:77787229-77797940	MSI2_KD_Poly	MSI2_C_Poly	OK	13.755	27.9063	1.02063	1.27158	0.03065	0.118365	no	MSI2_KD_Total	MSI2_C_Total	OK	7.00059	7.35732	0.0717037	0.0767397	0.89745	0.961228	no
Downregulated	GTF2A2	GTF2A2	GTF2A2	chr15:59930260-59949737	MSI2_KD_Poly	MSI2_C_Poly	OK	65.2116	143.698	1.13984	1.53592	0.0103	0.0540342	no	MSI2_KD_Total	MSI2_C_Total	OK	49.621	69.9628	0.495637	0.702957	0.21035	0.440736	no
Upregulated	GTF2E1	GTF2E1	GTF2E1	chr3:120461557-120501916	MSI2_KD_Poly	MSI2_C_Poly	OK	12.2421	5.87264	-1.05978	-1.38379	0.01355	0.0658029	no	MSI2_KD_Total	MSI2_C_Total	OK	10.0642	10.9918	0.127201	0.177082	0.7452	0.892133	no
Upregulated	GTF2F2	GTF2F2	GTF2F2	chr13:45694630-45858239	MSI2_KD_Poly	MSI2_C_Poly	OK	41.047	14.5729	-1.49399	-1.85823	0.00055	0.00627508	yes	MSI2_KD_Total	MSI2_C_Total	OK	31.8355	27.3886	-0.217059	-0.300549	0.59065	0.801489	no
Unchanged	GTF2H4	GTF2H4	GTF2H4	chr6_qbl_hap6:2168961-2174865	MSI2_KD_Poly	MSI2_C_Poly	OK	46.6033	48.9602	0.0711766	0.0977477	0.8603	0.946476	no	MSI2_KD_Total	MSI2_C_Total	OK	24.5639	25.5408	0.0562623	0.0765976	0.89465	0.960222	no
Upregulated	GTF2I	GTF2I	GTF2I	chr7:74071990-74175022	MSI2_KD_Poly	MSI2_C_Poly	OK	55.135	12.8119	-2.10548	-2.16063	0.0015	0.0131856	yes	MSI2_KD_Total	MSI2_C_Total	OK	65.3481	75.1111	0.200881	0.242968	0.68345	0.858765	no
Unchanged	GTF3A	GTF3A	GTF3A	chr13:27998680-28024739	MSI2_KD_Poly	MSI2_C_Poly	OK	103.968	182.616	0.812668	1.07739	0.05915	0.188438	no	MSI2_KD_Total	MSI2_C_Total	OK	118.137	109.586	-0.108403	-0.143152	0.80035	0.920436	no
Unchanged	GTF3C1	GTF3C1	GTF3C1	chr16:27471933-27561251	MSI2_KD_Poly	MSI2_C_Poly	OK	8.83107	8.85811	0.00441081	0.00623462	0.99125	0.996147	no	MSI2_KD_Total	MSI2_C_Total	OK	20.6821	17.4193	-0.247693	-0.350333	0.5493	0.772913	no
Unchanged	GTF3C2	GTF3C2	GTF3C2	chr2:27548715-27579901	MSI2_KD_Poly	MSI2_C_Poly	OK	33.5314	44.1599	0.397224	0.530347	0.34915	0.600717	no	MSI2_KD_Total	MSI2_C_Total	OK	25.1844	25.689	0.028624	0.0402135	0.94605	0.979939	no
Upregulated	GTF3C3	GTF3C3	GTF3C3	chr2:197627755-197664492	MSI2_KD_Poly	MSI2_C_Poly	OK	13.1201	4.11743	-1.67196	-1.67372	0.0027	0.0202783	yes	MSI2_KD_Total	MSI2_C_Total	OK	25.6227	22.6695	-0.176669	-0.219414	0.6961	0.866369	no
Unchanged	GTF3C5	GTF3C5	GTF3C5	chr9:135906061-135933890	MSI2_KD_Poly	MSI2_C_Poly	OK	80.8364	98.5043	0.285183	0.383193	0.52215	0.752155	no	MSI2_KD_Total	MSI2_C_Total	OK	42.9443	45.4587	0.0820887	0.110305	0.84925	0.941576	no
Unchanged	GTPBP2	GTPBP2	GTPBP2	chr6:43543877-43596983	MSI2_KD_Poly	MSI2_C_Poly	OK	88.9066	114.363	0.363259	0.404959	0.4869	0.725498	no	MSI2_KD_Total	MSI2_C_Total	OK	65.6133	53.423	-0.296528	-0.318288	0.6051	0.811171	no
Upregulated	GTPBP4	GTPBP4	GTPBP4	chr10:1034348-1063708	MSI2_KD_Poly	MSI2_C_Poly	OK	83.5293	21.1601	-1.98093	-2.28264	0.00015	0.00233513	yes	MSI2_KD_Total	MSI2_C_Total	OK	110.11	115.324	0.0667379	0.0896855	0.87735	0.953621	no
Downregulated	GTSF1	GTSF1	GTSF1	chr12:54747474-54867386	MSI2_KD_Poly	MSI2_C_Poly	OK	397.495	824.296	1.05222	0.515805	0.34575	0.597105	no	MSI2_KD_Total	MSI2_C_Total	OK	229.222	223.657	-0.0354584	-0.0265806	0.96645	0.987057	no
Unchanged	GUCD1	GUCD1	GUCD1	chr22:24936390-24970932	MSI2_KD_Poly	MSI2_C_Poly	OK	34.7009	58.1437	0.744652	0.479591	0.5199	0.750125	no	MSI2_KD_Total	MSI2_C_Total	OK	18.7541	16.8971	-0.150428	-0.0957807	0.8789	0.95446	no
Unchanged	GUK1	GUK1	GUK1	chr1:228327784-228336655	MSI2_KD_Poly	MSI2_C_Poly	OK	222.065	275.73	0.312276	0.36646	0.5534	0.775443	no	MSI2_KD_Total	MSI2_C_Total	OK	120.598	120.139	-0.00549831	-0.00780277	0.9891	0.995299	no
Downregulated	GUSBP1	GUSBP1	GUSBP1	chr5:21459588-21589481	MSI2_KD_Poly	MSI2_C_Poly	OK	3.31505	7.39599	1.15771	1.13297	0.05215	0.172378	no	MSI2_KD_Total	MSI2_C_Total	OK	7.4272	9.22777	0.313163	0.314448	0.5965	0.80539	no
Downregulated	GYPB	GYPB	GYPB	chr4:144917256-144940498	MSI2_KD_Poly	MSI2_C_Poly	OK	120.734	288.993	1.25921	1.69704	0.00245	0.0189071	yes	MSI2_KD_Total	MSI2_C_Total	OK	91.9354	99.7025	0.117009	0.161462	0.7805	0.910512	no
Unchanged	GYPC	GYPC	GYPC	chr2:127413510-127454251	MSI2_KD_Poly	MSI2_C_Poly	OK	304.879	517.166	0.762391	0.913528	0.1186	0.303179	no	MSI2_KD_Total	MSI2_C_Total	OK	214.284	158.747	-0.432797	-0.523849	0.3522	0.603715	no
Downregulated	GYPE	GYPE	GYPE	chr4:144792018-144826716	MSI2_KD_Poly	MSI2_C_Poly	OK	21.3871	46.2829	1.11374	0.906113	0.11455	0.295822	no	MSI2_KD_Total	MSI2_C_Total	OK	26.5554	37.3174	0.490844	0.479407	0.35695	0.608642	no
Downregulated	H2AFV	H2AFV	H2AFV	chr7:44866487-44887725	MSI2_KD_Poly	MSI2_C_Poly	OK	88.8292	197.207	1.1506	1.45598	0.0166	0.0765113	no	MSI2_KD_Total	MSI2_C_Total	OK	87.1508	77.7229	-0.165174	-0.192617	0.7366	0.888108	no
Downregulated	H2AFZ	H2AFZ	H2AFZ	chr4:100869243-100871512	MSI2_KD_Poly	MSI2_C_Poly	OK	250.052	589.969	1.23841	1.25689	0.0371	0.135596	no	MSI2_KD_Total	MSI2_C_Total	OK	150.836	198.426	0.395618	0.468663	0.4063	0.656352	no
Unchanged	H3F3B	H3F3B	H3F3B	chr17:73772514-73776016	MSI2_KD_Poly	MSI2_C_Poly	OK	212.885	322.491	0.599184	0.710987	0.2184	0.451577	no	MSI2_KD_Total	MSI2_C_Total	OK	100.68	107.048	0.0884863	0.118706	0.8338	0.93437	no
Upregulated	HACD3	HACD3	HACD3	chr15:65822826-65870693	MSI2_KD_Poly	MSI2_C_Poly	OK	74.9625	29.6073	-1.34022	-1.56823	0.011	0.0566949	no	MSI2_KD_Total	MSI2_C_Total	OK	57.9021	49.7859	-0.217878	-0.306057	0.58065	0.794678	no
Upregulated	HACL1	HACL1	HACL1	chr3:15602210-15687328	MSI2_KD_Poly	MSI2_C_Poly	OK	26.1502	12.2413	-1.09506	-1.1039	0.07895	0.230388	no	MSI2_KD_Total	MSI2_C_Total	OK	17.6263	13.5149	-0.383178	-0.453976	0.42755	0.675773	no
Unchanged	HAGH	HAGH	HAGH	chr16:1859103-1877195	MSI2_KD_Poly	MSI2_C_Poly	OK	25.5238	31.2645	0.292682	0.391321	0.5037	0.738601	no	MSI2_KD_Total	MSI2_C_Total	OK	12.3916	9.98829	-0.311049	-0.377215	0.525	0.754502	no
Upregulated	HAT1	HAT1	HAT1	chr2:172778934-172848600	MSI2_KD_Poly	MSI2_C_Poly	OK	107.309	24.4366	-2.13466	-2.22068	0.0008	0.00830652	yes	MSI2_KD_Total	MSI2_C_Total	OK	98.5995	114.82	0.219727	0.302041	0.60465	0.810872	no
Unchanged	HAUS2	HAUS2	HAUS2	chr15:42841010-42862190	MSI2_KD_Poly	MSI2_C_Poly	OK	18.0186	19.2869	0.0981315	0.132426	0.8138	0.925995	no	MSI2_KD_Total	MSI2_C_Total	OK	18.095	20.0492	0.147954	0.211494	0.7114	0.874554	no
Upregulated	HAUS3	HAUS3	HAUS3	chr4:2073684-2243891	MSI2_KD_Poly	MSI2_C_Poly	OK	6.18382	3.07932	-1.00589	-1.13986	0.0516	0.171165	no	MSI2_KD_Total	MSI2_C_Total	OK	14.4061	13.1388	-0.132849	-0.178949	0.7597	0.900076	no
Unchanged	HAUS4	HAUS4	HAUS4	chr14:23398817-23426351	MSI2_KD_Poly	MSI2_C_Poly	OK	65.242	73.1012	0.164093	0.207393	0.71245	0.875187	no	MSI2_KD_Total	MSI2_C_Total	OK	39.3211	29.8756	-0.396336	-0.526049	0.374	0.62566	no
Unchanged	HAUS7	HAUS7	HAUS7	chrX:152713122-152775004	MSI2_KD_Poly	MSI2_C_Poly	OK	26.6753	32.8223	0.299172	0.399116	0.49205	0.729558	no	MSI2_KD_Total	MSI2_C_Total	OK	12.9331	14.7874	0.193298	0.242522	0.68395	0.85887	no
Unchanged	HAUS8	HAUS8	HAUS8	chr19:17160570-17186343	MSI2_KD_Poly	MSI2_C_Poly	OK	18.761	21.6209	0.204694	0.272097	0.6382	0.831726	no	MSI2_KD_Total	MSI2_C_Total	OK	16.7908	18.2682	0.121666	0.160581	0.77695	0.908598	no
Unchanged	HAX1	HAX1	HAX1	chr1:154245038-154248355	MSI2_KD_Poly	MSI2_C_Poly	OK	270.133	523.362	0.954139	1.16734	0.0478	0.162374	no	MSI2_KD_Total	MSI2_C_Total	OK	106.018	129.05	0.283617	0.39801	0.49575	0.732457	no
Downregulated	HBD	HBD	HBD	chr11:5254058-5255858	MSI2_KD_Poly	MSI2_C_Poly	OK	12.0905	60.8849	2.33221	2.43661	0.0001	0.0017015	yes	MSI2_KD_Total	MSI2_C_Total	OK	6.34958	8.29885	0.386252	0.385235	0.51395	0.746189	no
Unchanged	HBG1	HBG1	HBG1	chr11:5269501-5271087	MSI2_KD_Poly	MSI2_C_Poly	HIDATA	1708.41	0	0	0	1	1	no	MSI2_KD_Total	MSI2_C_Total	OK	785.901	962.597	0.292584	0.365642	0.4876	0.726087	no
Unchanged	HBG2	HBG2	HBG2	chr11:5274420-5276011	MSI2_KD_Poly	MSI2_C_Poly	HIDATA	3609.86	0	0	0	1	1	no	MSI2_KD_Total	MSI2_C_Total	OK	1363.07	1697.64	0.316675	0.388746	0.48735	0.725866	no
Upregulated	HBS1L	HBS1L	HBS1L	chr6:135281516-135376036	MSI2_KD_Poly	MSI2_C_Poly	OK	15.3883	7.6765	-1.00331	-1.18872	0.0457	0.157172	no	MSI2_KD_Total	MSI2_C_Total	OK	25.1339	21.2929	-0.239261	-0.304524	0.59245	0.802766	no
Unchanged	HCG18	HCG18	HCG18	chr6_ssto_hap7:1532220-1644613	MSI2_KD_Poly	MSI2_C_Poly	OK	9.83646	11.5718	0.234405	0.0995575	0.86825	0.95003	no	MSI2_KD_Total	MSI2_C_Total	OK	5.97219	6.88486	0.205168	0.171411	0.76645	0.903628	no
Upregulated	HDAC2	HDAC2	HDAC2	chr6:114257319-114661893	MSI2_KD_Poly	MSI2_C_Poly	OK	32.7908	9.57658	-1.77571	-2.35483	0.00015	0.00233513	yes	MSI2_KD_Total	MSI2_C_Total	OK	34.7716	35.8255	0.0430781	0.0577612	0.91935	0.970022	no
Unchanged	HDAC3	HDAC3	HDAC3	chr5:141000442-141016423	MSI2_KD_Poly	MSI2_C_Poly	OK	116.577	207.28	0.830296	1.07106	0.06675	0.204789	no	MSI2_KD_Total	MSI2_C_Total	OK	49.6636	65.1919	0.392503	0.550736	0.31835	0.568999	no
Unchanged	HDAC5	HDAC5	HDAC5	chr17:42154120-42201014	MSI2_KD_Poly	MSI2_C_Poly	OK	36.3217	37.3401	0.0398945	0.04802	0.93565	0.976303	no	MSI2_KD_Total	MSI2_C_Total	OK	10.8516	12.2305	0.172568	0.236514	0.67915	0.856239	no
Unchanged	HDAC8	HDAC8	HDAC8	chrX:71549365-71792953	MSI2_KD_Poly	MSI2_C_Poly	OK	8.29983	13.1104	0.659554	0.732717	0.19905	0.425521	no	MSI2_KD_Total	MSI2_C_Total	OK	8.49361	7.75705	-0.130868	-0.15327	0.78835	0.914276	no
Unchanged	HDDC2	HDDC2	HDDC2	chr6:125596495-125623282	MSI2_KD_Poly	MSI2_C_Poly	OK	68.8176	136.769	0.990896	1.27916	0.0291	0.114211	no	MSI2_KD_Total	MSI2_C_Total	OK	71.2143	69.7093	-0.0308148	-0.0418574	0.9409	0.978231	no
Downregulated	HDDC3	HDDC3	HDDC3	chr15:91473409-91497323	MSI2_KD_Poly	MSI2_C_Poly	OK	54.9326	130.933	1.25309	1.11012	0.0537	0.175989	no	MSI2_KD_Total	MSI2_C_Total	OK	42.035	40.7519	-0.0447243	-0.0329009	0.9541	0.982921	no
Unchanged	HDGF	HDGF	HDGF	chr1:156711898-156722240	MSI2_KD_Poly	MSI2_C_Poly	OK	539.183	693.599	0.363326	0.397228	0.50555	0.740167	no	MSI2_KD_Total	MSI2_C_Total	OK	246.411	235.669	-0.0643035	-0.0816379	0.8965	0.960973	no
Unchanged	HDGFL1	HDGFL1	HDGFL1	chr6:22569677-22570750	MSI2_KD_Poly	MSI2_C_Poly	OK	13.022	17.7022	0.442972	0.470389	0.41425	0.663583	no	MSI2_KD_Total	MSI2_C_Total	OK	2.8475	8.55162	1.5865	1.59849	0.00415	0.0278085	yes
Unchanged	HDHD1	HDHD1	HDHD1	chrX:6966960-7066231	MSI2_KD_Poly	MSI2_C_Poly	OK	20.9364	31.2097	0.575986	0.755802	0.1784	0.396806	no	MSI2_KD_Total	MSI2_C_Total	OK	16.7804	16.4989	-0.0244129	-0.0261184	0.95805	0.98415	no
Unchanged	HDHD2	HDHD2	HDHD2	chr18:44633780-44676871	MSI2_KD_Poly	MSI2_C_Poly	OK	27.4539	29.7848	0.117563	0.142141	0.8066	0.922992	no	MSI2_KD_Total	MSI2_C_Total	OK	23.6191	22.3806	-0.0777053	-0.109382	0.84235	0.938405	no
Unchanged	HDHD3	HDHD3	HDHD3	chr9:116135695-116139289	MSI2_KD_Poly	MSI2_C_Poly	OK	14.4881	20.0397	0.467991	0.591495	0.32985	0.580718	no	MSI2_KD_Total	MSI2_C_Total	OK	11.3507	11.1872	-0.0209242	-0.0261701	0.96365	0.986212	no
Unchanged	HEBP1	HEBP1	HEBP1	chr12:13127798-13153243	MSI2_KD_Poly	MSI2_C_Poly	OK	21.8279	24.1649	0.146738	0.184083	0.7447	0.892003	no	MSI2_KD_Total	MSI2_C_Total	OK	8.67597	7.28501	-0.252093	-0.245018	0.68245	0.858181	no
Unchanged	HEBP2	HEBP2	HEBP2	chr6:138725335-138734582	MSI2_KD_Poly	MSI2_C_Poly	OK	72.7426	83.4516	0.198139	0.274686	0.631	0.827328	no	MSI2_KD_Total	MSI2_C_Total	OK	36.3901	29.3974	-0.307859	-0.407585	0.4719	0.713356	no
Upregulated	HECA	HECA	HECA	chr6:139456248-139501946	MSI2_KD_Poly	MSI2_C_Poly	OK	6.14307	2.73216	-1.16892	-1.52956	0.00645	0.0383556	yes	MSI2_KD_Total	MSI2_C_Total	OK	4.60467	3.18798	-0.530455	-0.714602	0.19935	0.425895	no
Unchanged	HEIH	HEIH	HEIH	chr5:180256953-180262726	MSI2_KD_Poly	MSI2_C_Poly	OK	23.4685	36.9393	0.65443	0.636037	0.3036	0.55292	no	MSI2_KD_Total	MSI2_C_Total	OK	7.90149	8.4431	0.0956484	0.088284	0.8803	0.954932	no
Unchanged	HEMK1	HEMK1	HEMK1	chr3:50595455-50622421	MSI2_KD_Poly	MSI2_C_Poly	OK	5.56828	6.74814	0.277259	0.318116	0.57365	0.789557	no	MSI2_KD_Total	MSI2_C_Total	OK	5.81704	5.62769	-0.0477426	-0.0575667	0.91975	0.970104	no
Unchanged	HERPUD1	HERPUD1	HERPUD1	chr16:56966001-56977793	MSI2_KD_Poly	MSI2_C_Poly	OK	26.1033	42.5895	0.706262	0.826697	0.1419	0.341	no	MSI2_KD_Total	MSI2_C_Total	OK	14.4594	16.3611	0.178265	0.225707	0.69245	0.864167	no
Upregulated	HERPUD2	HERPUD2	HERPUD2	chr7:35672269-35734772	MSI2_KD_Poly	MSI2_C_Poly	OK	17.4319	8.29978	-1.07058	-1.41685	0.0168	0.0771522	no	MSI2_KD_Total	MSI2_C_Total	OK	12.6595	10.6399	-0.250732	-0.339195	0.5428	0.767868	no
Unchanged	HES6	HES6	HES6	chr2:239146907-239148765	MSI2_KD_Poly	MSI2_C_Poly	OK	71.6332	74.9397	0.0651018	0.0846295	0.8893	0.958334	no	MSI2_KD_Total	MSI2_C_Total	OK	13.4704	20.408	0.599343	0.824026	0.15245	0.357319	no
Upregulated	HEXB	HEXB	HEXB	chr5:73923230-74072737	MSI2_KD_Poly	MSI2_C_Poly	OK	100.496	27.1314	-1.8891	-1.30809	0.04865	0.164359	no	MSI2_KD_Total	MSI2_C_Total	OK	57.493	50.1936	-0.195882	-0.131414	0.81345	0.925892	no
Unchanged	HFE2	HFE2	HFE2	chr1:144146810-146467744	MSI2_KD_Poly	MSI2_C_Poly	OK	5.09549	6.2446	0.293389	0.0207227	0.83255	0.933875	no	MSI2_KD_Total	MSI2_C_Total	OK	3.40426	2.02008	-0.752926	-0.048784	0.5656	0.783947	no
Unchanged	HHEX	HHEX	HHEX	chr10:94449680-94455408	MSI2_KD_Poly	MSI2_C_Poly	OK	131.848	133.576	0.0187934	0.0257718	0.96225	0.985601	no	MSI2_KD_Total	MSI2_C_Total	OK	51.652	59.2856	0.198858	0.281396	0.61235	0.815653	no
Downregulated	HHLA3	HHLA3	HHLA3	chr1:70820492-70833705	MSI2_KD_Poly	MSI2_C_Poly	OK	9.1926	22.8861	1.31592	1.46546	0.01765	0.0798001	no	MSI2_KD_Total	MSI2_C_Total	OK	4.90152	4.74128	-0.0479532	-0.046213	0.94045	0.978036	no
Upregulated	HIBCH	HIBCH	HIBCH	chr2:191069359-191184771	MSI2_KD_Poly	MSI2_C_Poly	OK	13.4424	3.8709	-1.79605	-2.01404	0.0014	0.0125568	yes	MSI2_KD_Total	MSI2_C_Total	OK	11.7124	10.8432	-0.111241	-0.147148	0.80475	0.922486	no
Upregulated	HIF1A	HIF1A	HIF1A	chr14:62147758-62215807	MSI2_KD_Poly	MSI2_C_Poly	OK	5.98183	2.49664	-1.2606	-1.52347	0.0122	0.06113	no	MSI2_KD_Total	MSI2_C_Total	OK	15.2394	14.3017	-0.0916179	-0.127744	0.82965	0.932701	no
Unchanged	HIF1AN	HIF1AN	HIF1AN	chr10:102295640-102313681	MSI2_KD_Poly	MSI2_C_Poly	OK	11.6227	15.9405	0.455753	0.644012	0.2478	0.488316	no	MSI2_KD_Total	MSI2_C_Total	OK	7.56847	9.06452	0.26023	0.36655	0.50885	0.742533	no
Unchanged	HIGD1A	HIGD1A	HIGD1A	chr3:42824399-42846027	MSI2_KD_Poly	MSI2_C_Poly	OK	25.3109	44.4659	0.812945	1.06895	0.06085	0.192139	no	MSI2_KD_Total	MSI2_C_Total	OK	38.0187	35.4952	-0.0990867	-0.136711	0.80605	0.922807	no
Unchanged	HIGD2A	HIGD2A	HIGD2A	chr5:175815783-175816751	MSI2_KD_Poly	MSI2_C_Poly	OK	118.498	220.714	0.897318	1.19672	0.04025	0.143828	no	MSI2_KD_Total	MSI2_C_Total	OK	104.185	93.819	-0.151196	-0.198284	0.72045	0.879687	no
Downregulated	HILPDA	HILPDA	HILPDA	chr7:128095883-128098472	MSI2_KD_Poly	MSI2_C_Poly	OK	19.7854	63.7313	1.68757	2.09222	0.0009	0.00904574	yes	MSI2_KD_Total	MSI2_C_Total	OK	10.3364	8.62122	-0.261772	-0.286193	0.62045	0.820581	no
Unchanged	HINFP	HINFP	HINFP	chr11:118992232-119005765	MSI2_KD_Poly	MSI2_C_Poly	OK	12.8688	22.437	0.802	1.0814	0.0621	0.194801	no	MSI2_KD_Total	MSI2_C_Total	OK	9.75515	8.17123	-0.25561	-0.330927	0.56435	0.783183	no
Downregulated	HINT1	HINT1	HINT1	chr5:130494975-130501041	MSI2_KD_Poly	MSI2_C_Poly	OK	613.912	1664.85	1.43929	1.51514	0.00865	0.0476317	yes	MSI2_KD_Total	MSI2_C_Total	OK	584.817	565.46	-0.048561	-0.0536247	0.922	0.97086	no
Downregulated	HINT2	HINT2	HINT2	chr9:35812956-35815042	MSI2_KD_Poly	MSI2_C_Poly	OK	52.9019	117.256	1.14827	1.55544	0.00535	0.0335688	yes	MSI2_KD_Total	MSI2_C_Total	OK	20.7782	27.5981	0.409497	0.467663	0.42	0.668632	no
Upregulated	HIPK1	HIPK1	HIPK1	chr1:114466622-114520491	MSI2_KD_Poly	MSI2_C_Poly	OK	28.5806	11.3044	-1.33815	-1.7383	0.00235	0.0183264	yes	MSI2_KD_Total	MSI2_C_Total	OK	31.6049	28.4666	-0.150878	-0.193418	0.749	0.894369	no
Upregulated	HIPK2	HIPK2	HIPK2	chr7:139246315-139477693	MSI2_KD_Poly	MSI2_C_Poly	OK	18.0158	7.86518	-1.19571	-1.34222	0.0269	0.107978	no	MSI2_KD_Total	MSI2_C_Total	OK	20.1601	15.01	-0.425583	-0.485648	0.4139	0.66332	no
Unchanged	HIRA	HIRA	HIRA	chr22:19318223-19419219	MSI2_KD_Poly	MSI2_C_Poly	OK	63.2329	76.8139	0.280693	0.371576	0.4949	0.731688	no	MSI2_KD_Total	MSI2_C_Total	OK	53.5944	61.6447	0.201896	0.277145	0.61925	0.819919	no
Downregulated	HIST1H1C	HIST1H1C	HIST1H1C	chr6:26055967-26056699	MSI2_KD_Poly	MSI2_C_Poly	OK	1093.44	2229.56	1.02789	1.20907	0.0304	0.117683	no	MSI2_KD_Total	MSI2_C_Total	OK	386.884	514.588	0.411516	0.534425	0.35195	0.603432	no
Unchanged	HIST1H1D	HIST1H1D	HIST1H1D	chr6:26234439-26235216	MSI2_KD_Poly	MSI2_C_Poly	OK	15.431	23.251	0.591465	0.545578	0.3338	0.584673	no	MSI2_KD_Total	MSI2_C_Total	OK	8.59077	8.8731	0.0466501	0.0486929	0.934	0.975671	no
Unchanged	HIST1H2AC	HIST1H2AC	HIST1H2AC	chr6:26124372-26124918	MSI2_KD_Poly	MSI2_C_Poly	OK	188.257	188.444	0.00142877	0.00166417	0.9977	0.998858	no	MSI2_KD_Total	MSI2_C_Total	OK	75.0235	82.5695	0.138266	0.185598	0.73695	0.888284	no
Unchanged	HIST1H2AE	HIST1H2AE	HIST1H2AE	chr6:26217147-26217711	MSI2_KD_Poly	MSI2_C_Poly	OK	98.1617	163.789	0.738602	0.825398	0.1495	0.352859	no	MSI2_KD_Total	MSI2_C_Total	OK	62.8026	90.938	0.534059	0.67713	0.2249	0.459845	no
Unchanged	HIST1H2BC	HIST1H2BC	HIST1H2BC	chr6:26123694-26124132	MSI2_KD_Poly	MSI2_C_Poly	OK	62.3174	115.439	0.889421	0.981514	0.08475	0.241619	no	MSI2_KD_Total	MSI2_C_Total	OK	92.4109	78.8524	-0.228909	-0.300764	0.583	0.796297	no
Unchanged	HIST1H2BD	HIST1H2BD	HIST1H2BD	chr6:26158348-26171576	MSI2_KD_Poly	MSI2_C_Poly	OK	104.554	161.588	0.62807	0.723454	0.22725	0.462734	no	MSI2_KD_Total	MSI2_C_Total	OK	62.8881	73.9917	0.234577	0.28766	0.6193	0.81993	no
Unchanged	HIST1H2BF	HIST1H2BF	HIST1H2BF	chr6:26199786-26200216	MSI2_KD_Poly	MSI2_C_Poly	OK	54.949	87.9507	0.678602	0.652696	0.26045	0.50329	no	MSI2_KD_Total	MSI2_C_Total	OK	55.865	51.6778	-0.112402	-0.124788	0.8303	0.932858	no
Downregulated	HIST1H2BG	HIST1H2BG	HIST1H2BG	chr6:26216427-26216872	MSI2_KD_Poly	MSI2_C_Poly	OK	44.1716	126.682	1.52003	1.83307	0.00205	0.0165575	yes	MSI2_KD_Total	MSI2_C_Total	OK	80.3772	83.9752	0.0631768	0.0813525	0.88525	0.956829	no
Downregulated	HIST1H2BH	HIST1H2BH	HIST1H2BH	chr6:26251878-26252303	MSI2_KD_Poly	MSI2_C_Poly	OK	19.9661	47.0221	1.23579	1.11985	0.037	0.135306	no	MSI2_KD_Total	MSI2_C_Total	OK	35.6405	38.3681	0.10639	0.117094	0.83105	0.933246	no
Downregulated	HIST1H2BJ	HIST1H2BJ	HIST1H2BJ	chr6:27100094-27100575	MSI2_KD_Poly	MSI2_C_Poly	OK	55.5541	122.502	1.14084	1.29041	0.03025	0.117276	no	MSI2_KD_Total	MSI2_C_Total	OK	58.2917	53.3247	-0.128487	-0.156426	0.78405	0.912362	no
Downregulated	HIST1H2BK	HIST1H2BK	HIST1H2BK	chr6:27106071-27114637	MSI2_KD_Poly	MSI2_C_Poly	OK	351.501	1149.85	1.70985	2.04724	0.00065	0.00709927	yes	MSI2_KD_Total	MSI2_C_Total	OK	278.849	369.837	0.407404	0.550985	0.3238	0.575035	no
Unchanged	HIST1H2BL	HIST1H2BL	HIST1H2BL	chr6:27775256-27775709	MSI2_KD_Poly	MSI2_C_Poly	OK	36.6121	50.8789	0.474748	0.451134	0.44025	0.686544	no	MSI2_KD_Total	MSI2_C_Total	OK	35.1418	27.4731	-0.355168	-0.35554	0.5487	0.772428	no
Unchanged	HIST1H2BO	HIST1H2BO	HIST1H2BO	chr6:27861202-27861669	MSI2_KD_Poly	MSI2_C_Poly	OK	37.5743	55.1615	0.553917	0.514754	0.37775	0.629452	no	MSI2_KD_Total	MSI2_C_Total	OK	34.7386	39.3414	0.179508	0.199514	0.72325	0.881283	no
Unchanged	HIST1H3B	HIST1H3B	HIST1H3B	chr6:26031816-26032288	MSI2_KD_Poly	MSI2_C_Poly	OK	69.2556	87.4801	0.337024	0.319402	0.5779	0.792752	no	MSI2_KD_Total	MSI2_C_Total	OK	42.3189	44.1907	0.0624399	0.0654352	0.90765	0.965436	no
Unchanged	HIST1H3D	HIST1H3D	HIST1H3D	chr6:26197011-26199521	MSI2_KD_Poly	MSI2_C_Poly	OK	20.1351	22.7993	0.179281	0.100798	0.80775	0.923447	no	MSI2_KD_Total	MSI2_C_Total	OK	14.7694	13.7629	-0.101827	-0.0833356	0.87925	0.954655	no
Unchanged	HIST1H3F	HIST1H3F	HIST1H3F	chr6:26250369-26250835	MSI2_KD_Poly	MSI2_C_Poly	OK	11.1292	15.268	0.456164	0.370829	0.52645	0.755466	no	MSI2_KD_Total	MSI2_C_Total	OK	6.75677	10.7404	0.668639	0.578588	0.31305	0.563464	no
Downregulated	HIST1H3J	HIST1H3J	HIST1H3J	chr6:27858092-27858570	MSI2_KD_Poly	MSI2_C_Poly	OK	12.2657	26.5237	1.11265	0.850704	0.12875	0.319755	no	MSI2_KD_Total	MSI2_C_Total	OK	12.2602	13.7708	0.167631	0.14402	0.79585	0.917916	no
Downregulated	HIST1H4D	HIST1H4D	HIST1H4D	chr6:26188937-26189304	MSI2_KD_Poly	MSI2_C_Poly	OK	40.4941	83.7279	1.048	0.97603	0.07865	0.229923	no	MSI2_KD_Total	MSI2_C_Total	OK	35.7253	39.7939	0.155602	0.15668	0.78375	0.912189	no
Unchanged	HIST1H4J	HIST1H4J	HIST1H4J	chr6:27791902-27792258	MSI2_KD_Poly	MSI2_C_Poly	OK	4.35191	8.47454	0.961487	0.702648	0.32925	0.580261	no	MSI2_KD_Total	MSI2_C_Total	OK	2.73548	1.30777	-1.06468	-0.570023	0.3013	0.550404	no
Unchanged	HIST2H2BE	HIST2H2BE	HIST2H2BE	chr1:149856009-149858232	MSI2_KD_Poly	MSI2_C_Poly	OK	35.5084	70.3793	0.986991	1.36873	0.01935	0.0851281	no	MSI2_KD_Total	MSI2_C_Total	OK	23.1788	21.8255	-0.0867884	-0.1226	0.8244	0.930316	no
Downregulated	HIST2H2BF	HIST2H2BF	HIST2H2BF	chr1:149754244-149783928	MSI2_KD_Poly	MSI2_C_Poly	OK	3.31632	12.1329	1.87128	1.44873	0.01935	0.0851281	no	MSI2_KD_Total	MSI2_C_Total	OK	10.6087	9.0116	-0.23539	-0.206418	0.7293	0.884396	no
Unchanged	HK1	HK1	HK1	chr10:71029755-71161637	MSI2_KD_Poly	MSI2_C_Poly	OK	380.349	455.619	0.260502	0.274818	0.64195	0.83372	no	MSI2_KD_Total	MSI2_C_Total	OK	239.59	230.135	-0.0580865	-0.0692695	0.9005	0.962486	no
Upregulated	HK2	HK2	HK2	chr2:75059781-75120481	MSI2_KD_Poly	MSI2_C_Poly	OK	22.6677	9.74589	-1.21777	-1.65248	0.00315	0.0227212	yes	MSI2_KD_Total	MSI2_C_Total	OK	20.3676	17.2183	-0.242335	-0.32076	0.56755	0.78489	no
Unchanged	HKR1	HKR1	HKR1	chr19:37825579-37855357	MSI2_KD_Poly	MSI2_C_Poly	OK	5.78376	6.21	0.102584	0.124357	0.8233	0.92977	no	MSI2_KD_Total	MSI2_C_Total	OK	6.85248	3.08637	-1.15072	-1.4008	0.0148	0.0703119	no
Unchanged	HLA-E	HLA-E	HLA-E	chr6_ssto_hap7:1789472-1794272	MSI2_KD_Poly	MSI2_C_Poly	OK	26.1875	30.9017	0.238807	0.327943	0.57145	0.787966	no	MSI2_KD_Total	MSI2_C_Total	OK	15.6702	15.2812	-0.0362575	-0.0489471	0.92535	0.97208	no
Upregulated	HLX	HLX	HLX	chr1:221006104-221058400	MSI2_KD_Poly	MSI2_C_Poly	OK	10.0014	3.7865	-1.40127	-1.51411	0.00735	0.042273	yes	MSI2_KD_Total	MSI2_C_Total	OK	1.46013	1.95613	0.421903	0.428288	0.4549	0.698881	no
Unchanged	HMBOX1	HMBOX1	HMBOX1	chr8:28747910-28910242	MSI2_KD_Poly	MSI2_C_Poly	OK	6.27382	6.74571	0.104626	0.134046	0.81735	0.927547	no	MSI2_KD_Total	MSI2_C_Total	OK	12.3235	11.4234	-0.109424	-0.14365	0.8023	0.921254	no
Unchanged	HMBS	HMBS	HMBS	chr11:118955586-118964259	MSI2_KD_Poly	MSI2_C_Poly	OK	144.821	192.623	0.41151	0.510709	0.39125	0.642215	no	MSI2_KD_Total	MSI2_C_Total	OK	84.6143	76.0423	-0.154099	-0.198967	0.7366	0.888108	no
Unchanged	HMCES	HMCES	HMCES	chr3:128997683-129024135	MSI2_KD_Poly	MSI2_C_Poly	OK	76.1734	86.8743	0.189643	0.26166	0.64435	0.835428	no	MSI2_KD_Total	MSI2_C_Total	OK	21.3194	29.2229	0.454932	0.631574	0.27725	0.522582	no
Unchanged	HMGA1	HMGA1	HMGA1	chr6:34204576-34214008	MSI2_KD_Poly	MSI2_C_Poly	OK	2220.81	2734.52	0.300197	0.212012	0.7338	0.886638	no	MSI2_KD_Total	MSI2_C_Total	OK	620.223	667.489	0.105959	0.115296	0.84785	0.940923	no
Unchanged	HMGCL	HMGCL	HMGCL	chr1:24128366-24151949	MSI2_KD_Poly	MSI2_C_Poly	OK	30.386	46.1995	0.60447	0.765474	0.18205	0.401884	no	MSI2_KD_Total	MSI2_C_Total	OK	13.6559	11.5014	-0.247712	-0.292101	0.6076	0.812856	no
Upregulated	HMGCS1	HMGCS1	HMGCS1	chr5:43287571-43313614	MSI2_KD_Poly	MSI2_C_Poly	OK	100.832	47.3238	-1.09132	-1.10307	0.08085	0.233933	no	MSI2_KD_Total	MSI2_C_Total	OK	91.5121	120.673	0.399063	0.474606	0.4241	0.672337	no
Unchanged	HMGN1	HMGN1	HMGN1	chr21:40714240-40721047	MSI2_KD_Poly	MSI2_C_Poly	OK	187.914	245.784	0.387318	0.480308	0.39305	0.643918	no	MSI2_KD_Total	MSI2_C_Total	OK	83.2677	112.711	0.436796	0.604004	0.29365	0.541367	no
Unchanged	HMGN2	HMGN2	HMGN2	chr1:26798901-26803133	MSI2_KD_Poly	MSI2_C_Poly	OK	68.4786	114.334	0.739532	0.908574	0.1081	0.284824	no	MSI2_KD_Total	MSI2_C_Total	OK	21.8374	28.3905	0.378609	0.476948	0.40275	0.652942	no
Unchanged	HMGN3	HMGN3	HMGN3	chr6:79910961-79946517	MSI2_KD_Poly	MSI2_C_Poly	OK	21.31	30.9898	0.54026	0.629952	0.2671	0.511108	no	MSI2_KD_Total	MSI2_C_Total	OK	30.2391	29.465	-0.03741	-0.046031	0.93735	0.97709	no
Unchanged	HMGN4	HMGN4	HMGN4	chr6:26538571-26547164	MSI2_KD_Poly	MSI2_C_Poly	OK	75.0609	105.098	0.485601	0.600378	0.2782	0.523556	no	MSI2_KD_Total	MSI2_C_Total	OK	50.1149	51.9478	0.0518219	0.069715	0.90185	0.963194	no
Upregulated	HMGN5	HMGN5	HMGN5	chrX:80369199-80554046	MSI2_KD_Poly	MSI2_C_Poly	OK	30.126	13.9829	-1.10735	-0.786995	0.2472	0.48766	no	MSI2_KD_Total	MSI2_C_Total	OK	75.7231	68.5368	-0.143854	-0.136457	0.8368	0.935664	no
Unchanged	HMGXB3	HMGXB3	HMGXB3	chr5:149372685-149432706	MSI2_KD_Poly	MSI2_C_Poly	OK	24.2688	30.931	0.34995	0.461301	0.42195	0.670403	no	MSI2_KD_Total	MSI2_C_Total	OK	17.1202	18.6353	0.122332	0.167295	0.77185	0.905927	no
Upregulated	HMMR	HMMR	HMMR	chr5:162887516-162921064	MSI2_KD_Poly	MSI2_C_Poly	OK	15.5923	7.10067	-1.13481	-1.45075	0.0142	0.0681085	no	MSI2_KD_Total	MSI2_C_Total	OK	62.5159	65.7073	0.0718304	0.0958521	0.8691	0.9503	no
Unchanged	HMOX2	HMOX2	HMOX2	chr16:4511677-4560348	MSI2_KD_Poly	MSI2_C_Poly	OK	50.5661	62.3513	0.302249	0.261866	0.63305	0.828559	no	MSI2_KD_Total	MSI2_C_Total	OK	30.0925	33.7564	0.16576	0.170459	0.76545	0.903182	no
Upregulated	HMX3	HMX3	HMX3	chr10:124895566-124897247	MSI2_KD_Poly	MSI2_C_Poly	OK	65.6363	31.5625	-1.05628	-1.13817	0.0521	0.172263	no	MSI2_KD_Total	MSI2_C_Total	OK	15.4822	17.4867	0.175646	0.195492	0.7392	0.889221	no
Unchanged	HN1	HN1	HN1	chr17:73131337-73150778	MSI2_KD_Poly	MSI2_C_Poly	OK	219.613	282.887	0.365263	0.442741	0.4422	0.688232	no	MSI2_KD_Total	MSI2_C_Total	OK	86.2474	86.7847	0.0089589	0.0127882	0.9817	0.992432	no
Unchanged	HN1L	HN1L	HN1L	chr16:1728277-1752073	MSI2_KD_Poly	MSI2_C_Poly	OK	121.705	196.273	0.689476	0.848651	0.13755	0.334199	no	MSI2_KD_Total	MSI2_C_Total	OK	63.0693	77.2929	0.293399	0.401293	0.46975	0.711435	no
Unchanged	HNRNPA1	HNRNPA1	HNRNPA1	chr12:54674487-54679030	MSI2_KD_Poly	MSI2_C_Poly	OK	69.677	93.1652	0.419109	0.47394	0.40685	0.65693	no	MSI2_KD_Total	MSI2_C_Total	OK	51.1247	67.9947	0.411402	0.500085	0.37985	0.631705	no
Downregulated	HNRNPA1P10	HNRNPA1P10	HNRNPA1P10	chr12:54674487-54679030	MSI2_KD_Poly	MSI2_C_Poly	OK	0	7.2339	inf	#NAME?	0.16405	0.375374	no	MSI2_KD_Total	MSI2_C_Total	OK	7.05806	9.2545	0.390882	0.106979	0.8475	0.940832	no
Upregulated	HNRNPA2B1	HNRNPA2B1	HNRNPA2B1	chr7:26229555-26240413	MSI2_KD_Poly	MSI2_C_Poly	OK	537.308	139.706	-1.94336	-1.54726	0.01765	0.0798001	no	MSI2_KD_Total	MSI2_C_Total	OK	524.152	532.785	0.0235689	0.0221154	0.9706	0.988799	no
Upregulated	HNRNPA3	HNRNPA3	HNRNPA3	chr2:178077421-178088685	MSI2_KD_Poly	MSI2_C_Poly	OK	35.6416	12.492	-1.51256	-1.69993	0.00365	0.0253204	yes	MSI2_KD_Total	MSI2_C_Total	OK	38.155	35.7653	-0.0933108	-0.129167	0.8075	0.923323	no
Upregulated	HNRNPDL	HNRNPDL	HNRNPDL	chr4:83343716-83351378	MSI2_KD_Poly	MSI2_C_Poly	OK	79.7465	28.8937	-1.46466	-1.90853	0.0017	0.014405	yes	MSI2_KD_Total	MSI2_C_Total	OK	64.7931	56.5263	-0.196919	-0.268236	0.64095	0.833	no
Upregulated	HNRNPH1	HNRNPH1	HNRNPH1	chr5:179041178-179050722	MSI2_KD_Poly	MSI2_C_Poly	OK	150.506	53.7253	-1.48615	-1.77116	0.0046	0.0299869	yes	MSI2_KD_Total	MSI2_C_Total	OK	227.954	205.241	-0.151422	-0.191893	0.73865	0.889078	no
Upregulated	HNRNPH2	HNRNPH2	HNRNPH2	chrX:100645877-100669128	MSI2_KD_Poly	MSI2_C_Poly	OK	22.7048	2.96854	-2.93517	-1.51983	0.10775	0.284207	no	MSI2_KD_Total	MSI2_C_Total	OK	20.58	20.6087	0.00201599	0.00219485	0.9975	0.998721	no
Upregulated	HNRNPH3	HNRNPH3	HNRNPH3	chr10:70042416-70167051	MSI2_KD_Poly	MSI2_C_Poly	OK	121.188	51.3625	-1.23847	-1.30096	0.0309	0.119078	no	MSI2_KD_Total	MSI2_C_Total	OK	140.757	138.099	-0.027507	-0.0338085	0.9536	0.982716	no
Upregulated	HNRNPK	HNRNPK	HNRNPK	chr9:86582997-86595569	MSI2_KD_Poly	MSI2_C_Poly	OK	220.819	73.856	-1.58008	-1.64856	0.0074	0.0424859	yes	MSI2_KD_Total	MSI2_C_Total	OK	161.309	180.33	0.160815	0.200639	0.73155	0.885446	no
Upregulated	HNRNPM	HNRNPM	HNRNPM	chr19:8509711-8554002	MSI2_KD_Poly	MSI2_C_Poly	OK	201.384	57.2617	-1.81431	-2.39636	0.0001	0.0017015	yes	MSI2_KD_Total	MSI2_C_Total	OK	171.679	213.423	0.314001	0.400496	0.4823	0.722084	no
Upregulated	HNRNPR	HNRNPR	HNRNPR	chr1:23631180-23670857	MSI2_KD_Poly	MSI2_C_Poly	OK	40.8364	11.885	-1.78072	-2.13128	0.00065	0.00709927	yes	MSI2_KD_Total	MSI2_C_Total	OK	48.9749	44.9515	-0.123675	-0.155666	0.7918	0.915936	no
Upregulated	HNRNPU	HNRNPU	HNRNPU	chr1:245013601-245027827	MSI2_KD_Poly	MSI2_C_Poly	OK	116.128	27.4306	-2.08185	-2.46896	5e-05	0.000969462	yes	MSI2_KD_Total	MSI2_C_Total	OK	184.95	201.82	0.125929	0.135911	0.81415	0.926232	no
Upregulated	HNRNPUL2	HNRNPUL2	HNRNPUL2	chr11:62457733-62494857	MSI2_KD_Poly	MSI2_C_Poly	OK	22.7278	9.64694	-1.23631	-0.654319	0.3228	0.573856	no	MSI2_KD_Total	MSI2_C_Total	OK	23.2057	24.7968	0.0956753	0.082856	0.88785	0.957925	no
Upregulated	HOOK2	HOOK2	HOOK2	chr19:12873816-12886434	MSI2_KD_Poly	MSI2_C_Poly	OK	15.4043	7.62662	-1.01422	-1.27214	0.02955	0.115457	no	MSI2_KD_Total	MSI2_C_Total	OK	7.49608	6.03293	-0.313278	-0.411429	0.4773	0.717856	no
Upregulated	HOOK3	HOOK3	HOOK3	chr8:42752032-42885682	MSI2_KD_Poly	MSI2_C_Poly	OK	5.99331	2.8779	-1.05834	-1.40858	0.01385	0.066834	no	MSI2_KD_Total	MSI2_C_Total	OK	10.1955	9.28174	-0.135467	-0.168953	0.7722	0.90608	no
Downregulated	HOTAIRM1	HOTAIRM1	HOTAIRM1	chr7:27135712-27139877	MSI2_KD_Poly	MSI2_C_Poly	OK	3.73994	10.9134	1.54501	1.51294	0.01385	0.066834	no	MSI2_KD_Total	MSI2_C_Total	OK	5.6196	6.46629	0.202471	0.203478	0.7295	0.884396	no
Unchanged	HOXA1	HOXA1	HOXA1	chr7:27132613-27135625	MSI2_KD_Poly	MSI2_C_Poly	OK	10.3353	13.0248	0.33368	0.4275	0.4644	0.706659	no	MSI2_KD_Total	MSI2_C_Total	OK	8.3153	7.61228	-0.12744	-0.16044	0.78095	0.910644	no
Unchanged	HOXB-AS1	HOXB-AS1	HOXB-AS1	chr17:46620018-46651810	MSI2_KD_Poly	MSI2_C_Poly	OK	5.10744	8.22672	0.687716	0.17559	0.72595	0.882751	no	MSI2_KD_Total	MSI2_C_Total	OK	5.96412	6.72423	0.173058	0.0596526	0.93455	0.975765	no
Unchanged	HOXB2	HOXB2	HOXB2	chr17:46620018-46651810	MSI2_KD_Poly	MSI2_C_Poly	OK	36.9715	53.157	0.523845	0.515788	0.3762	0.627669	no	MSI2_KD_Total	MSI2_C_Total	OK	16.7919	19.1279	0.187914	0.150151	0.788	0.914127	no
Unchanged	HOXB4	HOXB4	HOXB4	chr17:46652868-46655743	MSI2_KD_Poly	MSI2_C_Poly	OK	51.2416	52.063	0.0229439	0.0314396	0.95445	0.983023	no	MSI2_KD_Total	MSI2_C_Total	OK	22.9059	24.0357	0.0694616	0.0976773	0.8606	0.946647	no
Unchanged	HOXB7	HOXB7	HOXB7	chr17:46684594-46688383	MSI2_KD_Poly	MSI2_C_Poly	OK	10.3315	13.5097	0.386952	0.48739	0.38345	0.635095	no	MSI2_KD_Total	MSI2_C_Total	OK	7.79563	5.5962	-0.478219	-0.544382	0.3401	0.591498	no
Unchanged	HOXB9	HOXB9	HOXB9	chr17:46698518-46703835	MSI2_KD_Poly	MSI2_C_Poly	OK	132.428	209.093	0.65893	0.811434	0.14655	0.348389	no	MSI2_KD_Total	MSI2_C_Total	OK	60.5598	72.3397	0.256426	0.348722	0.5287	0.757131	no
Unchanged	HOXC-AS1	HOXC-AS1	HOXC-AS1	chr12:54392805-54393794	MSI2_KD_Poly	MSI2_C_Poly	OK	4.80596	7.49107	0.640348	0.566044	0.2965	0.544652	no	MSI2_KD_Total	MSI2_C_Total	OK	5.75799	4.77458	-0.27019	-0.22351	0.7076	0.872588	no
Unchanged	HOXD13	HOXD13	HOXD13	chr2:176957531-176960666	MSI2_KD_Poly	MSI2_C_Poly	OK	8.12193	14.9514	0.88039	1.12249	0.05115	0.170176	no	MSI2_KD_Total	MSI2_C_Total	OK	5.83042	7.48708	0.360803	0.454069	0.4153	0.664587	no
Unchanged	HPCAL1	HPCAL1	HPCAL1	chr2:10443029-10567743	MSI2_KD_Poly	MSI2_C_Poly	OK	121.452	180.9	0.574809	0.701218	0.22825	0.463916	no	MSI2_KD_Total	MSI2_C_Total	OK	34.7267	44.5223	0.358483	0.494521	0.40445	0.65463	no
Unchanged	HPS1	HPS1	HPS1	chr10:100175954-100206704	MSI2_KD_Poly	MSI2_C_Poly	OK	43.1605	50.7315	0.233169	0.264713	0.64555	0.836238	no	MSI2_KD_Total	MSI2_C_Total	OK	15.6446	21.6181	0.466578	0.586901	0.29935	0.547951	no
Upregulated	HPS3	HPS3	HPS3	chr3:148847370-148939832	MSI2_KD_Poly	MSI2_C_Poly	OK	7.36415	2.2984	-1.67989	-1.95192	0.00105	0.0101718	yes	MSI2_KD_Total	MSI2_C_Total	OK	6.5076	6.68319	0.0384133	0.0527758	0.92125	0.970617	no
Unchanged	HPS4	HPS4	HPS4	chr22:26846848-26879829	MSI2_KD_Poly	MSI2_C_Poly	OK	11.7064	14.0599	0.264287	0.373034	0.5287	0.75713	no	MSI2_KD_Total	MSI2_C_Total	OK	9.47911	9.31059	-0.02588	-0.0365331	0.94975	0.981144	no
Unchanged	HRAS	HRAS	HRAS	chr11:532241-535550	MSI2_KD_Poly	MSI2_C_Poly	OK	52.6989	103.153	0.968946	1.23587	0.0354	0.131259	no	MSI2_KD_Total	MSI2_C_Total	OK	25.1689	35.6382	0.501781	0.667729	0.2592	0.501887	no
Unchanged	HS1BP3	HS1BP3	HS1BP3	chr2:20817563-20850864	MSI2_KD_Poly	MSI2_C_Poly	OK	10.5987	12.8473	0.277576	0.351327	0.53505	0.762247	no	MSI2_KD_Total	MSI2_C_Total	OK	5.2027	5.03561	-0.0470951	-0.0567871	0.92125	0.970617	no
Upregulated	HS2ST1	HS2ST1	HS2ST1	chr1:87380334-87575681	MSI2_KD_Poly	MSI2_C_Poly	OK	10.1628	4.18166	-1.28115	-1.31962	0.02505	0.102464	no	MSI2_KD_Total	MSI2_C_Total	OK	12.9118	11.0802	-0.220706	-0.255639	0.61675	0.818569	no
Downregulated	HSBP1	HSBP1	HSBP1	chr16:83841507-83846607	MSI2_KD_Poly	MSI2_C_Poly	OK	39.7036	130.459	1.71626	2.2064	0.0002	0.00291848	yes	MSI2_KD_Total	MSI2_C_Total	OK	59.4855	64.0676	0.107057	0.142293	0.80805	0.923534	no
Unchanged	HSCB	HSCB	HSCB	chr22:29138042-29153496	MSI2_KD_Poly	MSI2_C_Poly	OK	10.0406	13.5406	0.431444	0.52657	0.3646	0.61661	no	MSI2_KD_Total	MSI2_C_Total	OK	5.73231	4.22289	-0.440884	-0.460425	0.43095	0.679015	no
Unchanged	HSD17B10	HSD17B10	HSD17B10	chrX:53458205-53461323	MSI2_KD_Poly	MSI2_C_Poly	OK	186.552	245.853	0.39822	0.522556	0.3586	0.610461	no	MSI2_KD_Total	MSI2_C_Total	OK	87.9394	92.6042	0.0745682	0.0952504	0.86955	0.950472	no
Upregulated	HSD17B4	HSD17B4	HSD17B4	chr5:118788137-118878030	MSI2_KD_Poly	MSI2_C_Poly	OK	33.1682	8.27636	-2.00273	-2.25149	0.0005	0.00584043	yes	MSI2_KD_Total	MSI2_C_Total	OK	34.44	33.5801	-0.0364792	-0.0518297	0.9297	0.973862	no
Unchanged	HSD17B7	HSD17B7	HSD17B7	chr1:162760491-162782608	MSI2_KD_Poly	MSI2_C_Poly	OK	10.84	16.5796	0.613035	0.726297	0.2005	0.427433	no	MSI2_KD_Total	MSI2_C_Total	OK	5.37273	6.85682	0.351883	0.3323	0.5158	0.747437	no
Unchanged	HSD17B8	HSD17B8	HSD17B8	chr6_qbl_hap6:4404636-4406835	MSI2_KD_Poly	MSI2_C_Poly	OK	54.7989	61.5067	0.166597	0.228354	0.69115	0.863382	no	MSI2_KD_Total	MSI2_C_Total	OK	16.1833	17.7738	0.135247	0.156806	0.78315	0.911896	no
Upregulated	HSDL1	HSDL1	HSDL1	chr16:84155743-84178800	MSI2_KD_Poly	MSI2_C_Poly	OK	18.7034	8.61518	-1.11835	-1.31814	0.02655	0.106934	no	MSI2_KD_Total	MSI2_C_Total	OK	14.0656	10.7744	-0.384562	-0.542203	0.34095	0.592268	no
Upregulated	HSF2	HSF2	HSF2	chr6:122720695-122754264	MSI2_KD_Poly	MSI2_C_Poly	OK	12.9296	4.11999	-1.64996	-1.82101	0.0016	0.0137898	yes	MSI2_KD_Total	MSI2_C_Total	OK	15.0412	11.059	-0.443695	-0.587197	0.3075	0.557604	no
Upregulated	HSP90AA1	HSP90AA1	HSP90AA1	chr14:102547074-102606086	MSI2_KD_Poly	MSI2_C_Poly	OK	198.619	47.162	-2.07431	-2.16632	5e-05	0.000969462	yes	MSI2_KD_Total	MSI2_C_Total	OK	630.255	589.425	-0.096628	-0.0989695	0.8628	0.94754	no
Upregulated	HSP90B1	HSP90B1	HSP90B1	chr12:104324111-104341708	MSI2_KD_Poly	MSI2_C_Poly	OK	162.561	48.5571	-1.74322	-1.55109	0.02305	0.0965885	no	MSI2_KD_Total	MSI2_C_Total	OK	444.706	527.946	0.247538	0.27693	0.6188	0.819627	no
Upregulated	HSPA13	HSPA13	HSPA13	chr21:15743436-15755509	MSI2_KD_Poly	MSI2_C_Poly	OK	8.29792	3.09813	-1.42135	-1.54373	0.01015	0.0534617	no	MSI2_KD_Total	MSI2_C_Total	OK	11.2868	14.3044	0.341814	0.480996	0.3874	0.638794	no
Upregulated	HSPA4	HSPA4	HSPA4	chr5:132387661-132440709	MSI2_KD_Poly	MSI2_C_Poly	OK	106.657	20.3393	-2.39064	-2.78547	5e-05	0.000969462	yes	MSI2_KD_Total	MSI2_C_Total	OK	247.346	231.837	-0.0934201	-0.108951	0.84955	0.941683	no
Upregulated	HSPA5	HSPA5	HSPA5	chr9:127997126-128003666	MSI2_KD_Poly	MSI2_C_Poly	OK	109.776	46.1587	-1.24989	-1.27612	0.01925	0.0848498	no	MSI2_KD_Total	MSI2_C_Total	OK	113.857	140.746	0.305873	0.378547	0.51685	0.748158	no
Upregulated	HSPA9	HSPA9	HSPA9	chr5:137890570-137911318	MSI2_KD_Poly	MSI2_C_Poly	OK	172.768	47.4085	-1.86562	-1.65161	0.01465	0.069747	no	MSI2_KD_Total	MSI2_C_Total	OK	246.667	228.305	-0.111605	-0.135102	0.80465	0.922486	no
Downregulated	HSPB11	HSPB11	HSPB11	chr1:54387233-54411288	MSI2_KD_Poly	MSI2_C_Poly	OK	179.146	413.997	1.20848	1.64421	0.0049	0.0314413	yes	MSI2_KD_Total	MSI2_C_Total	OK	79.6092	111.375	0.484423	0.682061	0.2221	0.4562	no
Upregulated	HSPD1	HSPD1	HSPD1	chr2:198351307-198418423	MSI2_KD_Poly	MSI2_C_Poly	OK	210.246	46.4406	-2.17862	-1.34609	0.127	0.316872	no	MSI2_KD_Total	MSI2_C_Total	OK	278.079	251.625	-0.144218	-0.159286	0.79115	0.915633	no
Unchanged	HSPE1	HSPE1	HSPE1	chr2:198351307-198418423	MSI2_KD_Poly	MSI2_C_Poly	OK	230.742	376.066	0.704706	0.30774	0.4123	0.661796	no	MSI2_KD_Total	MSI2_C_Total	OK	69.1952	112.24	0.697843	0.263866	0.73265	0.886026	no
Upregulated	HSPH1	HSPH1	HSPH1	chr13:31709110-31736525	MSI2_KD_Poly	MSI2_C_Poly	OK	20.0438	5.39322	-1.89394	-2.45423	0.0001	0.0017015	yes	MSI2_KD_Total	MSI2_C_Total	OK	86.9076	77.1371	-0.172057	-0.200348	0.72515	0.882379	no
Unchanged	HTATIP2	HTATIP2	HTATIP2	chr11:20385230-20405329	MSI2_KD_Poly	MSI2_C_Poly	OK	60.7003	76.1854	0.327812	0.385265	0.48355	0.722949	no	MSI2_KD_Total	MSI2_C_Total	OK	42.9193	31.6804	-0.438037	-0.563352	0.32815	0.579183	no
Upregulated	HTATSF1	HTATSF1	HTATSF1	chrX:135579237-135594503	MSI2_KD_Poly	MSI2_C_Poly	OK	21.6235	6.51657	-1.73042	-2.11999	0.0005	0.00584043	yes	MSI2_KD_Total	MSI2_C_Total	OK	29.6321	27.6082	-0.102066	-0.14324	0.8091	0.924156	no
Unchanged	HTATSF1P2	HTATSF1P2	HTATSF1P2	chr6:3020389-3025005	MSI2_KD_Poly	MSI2_C_Poly	OK	5.23309	6.13283	0.228889	0.304588	0.59025	0.801196	no	MSI2_KD_Total	MSI2_C_Total	OK	12.3891	13.9281	0.168923	0.239625	0.67035	0.850953	no
Unchanged	HTRA2	HTRA2	HTRA2	chr2:74753774-74784678	MSI2_KD_Poly	MSI2_C_Poly	OK	40.831	52.7432	0.36932	0.246103	0.65955	0.844535	no	MSI2_KD_Total	MSI2_C_Total	OK	17.6195	20.0924	0.189481	0.108907	0.8503	0.941956	no
Unchanged	HYAL2	HYAL2	HYAL2	chr3:50355220-50360281	MSI2_KD_Poly	MSI2_C_Poly	OK	9.28332	9.51883	0.036143	0.0440417	0.9408	0.978218	no	MSI2_KD_Total	MSI2_C_Total	OK	6.47503	4.67515	-0.469874	-0.567666	0.32085	0.571723	no
Unchanged	HYAL3	HYAL3	HYAL3	chr3:50330258-50336899	MSI2_KD_Poly	MSI2_C_Poly	OK	8.5808	12.4289	0.534513	0.224951	0.6245	0.823077	no	MSI2_KD_Total	MSI2_C_Total	OK	3.92823	4.4138	0.168142	0.128571	0.8306	0.933008	no
Downregulated	HYPK	HYPK	HYPK	chr15:44038589-44094769	MSI2_KD_Poly	MSI2_C_Poly	OK	64.4207	193.839	1.58927	0.525712	0.4235	0.671712	no	MSI2_KD_Total	MSI2_C_Total	OK	70.7174	68.133	-0.0537109	-0.0218204	0.98865	0.995251	no
Upregulated	IARS	IARS	IARS	chr9:94972489-95056038	MSI2_KD_Poly	MSI2_C_Poly	OK	70.3995	29.2021	-1.26949	-1.40548	0.0289	0.113613	no	MSI2_KD_Total	MSI2_C_Total	OK	122.323	112.451	-0.121409	-0.152252	0.793	0.91646	no
Upregulated	IARS2	IARS2	IARS2	chr1:220046618-220321383	MSI2_KD_Poly	MSI2_C_Poly	OK	67.0432	14.4252	-2.2165	-1.53562	0.0909	0.253536	no	MSI2_KD_Total	MSI2_C_Total	OK	66.3075	70.6709	0.0919448	0.0513503	0.93175	0.974812	no
Unchanged	ICAM3	ICAM3	ICAM3	chr19:10444451-10450345	MSI2_KD_Poly	MSI2_C_Poly	OK	18.006	34.8575	0.952994	1.25273	0.02775	0.11043	no	MSI2_KD_Total	MSI2_C_Total	OK	8.56738	9.97494	0.219455	0.27574	0.6232	0.822358	no
Unchanged	ICAM4	ICAM4	ICAM4	chr19:10397642-10399260	MSI2_KD_Poly	MSI2_C_Poly	OK	69.4964	84.289	0.278407	0.382509	0.5097	0.743138	no	MSI2_KD_Total	MSI2_C_Total	OK	36.4859	31.2509	-0.223438	-0.300934	0.60195	0.808992	no
Unchanged	ICMT	ICMT	ICMT	chr1:6266188-6296044	MSI2_KD_Poly	MSI2_C_Poly	OK	14.7512	25.9213	0.813305	1.05075	0.0698	0.211428	no	MSI2_KD_Total	MSI2_C_Total	OK	18.8067	20.5277	0.126326	0.164204	0.77785	0.909028	no
Unchanged	ICOSLG	ICOSLG	ICOSLG	chr21:45642877-45660887	MSI2_KD_Poly	MSI2_C_Poly	OK	19.3808	22.1056	0.189786	0.233978	0.69105	0.863298	no	MSI2_KD_Total	MSI2_C_Total	OK	10.0021	12.6534	0.33922	0.416328	0.4671	0.709132	no
Unchanged	ICT1	ICT1	ICT1	chr17:73008758-73017356	MSI2_KD_Poly	MSI2_C_Poly	OK	135.217	191.312	0.500649	0.702193	0.2041	0.432547	no	MSI2_KD_Total	MSI2_C_Total	OK	78.9168	73.0881	-0.110696	-0.152678	0.78005	0.910271	no
Upregulated	IDE	IDE	IDE	chr10:94211440-94333852	MSI2_KD_Poly	MSI2_C_Poly	OK	5.80332	2.64713	-1.13245	-1.37072	0.0214	0.0915558	no	MSI2_KD_Total	MSI2_C_Total	OK	15.4287	16.282	0.0776597	0.108525	0.8419	0.93821	no
Upregulated	IDH1	IDH1	IDH1	chr2:209100950-209119867	MSI2_KD_Poly	MSI2_C_Poly	OK	49.1607	20.0109	-1.29672	-1.46552	0.0184	0.0821268	no	MSI2_KD_Total	MSI2_C_Total	OK	40.9031	38.8557	-0.0740832	-0.102403	0.8565	0.944758	no
Unchanged	IDH2	IDH2	IDH2	chr15:90627210-90645786	MSI2_KD_Poly	MSI2_C_Poly	OK	143.524	173.194	0.271092	0.333346	0.56405	0.782891	no	MSI2_KD_Total	MSI2_C_Total	OK	68.4907	74.45	0.120363	0.169522	0.7727	0.906342	no
Upregulated	IDH3A	IDH3A	IDH3A	chr15:78441718-78462884	MSI2_KD_Poly	MSI2_C_Poly	OK	38.0831	13.4966	-1.49655	-1.69641	0.0062	0.0372926	yes	MSI2_KD_Total	MSI2_C_Total	OK	31.2024	25.5848	-0.286373	-0.402804	0.4656	0.707724	no
Unchanged	IER2	IER2	IER2	chr19:13261281-13265718	MSI2_KD_Poly	MSI2_C_Poly	OK	193.256	195.106	0.0137441	0.0161101	0.97495	0.990109	no	MSI2_KD_Total	MSI2_C_Total	OK	36.5702	51.2227	0.486116	0.680273	0.21795	0.451122	no
Unchanged	IER3	IER3	IER3	chr6_ssto_hap7:2043292-2044644	MSI2_KD_Poly	MSI2_C_Poly	OK	18.1413	34.9639	0.946592	1.23296	0.0298	0.116076	no	MSI2_KD_Total	MSI2_C_Total	OK	13.6909	15.13	0.144194	0.173349	0.7594	0.899884	no
Unchanged	IER3IP1	IER3IP1	IER3IP1	chr18:44681389-44702745	MSI2_KD_Poly	MSI2_C_Poly	OK	36.9224	49.6936	0.428564	0.60139	0.2829	0.528801	no	MSI2_KD_Total	MSI2_C_Total	OK	30.4576	34.1411	0.164704	0.229795	0.67385	0.852977	no
Downregulated	IFI27L1	IFI27L1	IFI27L1	chr14:94547638-94569060	MSI2_KD_Poly	MSI2_C_Poly	OK	21.2405	71.5606	1.75235	1.90824	0.0008	0.00830652	yes	MSI2_KD_Total	MSI2_C_Total	OK	18.1588	16.6873	-0.121923	-0.123559	0.8358	0.935316	no
Unchanged	IFI27L2	IFI27L2	IFI27L2	chr14:94594117-94595957	MSI2_KD_Poly	MSI2_C_Poly	OK	5.70208	10.6875	0.906366	0.717951	0.215	0.447221	no	MSI2_KD_Total	MSI2_C_Total	OK	1.96172	3.47962	0.826809	0.60025	0.28555	0.532044	no
Unchanged	IFI30	IFI30	IFI30	chr19:18284589-18288934	MSI2_KD_Poly	MSI2_C_Poly	OK	76.1636	77.4991	0.0250775	0.0332776	0.95355	0.982716	no	MSI2_KD_Total	MSI2_C_Total	OK	46.2997	38.4081	-0.26959	-0.34523	0.54445	0.769273	no
Unchanged	IFI6	IFI6	IFI6	chr1:27992571-27998724	MSI2_KD_Poly	MSI2_C_Poly	OK	11.5305	13.9918	0.279131	0.322182	0.5808	0.794814	no	MSI2_KD_Total	MSI2_C_Total	OK	4.62061	3.75319	-0.299968	-0.293167	0.60685	0.812393	no
Unchanged	IFITM1	IFITM1	IFITM1	chr11:313990-315272	MSI2_KD_Poly	MSI2_C_Poly	OK	500.836	972.071	0.956722	1.14679	0.05065	0.169006	no	MSI2_KD_Total	MSI2_C_Total	OK	340.333	268.381	-0.342661	-0.445744	0.43785	0.684576	no
Unchanged	IFITM2	IFITM2	IFITM2	chr11:308106-309410	MSI2_KD_Poly	MSI2_C_Poly	OK	106.212	150.931	0.50694	0.667627	0.2363	0.474528	no	MSI2_KD_Total	MSI2_C_Total	OK	56.0114	46.4754	-0.269255	-0.352444	0.53625	0.763085	no
Unchanged	IFNAR1	IFNAR1	IFNAR1	chr21:34697213-34732128	MSI2_KD_Poly	MSI2_C_Poly	OK	4.78216	5.1652	0.111164	0.141207	0.8052	0.922527	no	MSI2_KD_Total	MSI2_C_Total	OK	12.7443	12.9073	0.0183283	0.0253595	0.96725	0.987462	no
Unchanged	IFNAR2	IFNAR2	IFNAR2	chr21:34602199-34636818	MSI2_KD_Poly	MSI2_C_Poly	OK	18.7011	29.1635	0.64104	0.831255	0.1727	0.388286	no	MSI2_KD_Total	MSI2_C_Total	OK	17.9581	17.6695	-0.0233755	-0.0308573	0.9561	0.983536	no
Upregulated	IFNGR1	IFNGR1	IFNGR1	chr6:137518620-137540567	MSI2_KD_Poly	MSI2_C_Poly	OK	14.2531	2.94777	-2.27358	-2.4234	5e-05	0.000969462	yes	MSI2_KD_Total	MSI2_C_Total	OK	12.8501	10.281	-0.321792	-0.408806	0.47975	0.719983	no
Downregulated	IFNGR2	IFNGR2	IFNGR2	chr21:34775201-34852316	MSI2_KD_Poly	MSI2_C_Poly	OK	14.8958	31.4059	1.07613	1.17095	0.04165	0.147249	no	MSI2_KD_Total	MSI2_C_Total	OK	19.1346	16.5793	-0.206802	-0.205059	0.72235	0.88087	no
Unchanged	IFRD2	IFRD2	IFRD2	chr3:50316457-50330026	MSI2_KD_Poly	MSI2_C_Poly	OK	37.3649	46.4058	0.312621	0.419498	0.46285	0.705435	no	MSI2_KD_Total	MSI2_C_Total	OK	21.8523	21.5464	-0.0203384	-0.0274336	0.96315	0.985931	no
Unchanged	IFT20	IFT20	IFT20	chr17:26646120-26662515	MSI2_KD_Poly	MSI2_C_Poly	OK	10.2144	20.1278	0.978576	0.359273	0.41805	0.666786	no	MSI2_KD_Total	MSI2_C_Total	OK	9.23036	11.1688	0.275016	0.0973308	0.8305	0.932935	no
Unchanged	IFT43	IFT43	IFT43	chr14:76452095-76550416	MSI2_KD_Poly	MSI2_C_Poly	OK	10.4381	16.1551	0.630137	0.698544	0.2305	0.46705	no	MSI2_KD_Total	MSI2_C_Total	OK	5.08402	5.71849	0.169665	0.161644	0.7707	0.905403	no
Downregulated	IFT46	IFT46	IFT46	chr11:118307204-118436791	MSI2_KD_Poly	MSI2_C_Poly	OK	14.771	32.6076	1.14244	0.758132	0.22615	0.461404	no	MSI2_KD_Total	MSI2_C_Total	OK	9.5225	11.2028	0.234445	0.079292	0.8897	0.958395	no
Unchanged	IFT52	IFT52	IFT52	chr20:42219252-42275862	MSI2_KD_Poly	MSI2_C_Poly	OK	8.26225	8.79028	0.0893736	0.106041	0.8555	0.944358	no	MSI2_KD_Total	MSI2_C_Total	OK	6.92998	6.69094	-0.0506431	-0.0613481	0.91815	0.969707	no
Unchanged	IGBP1	IGBP1	IGBP1	chrX:69353317-69386173	MSI2_KD_Poly	MSI2_C_Poly	OK	26.0857	35.7623	0.45518	0.573699	0.2963	0.544488	no	MSI2_KD_Total	MSI2_C_Total	OK	24.8486	23.4623	-0.0828239	-0.112576	0.8441	0.939209	no
Upregulated	IGF2BP1	IGF2BP1	IGF2BP1	chr17:47074773-47133507	MSI2_KD_Poly	MSI2_C_Poly	OK	35.8198	16.8921	-1.08441	-1.47531	0.0098	0.0521323	no	MSI2_KD_Total	MSI2_C_Total	OK	43.622	49.1938	0.173421	0.211444	0.70465	0.870879	no
Unchanged	IGF2R	IGF2R	IGF2R	chr6:160390130-160527583	MSI2_KD_Poly	MSI2_C_Poly	OK	10.7406	10.7509	0.00138255	0.00181412	0.9972	0.998574	no	MSI2_KD_Total	MSI2_C_Total	OK	28.2212	24.2563	-0.21842	-0.287868	0.62055	0.820616	no
Downregulated	IGFL2	IGFL2	IGFL2	chr19:46651038-46664561	MSI2_KD_Poly	MSI2_C_Poly	OK	2.27365	6.9982	1.62197	1.20365	0.04605	0.158051	no	MSI2_KD_Total	MSI2_C_Total	OK	2.11238	2.87217	0.443274	0.311903	0.7204	0.879667	no
Unchanged	IGFLR1	IGFLR1	IGFLR1	chr19:36230150-36233351	MSI2_KD_Poly	MSI2_C_Poly	OK	5.65624	7.90551	0.483014	0.526301	0.35145	0.603035	no	MSI2_KD_Total	MSI2_C_Total	OK	3.27484	3.26717	-0.00338256	-0.00331728	0.99405	0.997238	no
Unchanged	IGSF8	IGSF8	IGSF8	chr1:160061128-160068618	MSI2_KD_Poly	MSI2_C_Poly	OK	10.5516	11.2009	0.0861545	0.115291	0.8415	0.938098	no	MSI2_KD_Total	MSI2_C_Total	OK	5.73222	7.80897	0.44604	0.558556	0.32345	0.574647	no
Upregulated	IK	IK	IK	chr5:140027383-140042065	MSI2_KD_Poly	MSI2_C_Poly	OK	62.9561	17.8197	-1.82087	-2.32477	0.0002	0.00291848	yes	MSI2_KD_Total	MSI2_C_Total	OK	97.1585	81.4592	-0.254263	-0.35772	0.52855	0.756999	no
Upregulated	IKBKAP	IKBKAP	IKBKAP	chr9:111629799-111696608	MSI2_KD_Poly	MSI2_C_Poly	OK	7.89896	3.45489	-1.19302	-1.43328	0.01065	0.0553928	no	MSI2_KD_Total	MSI2_C_Total	OK	17.5372	16.4818	-0.0895503	-0.127273	0.8193	0.928337	no
Unchanged	IKBKB	IKBKB	IKBKB	chr8:42128819-42190171	MSI2_KD_Poly	MSI2_C_Poly	OK	11.0784	11.3237	0.0315976	0.0443831	0.93965	0.977657	no	MSI2_KD_Total	MSI2_C_Total	OK	11.4596	10.6715	-0.102802	-0.138846	0.81275	0.925765	no
Unchanged	IKBKE	IKBKE	IKBKE	chr1:206643585-206670223	MSI2_KD_Poly	MSI2_C_Poly	OK	3.32231	6.07069	0.869675	1.09857	0.06415	0.19932	no	MSI2_KD_Total	MSI2_C_Total	OK	3.23451	2.99032	-0.113248	-0.134433	0.81875	0.928165	no
Unchanged	IL10RA	IL10RA	IL10RA	chr11:117857105-117872199	MSI2_KD_Poly	MSI2_C_Poly	OK	10.7729	15.4066	0.516146	0.659871	0.25855	0.501086	no	MSI2_KD_Total	MSI2_C_Total	OK	9.0501	6.06493	-0.577442	-0.639337	0.26965	0.513858	no
Unchanged	IL10RB	IL10RB	IL10RB	chr21:34638664-34669539	MSI2_KD_Poly	MSI2_C_Poly	OK	20.046	37.5321	0.904814	1.1775	0.03795	0.137709	no	MSI2_KD_Total	MSI2_C_Total	OK	18.6774	20.291	0.119549	0.167662	0.7607	0.900555	no
Unchanged	IL11RA	IL11RA	IL11RA	chr9:34652181-34662689	MSI2_KD_Poly	MSI2_C_Poly	OK	5.55891	5.70918	0.0384836	0.0417497	0.9411	0.978245	no	MSI2_KD_Total	MSI2_C_Total	OK	2.37892	3.1211	0.39175	0.406357	0.48285	0.722467	no
Upregulated	IL13RA1	IL13RA1	IL13RA1	chrX:117861558-117928496	MSI2_KD_Poly	MSI2_C_Poly	OK	7.96312	3.72579	-1.09579	-1.0919	0.0644	0.199797	no	MSI2_KD_Total	MSI2_C_Total	OK	7.06053	5.49478	-0.361715	-0.482669	0.40845	0.658349	no
Unchanged	IL15RA	IL15RA	IL15RA	chr10:5994333-6020150	MSI2_KD_Poly	MSI2_C_Poly	OK	22.7511	29.8823	0.393353	0.503704	0.39205	0.643046	no	MSI2_KD_Total	MSI2_C_Total	OK	10.0731	9.67212	-0.0585999	-0.0744433	0.9032	0.963653	no
Unchanged	IL17RA	IL17RA	IL17RA	chr22:17565848-17596584	MSI2_KD_Poly	MSI2_C_Poly	OK	3.97179	5.01224	0.335667	0.465747	0.4153	0.664587	no	MSI2_KD_Total	MSI2_C_Total	OK	2.51182	3.17803	0.339399	0.45175	0.41145	0.661107	no
Unchanged	IL18BP	IL18BP	IL18BP	chr11:71709957-71823822	MSI2_KD_Poly	MSI2_C_Poly	OK	4.6143	6.53915	0.50299	0.0939466	0.5689	0.786106	no	MSI2_KD_Total	MSI2_C_Total	OK	5.97208	4.99956	-0.256433	-0.0540873	0.75215	0.895945	no
Unchanged	IL1RAP	IL1RAP	IL1RAP	chr3:190231839-190374986	MSI2_KD_Poly	MSI2_C_Poly	OK	6.75371	6.78631	0.00694614	0.00581703	0.99	0.995682	no	MSI2_KD_Total	MSI2_C_Total	OK	5.59981	10.5076	0.90798	1.0317	0.07685	0.226287	no
Unchanged	IL2RG	IL2RG	IL2RG	chrX:70327253-70331481	MSI2_KD_Poly	MSI2_C_Poly	OK	34.9686	54.3465	0.63613	0.800981	0.1598	0.368831	no	MSI2_KD_Total	MSI2_C_Total	OK	16.4481	32.9987	1.00449	1.36148	0.0162	0.0752419	no
Unchanged	IL4R	IL4R	IL4R	chr16:27325229-27376099	MSI2_KD_Poly	MSI2_C_Poly	OK	14.087	25.9285	0.880179	1.20107	0.0451	0.155771	no	MSI2_KD_Total	MSI2_C_Total	OK	7.25308	9.88984	0.447353	0.610096	0.3128	0.563208	no
Unchanged	ILF3-AS1	ILF3-AS1	ILF3-AS1	chr19:10762537-10764548	MSI2_KD_Poly	MSI2_C_Poly	OK	18.524	33.6291	0.860311	1.187	0.0425	0.14936	no	MSI2_KD_Total	MSI2_C_Total	OK	13.6038	13.4952	-0.0115655	-0.0152469	0.9773	0.990957	no
Unchanged	ILKAP	ILKAP	ILKAP	chr2:239079042-239112324	MSI2_KD_Poly	MSI2_C_Poly	OK	33.4017	35.3109	0.0801947	0.109501	0.84725	0.94074	no	MSI2_KD_Total	MSI2_C_Total	OK	15.9674	16.8906	0.0810918	0.106922	0.849	0.941514	no
Downregulated	IMMP1L	IMMP1L	IMMP1L	chr11:31391376-31531175	MSI2_KD_Poly	MSI2_C_Poly	OK	15.1495	38.1149	1.33109	1.13226	0.09235	0.25607	no	MSI2_KD_Total	MSI2_C_Total	OK	10.127	10.2995	0.0243587	0.0121701	0.98775	0.994936	no
Unchanged	IMMP2L	IMMP2L	IMMP2L	chr7:110303105-111202573	MSI2_KD_Poly	MSI2_C_Poly	OK	11.1128	14.1939	0.353052	0.394494	0.49185	0.729413	no	MSI2_KD_Total	MSI2_C_Total	OK	5.69947	4.96065	-0.200298	-0.203184	0.72465	0.882126	no
Upregulated	IMMT	IMMT	IMMT	chr2:86371054-86422893	MSI2_KD_Poly	MSI2_C_Poly	OK	58.1501	23.2252	-1.32409	-1.54895	0.0085	0.0470201	yes	MSI2_KD_Total	MSI2_C_Total	OK	66.8942	65.6578	-0.0269162	-0.0362404	0.94835	0.980665	no
Unchanged	IMP3	IMP3	IMP3	chr15:75931425-75932664	MSI2_KD_Poly	MSI2_C_Poly	OK	156.276	184.768	0.241621	0.331117	0.5508	0.773803	no	MSI2_KD_Total	MSI2_C_Total	OK	49.6968	53.7944	0.114303	0.160192	0.7718	0.905927	no
Unchanged	IMP4	IMP4	IMP4	chr2:131100488-131104197	MSI2_KD_Poly	MSI2_C_Poly	OK	123.468	151.981	0.299754	0.394639	0.4901	0.727978	no	MSI2_KD_Total	MSI2_C_Total	OK	65.4314	70.1863	0.101205	0.142195	0.80085	0.92064	no
Unchanged	IMPA2	IMPA2	IMPA2	chr18:11981426-12030885	MSI2_KD_Poly	MSI2_C_Poly	OK	19.4346	24.8264	0.353249	0.481557	0.3937	0.644512	no	MSI2_KD_Total	MSI2_C_Total	OK	7.7749	5.05847	-0.620122	-0.731687	0.1693	0.383431	no
Unchanged	INAFM1	INAFM1	INAFM1	chr19:47777658-47778980	MSI2_KD_Poly	MSI2_C_Poly	OK	84.5326	91.0738	0.107529	0.124481	0.8256	0.930934	no	MSI2_KD_Total	MSI2_C_Total	OK	14.2217	28.3977	0.997676	1.16986	0.04485	0.155146	no
Unchanged	INAFM2	INAFM2	INAFM2	chr15:40616256-40618916	MSI2_KD_Poly	MSI2_C_Poly	OK	26.2884	32.8707	0.322377	0.443421	0.4393	0.685799	no	MSI2_KD_Total	MSI2_C_Total	OK	14.31	15.938	0.155451	0.208904	0.70915	0.873429	no
Unchanged	ING3	ING3	ING3	chr7:120590816-120615711	MSI2_KD_Poly	MSI2_C_Poly	OK	8.42971	10.1399	0.266492	0.313772	0.5936	0.803659	no	MSI2_KD_Total	MSI2_C_Total	OK	16.7568	18.6437	0.153945	0.201176	0.7259	0.882751	no
Unchanged	ING4	ING4	ING4	chr12:6759703-6772308	MSI2_KD_Poly	MSI2_C_Poly	OK	12.9892	18.7665	0.530849	0.624498	0.2699	0.514172	no	MSI2_KD_Total	MSI2_C_Total	OK	6.83281	5.75756	-0.247021	-0.265047	0.64025	0.832735	no
Unchanged	ING5	ING5	ING5	chr2:242641455-242668896	MSI2_KD_Poly	MSI2_C_Poly	OK	6.41153	7.09127	0.145374	0.196837	0.737	0.888304	no	MSI2_KD_Total	MSI2_C_Total	OK	5.00833	5.07396	0.0187844	0.0258424	0.9621	0.985537	no
Unchanged	INIP	INIP	INIP	chr9:115448790-115480387	MSI2_KD_Poly	MSI2_C_Poly	OK	14.7155	20.5396	0.481071	0.636501	0.2698	0.514019	no	MSI2_KD_Total	MSI2_C_Total	OK	19.2263	19.1661	-0.00452446	-0.00593992	0.9906	0.995903	no
Unchanged	INO80B-WBP1	INO80B-WBP1	INO80B-WBP1	chr2:74682149-74688018	MSI2_KD_Poly	MSI2_C_Poly	OK	6.92467	10.296	0.572265	0.224274	0.6072	0.812612	no	MSI2_KD_Total	MSI2_C_Total	OK	4.81889	5.35854	0.15314	0.0919139	0.87625	0.953283	no
Upregulated	INPP4A	INPP4A	INPP4A	chr2:99061320-99207496	MSI2_KD_Poly	MSI2_C_Poly	OK	8.18469	4.03335	-1.02095	-1.22968	0.03185	0.121706	no	MSI2_KD_Total	MSI2_C_Total	OK	6.62418	4.47387	-0.566218	-0.716659	0.2181	0.45129	no
Unchanged	INPP5A	INPP5A	INPP5A	chr10:134351352-134596984	MSI2_KD_Poly	MSI2_C_Poly	OK	5.94728	9.63657	0.696288	0.918556	0.1058	0.28078	no	MSI2_KD_Total	MSI2_C_Total	OK	5.24721	5.77511	0.138298	0.178997	0.74285	0.891005	no
Unchanged	INPP5B	INPP5B	INPP5B	chr1:38326368-38412729	MSI2_KD_Poly	MSI2_C_Poly	OK	9.79812	12.1298	0.307982	0.433671	0.4677	0.709645	no	MSI2_KD_Total	MSI2_C_Total	OK	8.79935	10.6488	0.275223	0.380521	0.5122	0.744943	no
Unchanged	INPP5K	INPP5K	INPP5K	chr17:1397870-1420182	MSI2_KD_Poly	MSI2_C_Poly	OK	7.65859	13.6646	0.835293	1.11911	0.0612	0.192926	no	MSI2_KD_Total	MSI2_C_Total	OK	4.14321	5.00964	0.273958	0.332831	0.562	0.781386	no
Unchanged	INSIG2	INSIG2	INSIG2	chr2:118846049-118867597	MSI2_KD_Poly	MSI2_C_Poly	OK	5.23037	7.27649	0.47633	0.529861	0.34605	0.597439	no	MSI2_KD_Total	MSI2_C_Total	OK	4.98632	5.39087	0.112543	0.136747	0.80905	0.924139	no
[truncated: 3,051 more rows]
