# Supplementary material for: Integrative genome-wide analysis reveals EIF3A as a key downstream regulator of translational repressor protein Musashi 2 (MSI2)
Source: NAR Cancer. 2022 May 2;4(2):zcac015. doi: 10.1093/narcan/zcac015 (PMC9070473; doi:10.1093/narcan/zcac015)
Supplement: zcac015_Supplemental_Files [file zcac015_supplemental_files.zip › Supplementary_File_3.xlsx]

## Sheet: Sheet1
						Polysome										Total
test_id	locus	sample_1	sample_2	status	value_1	value_2	log2(fold_change)	test_stat	p_value	q_value	significant	sample_1	sample_2	status	value_1	value_2	log2(fold_change)	test_stat	p_value	q_value	significant
A1BG	chr19:58858171-58874214	MSI2_KD_Total	MSI2_C_Total	OK	0.744442	0.841881	0.177457	0.0673611	0.76235	0.965919	no	MSI2_KD_Poly	MSI2_C_Poly	OK	1.44928	3.60798	1.31586	0.748934	0.32565	0.588554	no
A1BG-AS1	chr19:58858171-58874214	MSI2_KD_Total	MSI2_C_Total	OK	0.852876	0.809724	-0.0749068	-0.0386922	0.95665	0.99825	no	MSI2_KD_Poly	MSI2_C_Poly	OK	1.4448	1.72644	0.256931	0.157801	0.82775	0.987866	no
A1CF	chr10:52559168-52645435	MSI2_KD_Total	MSI2_C_Total	NOTEST	0.0201639	0.0290924	0.528866	0	1	1	no	MSI2_KD_Poly	MSI2_C_Poly	NOTEST	0	0	0	0	1	1	no
A2M	chr12:9217772-9268558	MSI2_KD_Total	MSI2_C_Total	NOTEST	0.189132	0.119	-0.668433	0	1	1	no	MSI2_KD_Poly	MSI2_C_Poly	NOTEST	0.0753223	0.0828369	0.137198	0	1	1	no
A2M-AS1	chr12:9217772-9268558	MSI2_KD_Total	MSI2_C_Total	NOTEST	0.0126602	0.0174839	0.465724	0	1	1	no	MSI2_KD_Poly	MSI2_C_Poly	NOTEST	0	0	0	0	1	1	no
A2ML1	chr12:8975149-9029381	MSI2_KD_Total	MSI2_C_Total	NOTEST	0.0256211	0.0408607	0.673381	0	1	1	no	MSI2_KD_Poly	MSI2_C_Poly	NOTEST	0.00550923	0.0059192	0.10355	0	1	1	no
A2MP1	chr12:9381128-9386803	MSI2_KD_Total	MSI2_C_Total	NOTEST	0	0	0	0	1	1	no	MSI2_KD_Poly	MSI2_C_Poly	NOTEST	0	0.017476	inf	0	1	1	no
A3GALT2	chr1:33772366-33786699	MSI2_KD_Total	MSI2_C_Total	NOTEST	0	0	0	0	1	1	no	MSI2_KD_Poly	MSI2_C_Poly	NOTEST	0	0	0	0	1	1	no
A4GALT	chr22:43088126-43116876	MSI2_KD_Total	MSI2_C_Total	NOTEST	0.241355	0.250063	0.0511327	0	1	1	no	MSI2_KD_Poly	MSI2_C_Poly	OK	0.752605	1.25242	0.734755	0.418503	0.54525	0.823276	no
A4GNT	chr3:137842559-137851229	MSI2_KD_Total	MSI2_C_Total	NOTEST	0.0903315	0.020118	-2.16674	0	1	1	no	MSI2_KD_Poly	MSI2_C_Poly	NOTEST	0.0129193	0	#NAME?	0	1	1	no
AA06	chr17:31340105-32483825	MSI2_KD_Total	MSI2_C_Total	NOTEST	0	0	0	0	1	1	no	MSI2_KD_Poly	MSI2_C_Poly	NOTEST	0	0	0	0	1	1	no
AAAS	chr12:53701239-53715412	MSI2_KD_Total	MSI2_C_Total	OK	46.2858	41.9658	-0.141353	-0.260549	0.7046	0.93969	no	MSI2_KD_Poly	MSI2_C_Poly	OK	73.8857	101.731	0.461399	0.914603	0.18885	0.401115	no
AACS	chr12:125549924-125627871	MSI2_KD_Total	MSI2_C_Total	OK	6.24415	6.63313	0.0871831	0.123995	0.85495	0.992812	no	MSI2_KD_Poly	MSI2_C_Poly	OK	9.02254	12.3197	0.44936	0.693182	0.3161	0.576773	no
AACSP1	chr5:178191863-178203277	MSI2_KD_Total	MSI2_C_Total	OK	3.17144	3.85097	0.280084	0.297102	0.6755	0.922736	no	MSI2_KD_Poly	MSI2_C_Poly	OK	1.69457	1.28886	-0.394824	-0.348875	0.6215	0.885652	no
AADAC	chr3:151347319-151645963	MSI2_KD_Total	MSI2_C_Total	NOTEST	0	0	0	0	1	1	no	MSI2_KD_Poly	MSI2_C_Poly	NOTEST	0	0.0301283	inf	0	1	1	no
AADACL2	chr3:151347319-151645963	MSI2_KD_Total	MSI2_C_Total	NOTEST	0	0	0	0	1	1	no	MSI2_KD_Poly	MSI2_C_Poly	NOTEST	0	0	0	0	1	1	no
AADACL2-AS1	chr3:151347319-151645963	MSI2_KD_Total	MSI2_C_Total	NOTEST	0	0	0	0	1	1	no	MSI2_KD_Poly	MSI2_C_Poly	NOTEST	0	0	0	0	1	1	no
AADACL3	chr1:12776117-12788726	MSI2_KD_Total	MSI2_C_Total	NOTEST	0	0	0	0	1	1	no	MSI2_KD_Poly	MSI2_C_Poly	NOTEST	0	0	0	0	1	1	no
AADACL4	chr1:12704565-12727097	MSI2_KD_Total	MSI2_C_Total	NOTEST	0.0690817	0.0892329	0.369272	0	1	1	no	MSI2_KD_Poly	MSI2_C_Poly	NOTEST	0.0190152	0	#NAME?	0	1	1	no
AADACP1	chr3:151347319-151645963	MSI2_KD_Total	MSI2_C_Total	NOTEST	0	0	0	0	1	1	no	MSI2_KD_Poly	MSI2_C_Poly	NOTEST	0	0	0	0	1	1	no
AADAT	chr4:170981372-171011538	MSI2_KD_Total	MSI2_C_Total	OK	0.9603	0.872225	-0.138784	-0.0905362	0.8567	0.99319	no	MSI2_KD_Poly	MSI2_C_Poly	OK	0.572524	0.301448	-0.925428	-0.500398	0.6782	0.924583	no
AAED1	chr9:99403532-99417599	MSI2_KD_Total	MSI2_C_Total	OK	16.8575	15.0872	-0.160066	-0.222568	0.7411	0.95725	no	MSI2_KD_Poly	MSI2_C_Poly	OK	20.0121	21.0247	0.0712151	0.108757	0.8796	0.995877	no
AAGAB	chr15:67493012-67819641	MSI2_KD_Total	MSI2_C_Total	OK	31.7251	32.1075	0.0172838	0.0324313	0.9633	0.998423	no	MSI2_KD_Poly	MSI2_C_Poly	OK	40.8729	34.9056	-0.227685	-0.425531	0.55125	0.829006	no
AAK1	chr2:69685126-69870977	MSI2_KD_Total	MSI2_C_Total	OK	1.89297	1.65557	-0.193326	-0.327189	0.6383	0.897958	no	MSI2_KD_Poly	MSI2_C_Poly	OK	0.636371	0.411059	-0.630522	-0.78506	0.25245	0.492622	no
AAMDC	chr11:77532207-77583398	MSI2_KD_Total	MSI2_C_Total	OK	12.6916	13.4959	0.0886399	0.085277	0.8953	0.996503	no	MSI2_KD_Poly	MSI2_C_Poly	OK	63.1835	102.269	0.694754	1.08259	0.1253	0.295254	no
AAMP	chr2:219128851-219134932	MSI2_KD_Total	MSI2_C_Total	OK	27.6472	25.4749	-0.118061	-0.208796	0.76305	0.966122	no	MSI2_KD_Poly	MSI2_C_Poly	OK	55.1169	70.8039	0.361334	0.698041	0.31	0.568681	no
AANAT	chr17:74449432-74466199	MSI2_KD_Total	MSI2_C_Total	NOTEST	0	0.130599	inf	0	1	1	no	MSI2_KD_Poly	MSI2_C_Poly	NOTEST	0.0770015	0.0771379	0.00255339	0	1	1	no
AAR2	chr20:34824338-34844863	MSI2_KD_Total	MSI2_C_Total	OK	8.30561	7.78748	-0.09293	-0.133192	0.8498	0.992298	no	MSI2_KD_Poly	MSI2_C_Poly	OK	12.2201	18.4102	0.591247	0.997687	0.1642	0.361819	no
AARD	chr8:117950463-117956239	MSI2_KD_Total	MSI2_C_Total	NOTEST	0.0139066	0	#NAME?	0	1	1	no	MSI2_KD_Poly	MSI2_C_Poly	NOTEST	0.035955	0.0121396	-1.56647	0	1	1	no
AARS	chr16:70286296-70323412	MSI2_KD_Total	MSI2_C_Total	OK	127.06	130.866	0.042578	0.0864661	0.903	0.997107	no	MSI2_KD_Poly	MSI2_C_Poly	OK	56.5426	66.8775	0.242184	0.461345	0.4993	0.77959	no
AARS2	chr6:44266462-44281063	MSI2_KD_Total	MSI2_C_Total	OK	8.17435	8.0965	-0.0138056	-0.0238548	0.97115	0.998635	no	MSI2_KD_Poly	MSI2_C_Poly	OK	5.95787	6.85943	0.203293	0.331624	0.6356	0.896046	no
AARSD1	chr17:41102542-41132545	MSI2_KD_Total	MSI2_C_Total	OK	15.6561	15.4	-0.0237916	-0.0295299	0.96615	0.998635	no	MSI2_KD_Poly	MSI2_C_Poly	OK	31.8105	34.7648	0.128124	0.171898	0.80465	0.981278	no
AASDH	chr4:57204450-57253674	MSI2_KD_Total	MSI2_C_Total	OK	6.75642	6.74386	-0.00268371	-0.00409856	0.99625	0.999237	no	MSI2_KD_Poly	MSI2_C_Poly	OK	1.62525	1.02821	-0.660516	-0.635887	0.40205	0.677441	no
AASDHPPT	chr11:105921824-105969419	MSI2_KD_Total	MSI2_C_Total	OK	50.0095	48.3129	-0.0497948	-0.0993291	0.8858	0.996153	no	MSI2_KD_Poly	MSI2_C_Poly	OK	15.7904	10.5208	-0.585802	-0.886724	0.20915	0.43163	no
AASS	chr7:121713597-121784344	MSI2_KD_Total	MSI2_C_Total	NOTEST	0.44758	0.440897	-0.0217054	0	1	1	no	MSI2_KD_Poly	MSI2_C_Poly	NOTEST	0.11261	0.0805101	-0.484094	0	1	1	no
AATBC	chr21:45225638-45232448	MSI2_KD_Total	MSI2_C_Total	OK	0.558323	0.610932	0.12991	0.114428	0.87825	0.995796	no	MSI2_KD_Poly	MSI2_C_Poly	NOTEST	0.204041	0.199446	-0.0328606	0	1	1	no
AATF	chr17:35306174-35414171	MSI2_KD_Total	MSI2_C_Total	OK	67.2273	61.514	-0.128133	-0.268524	0.7058	0.940152	no	MSI2_KD_Poly	MSI2_C_Poly	OK	32.8874	28.9844	-0.182255	-0.359373	0.60635	0.87442	no
AATK	chr17:79008946-79156964	MSI2_KD_Total	MSI2_C_Total	NOTEST	0.14889	0.182256	0.291717	0	1	1	no	MSI2_KD_Poly	MSI2_C_Poly	OK	0.407094	0.621115	0.6095	0.233272	0.8168	0.985369	no
AATK-AS1	chr17:79008946-79156964	MSI2_KD_Total	MSI2_C_Total	NOTEST	0	0	0	0	1	1	no	MSI2_KD_Poly	MSI2_C_Poly	NOTEST	0	0	0	0	1	1	no
ABALON	chr20:30252260-30311212	MSI2_KD_Total	MSI2_C_Total	OK	8.02621	9.38692	0.225933	0.107961	0.89095	0.996224	no	MSI2_KD_Poly	MSI2_C_Poly	OK	27.0667	38.6115	0.512515	0.229938	0.69575	0.934594	no
ABAT	chr16:8768443-8878432	MSI2_KD_Total	MSI2_C_Total	NOTEST	0.190053	0.133817	-0.506143	0	1	1	no	MSI2_KD_Poly	MSI2_C_Poly	NOTEST	0.0434627	0.0658484	0.59937	0	1	1	no
ABCA1	chr9:107543283-107690527	MSI2_KD_Total	MSI2_C_Total	NOTEST	0.0601545	0.0797098	0.406085	0	1	1	no	MSI2_KD_Poly	MSI2_C_Poly	NOTEST	0.0242086	0.00855777	-1.50021	0	1	1	no
ABCA10	chr17:67144147-67323323	MSI2_KD_Total	MSI2_C_Total	NOTEST	0.0110723	0.0207923	0.909094	0	1	1	no	MSI2_KD_Poly	MSI2_C_Poly	NOTEST	0.00628056	0	#NAME?	0	1	1	no
ABCA11P	chr4:419223-492960	MSI2_KD_Total	MSI2_C_Total	NOTEST	0.243781	0.229506	-0.087052	0	1	1	no	MSI2_KD_Poly	MSI2_C_Poly	OK	0.297354	0.769139	1.37106	0.775214	0.3731	0.64425	no
ABCA12	chr2:215674952-216003151	MSI2_KD_Total	MSI2_C_Total	NOTEST	0.011677	0.0224974	0.946093	0	1	1	no	MSI2_KD_Poly	MSI2_C_Poly	NOTEST	0	0.00814411	inf	0	1	1	no
ABCA13	chr7:48211056-48687091	MSI2_KD_Total	MSI2_C_Total	NOTEST	0.363201	0.331749	-0.130675	0	1	1	no	MSI2_KD_Poly	MSI2_C_Poly	NOTEST	0.15591	0.155282	-0.00581951	0	1	1	no
ABCA17P	chr16:2390922-2476700	MSI2_KD_Total	MSI2_C_Total	NOTEST	0.0712983	0.104924	0.557402	0	1	1	no	MSI2_KD_Poly	MSI2_C_Poly	NOTEST	0.165708	0.244341	0.560248	0	1	1	no
ABCA2	chr9:139901685-139931234	MSI2_KD_Total	MSI2_C_Total	OK	5.65821	5.8664	0.0521302	0.0880536	0.90405	0.997364	no	MSI2_KD_Poly	MSI2_C_Poly	OK	8.11669	10.5834	0.382836	0.695748	0.32755	0.590732	no
ABCA3	chr16:2325878-2390747	MSI2_KD_Total	MSI2_C_Total	OK	9.83758	9.41796	-0.0628891	-0.107104	0.8783	0.995807	no	MSI2_KD_Poly	MSI2_C_Poly	OK	14.2307	17.6374	0.309639	0.565089	0.4256	0.703183	no
ABCA4	chr1:94458393-94586705	MSI2_KD_Total	MSI2_C_Total	NOTEST	0.00312354	0.00968597	1.63271	0	1	1	no	MSI2_KD_Poly	MSI2_C_Poly	NOTEST	0.00318739	0.00285316	-0.159813	0	1	1	no
ABCA5	chr17:67144147-67323323	MSI2_KD_Total	MSI2_C_Total	NOTEST	0.18648	0.179441	-0.0555067	0	1	1	no	MSI2_KD_Poly	MSI2_C_Poly	NOTEST	0.0618199	0.0268476	-1.20328	0	1	1	no
ABCA6	chr17:67074846-67138015	MSI2_KD_Total	MSI2_C_Total	NOTEST	0.142448	0.107933	-0.400304	0	1	1	no	MSI2_KD_Poly	MSI2_C_Poly	NOTEST	0.030868	0.0177072	-0.801772	0	1	1	no
ABCA7	chr19:1040101-1065570	MSI2_KD_Total	MSI2_C_Total	OK	5.08229	5.18632	0.0292316	0.0445213	0.94835	0.99825	no	MSI2_KD_Poly	MSI2_C_Poly	OK	6.34951	9.46436	0.57586	0.934073	0.1895	0.402081	no
ABCA8	chr17:66863427-66951533	MSI2_KD_Total	MSI2_C_Total	NOTEST	0.335754	0.24629	-0.447043	0	1	1	no	MSI2_KD_Poly	MSI2_C_Poly	NOTEST	0.0426041	0.041901	-0.0240046	0	1	1	no
ABCA9	chr17:66970772-67057136	MSI2_KD_Total	MSI2_C_Total	NOTEST	0.0169487	0.0163007	-0.0562467	0	1	1	no	MSI2_KD_Poly	MSI2_C_Poly	NOTEST	0.00937487	0.00741637	-0.338085	0	1	1	no
ABCA9-AS1	chr17:66970772-67057136	MSI2_KD_Total	MSI2_C_Total	NOTEST	0	0	0	0	1	1	no	MSI2_KD_Poly	MSI2_C_Poly	NOTEST	0	0	0	0	1	1	no
ABCB1	chr7:87133178-87461613	MSI2_KD_Total	MSI2_C_Total	OK	16.5745	16.0553	-0.0459086	-0.0856063	0.90405	0.997364	no	MSI2_KD_Poly	MSI2_C_Poly	OK	2.49998	1.45272	-0.783158	-0.932031	0.1812	0.389222	no
ABCB10	chr1:229652328-229694442	MSI2_KD_Total	MSI2_C_Total	OK	27.8483	30.7242	0.141785	0.275491	0.69625	0.934768	no	MSI2_KD_Poly	MSI2_C_Poly	OK	11.7163	8.95399	-0.387913	-0.623146	0.3768	0.648734	no
ABCB11	chr2:169779448-169887833	MSI2_KD_Total	MSI2_C_Total	NOTEST	0.039045	0.03876	-0.010568	0	1	1	no	MSI2_KD_Poly	MSI2_C_Poly	NOTEST	0.0117333	0.00889993	-0.398739	0	1	1	no
ABCB4	chr7:87031360-87105019	MSI2_KD_Total	MSI2_C_Total	OK	0.599594	0.773574	0.367552	0.330588	0.6395	0.898757	no	MSI2_KD_Poly	MSI2_C_Poly	NOTEST	0.28173	0.202817	-0.474135	0	1	1	no
ABCB5	chr7:20655244-20796637	MSI2_KD_Total	MSI2_C_Total	NOTEST	0.0163433	0.00833014	-0.972283	0	1	1	no	MSI2_KD_Poly	MSI2_C_Poly	NOTEST	0.0200335	0	#NAME?	0	1	1	no
ABCB6	chr2:220074487-220083712	MSI2_KD_Total	MSI2_C_Total	OK	11.2276	11.2423	0.00188696	0.00294252	0.99645	0.999237	no	MSI2_KD_Poly	MSI2_C_Poly	OK	9.08216	13.9844	0.62271	0.94652	0.1557	0.347893	no
ABCB7	chrX:74273006-74376175	MSI2_KD_Total	MSI2_C_Total	OK	20.3947	20.1498	-0.0174306	-0.0311519	0.9656	0.998544	no	MSI2_KD_Poly	MSI2_C_Poly	OK	7.98738	7.81054	-0.0323006	-0.0473707	0.9484	0.99825	no
ABCB8	chr7:150725508-150744869	MSI2_KD_Total	MSI2_C_Total	OK	7.9851	7.21962	-0.145388	-0.235208	0.7364	0.955598	no	MSI2_KD_Poly	MSI2_C_Poly	OK	12.423	16.9041	0.44436	0.80512	0.2505	0.490273	no
ABCB9	chr12:123405497-123451056	MSI2_KD_Total	MSI2_C_Total	OK	2.51298	2.44922	-0.037081	-0.0394784	0.95455	0.99825	no	MSI2_KD_Poly	MSI2_C_Poly	OK	4.57027	7.36803	0.689	0.894524	0.19985	0.417784	no
ABCC1	chr16:16043433-16236930	MSI2_KD_Total	MSI2_C_Total	OK	16.5643	16.6302	0.00572845	0.0114016	0.9868	0.998892	no	MSI2_KD_Poly	MSI2_C_Poly	OK	7.90086	8.22243	0.0575564	0.104453	0.8771	0.995733	no
ABCC10	chr6:43395291-43424370	MSI2_KD_Total	MSI2_C_Total	OK	6.44315	6.18468	-0.0590673	-0.088107	0.90015	0.997038	no	MSI2_KD_Poly	MSI2_C_Poly	OK	9.19907	11.7353	0.351294	0.591724	0.39505	0.669643	no
ABCC11	chr16:48200821-48269088	MSI2_KD_Total	MSI2_C_Total	NOTEST	0.0106536	0.0118846	0.157752	0	1	1	no	MSI2_KD_Poly	MSI2_C_Poly	NOTEST	0.0305048	0.0237311	-0.36226	0	1	1	no
ABCC12	chr16:48116883-48180681	MSI2_KD_Total	MSI2_C_Total	NOTEST	0	0	0	0	1	1	no	MSI2_KD_Poly	MSI2_C_Poly	NOTEST	0	0	0	0	1	1	no
ABCC13	chr21:15646119-15673692	MSI2_KD_Total	MSI2_C_Total	NOTEST	0.249598	0.176685	-0.49843	0	1	1	no	MSI2_KD_Poly	MSI2_C_Poly	NOTEST	0.227281	0.314305	0.467685	0	1	1	no
ABCC2	chr10:101542354-101611949	MSI2_KD_Total	MSI2_C_Total	NOTEST	0.015194	0.0208069	0.453566	0	1	1	no	MSI2_KD_Poly	MSI2_C_Poly	NOTEST	0.00340744	0.00726569	1.09241	0	1	1	no
ABCC3	chr17:48712217-48769063	MSI2_KD_Total	MSI2_C_Total	OK	11.644	11.8689	0.0275942	0.0474697	0.94525	0.99825	no	MSI2_KD_Poly	MSI2_C_Poly	OK	6.81517	9.25134	0.440913	0.674454	0.29945	0.554938	no
ABCC4	chr13:95672082-95953700	MSI2_KD_Total	MSI2_C_Total	OK	43.4714	43.7446	0.00903567	0.0186449	0.97985	0.998727	no	MSI2_KD_Poly	MSI2_C_Poly	OK	12.1485	9.6388	-0.333852	-0.551228	0.4376	0.715885	no
ABCC5	chr3:183637723-183735727	MSI2_KD_Total	MSI2_C_Total	OK	21.5281	21.1559	-0.0251627	-0.0409263	0.9526	0.99825	no	MSI2_KD_Poly	MSI2_C_Poly	OK	10.5201	11.3039	0.103672	0.144209	0.8373	0.989252	no
ABCC5-AS1	chr3:183637723-183735727	MSI2_KD_Total	MSI2_C_Total	OK	0.425253	0.695089	0.708877	0.0515015	0.74005	0.956968	no	MSI2_KD_Poly	MSI2_C_Poly	NOTEST	0.102133	0	#NAME?	0	1	1	no
ABCC6	chr16:16243421-16317328	MSI2_KD_Total	MSI2_C_Total	NOTEST	0.329151	0.216797	-0.602403	0	1	1	no	MSI2_KD_Poly	MSI2_C_Poly	OK	0.550532	0.936695	0.766753	0.374046	0.58145	0.854779	no
ABCC6P1	chr16:18582569-18609607	MSI2_KD_Total	MSI2_C_Total	NOTEST	0.0237454	0	#NAME?	0	1	1	no	MSI2_KD_Poly	MSI2_C_Poly	NOTEST	0.0168347	0.0219558	0.383162	0	1	1	no
ABCC6P2	chr16:14916288-14918559	MSI2_KD_Total	MSI2_C_Total	NOTEST	0.075742	0.0418013	-0.857544	0	1	1	no	MSI2_KD_Poly	MSI2_C_Poly	OK	0.389582	0.694681	0.834422	0.386049	0.60925	0.87663	no
ABCC8	chr11:17414431-17498392	MSI2_KD_Total	MSI2_C_Total	NOTEST	0.00569449	0.0220391	1.95243	0	1	1	no	MSI2_KD_Poly	MSI2_C_Poly	NOTEST	0.015463	0.0349829	1.17783	0	1	1	no
ABCC9	chr12:21950323-22089628	MSI2_KD_Total	MSI2_C_Total	NOTEST	0.0319933	0.0277188	-0.206906	0	1	1	no	MSI2_KD_Poly	MSI2_C_Poly	NOTEST	0.0179479	0.00459791	-1.96476	0	1	1	no
ABCD1	chrX:152990322-153010216	MSI2_KD_Total	MSI2_C_Total	NOTEST	0.233245	0.256922	0.139484	0	1	1	no	MSI2_KD_Poly	MSI2_C_Poly	OK	0.346244	0.519921	0.586506	0.411877	0.57765	0.851578	no
ABCD2	chr12:39945021-40013843	MSI2_KD_Total	MSI2_C_Total	NOTEST	0.0306117	0.0392129	0.357246	0	1	1	no	MSI2_KD_Poly	MSI2_C_Poly	NOTEST	0.0168738	0.00477609	-1.82088	0	1	1	no
ABCD3	chr1:94883932-94984219	MSI2_KD_Total	MSI2_C_Total	OK	10.6749	9.11838	-0.227373	-0.348167	0.59135	0.86299	no	MSI2_KD_Poly	MSI2_C_Poly	OK	2.5058	2.08624	-0.264366	-0.206345	0.79535	0.977851	no
ABCD4	chr14:74751979-74769767	MSI2_KD_Total	MSI2_C_Total	OK	4.86168	4.51338	-0.107246	-0.13727	0.844	0.990882	no	MSI2_KD_Poly	MSI2_C_Poly	OK	6.54772	8.13849	0.313768	0.453655	0.51535	0.794889	no
ABCE1	chr4:145915726-146050676	MSI2_KD_Total	MSI2_C_Total	OK	73.1385	69.1632	-0.0806263	-0.169592	0.8113	0.983925	no	MSI2_KD_Poly	MSI2_C_Poly	OK	10.745	5.84464	-0.87848	-1.28206	0.07595	0.199938	no
ABCF1	chr6_ssto_hap7:1871447-1891586	MSI2_KD_Total	MSI2_C_Total	OK	26.1227	24.5045	-0.0922566	-0.182409	0.79435	0.977559	no	MSI2_KD_Poly	MSI2_C_Poly	OK	8.8306	8.08596	-0.127092	-0.221289	0.7515	0.961645	no
ABCF2	chr7:150904922-150924460	MSI2_KD_Total	MSI2_C_Total	OK	40.7898	33.4566	-0.285915	-0.540145	0.438	0.716225	no	MSI2_KD_Poly	MSI2_C_Poly	OK	31.8867	40.1779	0.333445	0.6235	0.36455	0.63446	no
ABCF3	chr3:183903862-183911795	MSI2_KD_Total	MSI2_C_Total	OK	16.1172	14.9711	-0.106416	-0.175437	0.8072	0.982258	no	MSI2_KD_Poly	MSI2_C_Poly	OK	17.4913	21.1999	0.27742	0.480067	0.47955	0.759982	no
ABCG1	chr21:43619798-43717354	MSI2_KD_Total	MSI2_C_Total	NOTEST	0.0371929	0.0278134	-0.419246	0	1	1	no	MSI2_KD_Poly	MSI2_C_Poly	NOTEST	0.0870346	0.0710351	-0.293057	0	1	1	no
ABCG2	chr4:89011415-89152474	MSI2_KD_Total	MSI2_C_Total	NOTEST	0.259629	0.298285	0.200238	0	1	1	no	MSI2_KD_Poly	MSI2_C_Poly	NOTEST	0.154378	0.0909757	-0.762916	0	1	1	no
ABCG4	chr11:119019749-119033374	MSI2_KD_Total	MSI2_C_Total	NOTEST	0	0.015527	inf	0	1	1	no	MSI2_KD_Poly	MSI2_C_Poly	NOTEST	0.0154056	0.0491024	1.67233	0	1	1	no
ABCG5	chr2:44039610-44065958	MSI2_KD_Total	MSI2_C_Total	NOTEST	0	0.0171965	inf	0	1	1	no	MSI2_KD_Poly	MSI2_C_Poly	NOTEST	0	0.0104374	inf	0	1	1	no
ABCG8	chr2:44066102-44105605	MSI2_KD_Total	MSI2_C_Total	NOTEST	0.00989495	0	#NAME?	0	1	1	no	MSI2_KD_Poly	MSI2_C_Poly	NOTEST	0	0	0	0	1	1	no
ABHD1	chr2:27346656-27357542	MSI2_KD_Total	MSI2_C_Total	NOTEST	0.0919887	0.116243	0.337616	0	1	1	no	MSI2_KD_Poly	MSI2_C_Poly	NOTEST	0.273277	0.312008	0.191219	0	1	1	no
ABHD10	chr3:111697722-111712215	MSI2_KD_Total	MSI2_C_Total	OK	11.6955	11.7136	0.00222473	0.0034718	0.99645	0.999237	no	MSI2_KD_Poly	MSI2_C_Poly	OK	6.6981	4.89864	-0.451372	-0.599374	0.39805	0.673109	no
ABHD11	chr7:73150424-73153197	MSI2_KD_Total	MSI2_C_Total	OK	0.916218	0.729652	-0.328482	-0.226237	0.7141	0.94456	no	MSI2_KD_Poly	MSI2_C_Poly	OK	2.27337	3.27155	0.525145	0.455575	0.5088	0.788707	no
ABHD11-AS1	chr7:73149398-73150330	MSI2_KD_Total	MSI2_C_Total	NOTEST	0	0	0	0	1	1	no	MSI2_KD_Poly	MSI2_C_Poly	NOTEST	0	0	0	0	1	1	no
ABHD12	chr20:25228705-25371618	MSI2_KD_Total	MSI2_C_Total	OK	6.93559	6.90208	-0.00698776	-0.00609074	0.9932	0.999155	no	MSI2_KD_Poly	MSI2_C_Poly	OK	27.4703	37.2994	0.44128	0.622582	0.3653	0.63527	no
ABHD12B	chr14:51338877-51371688	MSI2_KD_Total	MSI2_C_Total	NOTEST	0.0629893	0.0451734	-0.479635	0	1	1	no	MSI2_KD_Poly	MSI2_C_Poly	NOTEST	0	0	0	0	1	1	no
ABHD13	chr13:108870762-108886603	MSI2_KD_Total	MSI2_C_Total	OK	6.8348	7.26711	0.0884824	0.149105	0.8374	0.989252	no	MSI2_KD_Poly	MSI2_C_Poly	OK	2.74759	1.94623	-0.497487	-0.630674	0.3708	0.641596	no
ABHD14A	chr3:52009041-52023218	MSI2_KD_Total	MSI2_C_Total	OK	6.83539	5.9959	-0.189048	-0.0957745	0.896	0.996559	no	MSI2_KD_Poly	MSI2_C_Poly	OK	42.5893	49.8106	0.225959	0.211045	0.76795	0.968246	no
ABHD14A-ACY1	chr3:52009041-52023218	MSI2_KD_Total	MSI2_C_Total	NOTEST	0	0	0	0	1	1	no	MSI2_KD_Poly	MSI2_C_Poly	NOTEST	0	0	0	0	1	1	no
ABHD14B	chr3:52002525-52008646	MSI2_KD_Total	MSI2_C_Total	OK	48.4352	44.1142	-0.13481	-0.25252	0.72065	0.947375	no	MSI2_KD_Poly	MSI2_C_Poly	OK	203.65	235.546	0.209921	0.438358	0.53135	0.810472	no
ABHD15	chr17:27887688-27894042	MSI2_KD_Total	MSI2_C_Total	OK	3.31839	2.88016	-0.204338	-0.227584	0.7449	0.958674	no	MSI2_KD_Poly	MSI2_C_Poly	OK	4.55645	3.86721	-0.236615	-0.297292	0.66775	0.918115	no
ABHD16A	chr6_ssto_hap7:2985531-3001955	MSI2_KD_Total	MSI2_C_Total	OK	23.0477	21.1829	-0.121719	-0.203858	0.77095	0.969433	no	MSI2_KD_Poly	MSI2_C_Poly	OK	70.0848	94.7492	0.435011	0.874647	0.2127	0.436881	no
ABHD16B	chr20:62492565-62494341	MSI2_KD_Total	MSI2_C_Total	OK	3.3153	2.70723	-0.292321	-0.214247	0.74455	0.958571	no	MSI2_KD_Poly	MSI2_C_Poly	OK	13.8078	14.168	0.0371542	0.0471944	0.9512	0.99825	no
ABHD17A	chr19:1876974-1885518	MSI2_KD_Total	MSI2_C_Total	OK	13.6039	11.2488	-0.274248	-0.327106	0.62215	0.886255	no	MSI2_KD_Poly	MSI2_C_Poly	OK	56.5391	92.9329	0.716942	1.38044	0.06115	0.168185	no
ABHD17B	chr9:74477367-74526148	MSI2_KD_Total	MSI2_C_Total	OK	10.8646	10.8328	-0.00423066	-0.00632619	0.99305	0.999155	no	MSI2_KD_Poly	MSI2_C_Poly	OK	3.2501	2.51679	-0.368903	-0.366387	0.59005	0.8618	no
ABHD17C	chr15:80987651-81047962	MSI2_KD_Total	MSI2_C_Total	OK	0.479659	0.631372	0.396481	0.269778	0.68675	0.929868	no	MSI2_KD_Poly	MSI2_C_Poly	OK	0.605757	0.747377	0.303098	0.173978	0.8048	0.981338	no
ABHD2	chr15:89631380-89745591	MSI2_KD_Total	MSI2_C_Total	OK	51.5376	44.018	-0.227531	-0.452431	0.52395	0.803196	no	MSI2_KD_Poly	MSI2_C_Poly	OK	13.159	9.86346	-0.415883	-0.765151	0.28925	0.541464	no
ABHD3	chr18:19230857-19284766	MSI2_KD_Total	MSI2_C_Total	OK	16.6028	15.8414	-0.0677302	-0.101552	0.8854	0.996153	no	MSI2_KD_Poly	MSI2_C_Poly	OK	5.44566	3.94513	-0.465035	-0.53039	0.4791	0.759607	no
ABHD4	chr14:23067146-23081265	MSI2_KD_Total	MSI2_C_Total	OK	10.2691	10.1634	-0.0149277	-0.0235146	0.97265	0.998635	no	MSI2_KD_Poly	MSI2_C_Poly	OK	29.0907	31.6557	0.121905	0.2324	0.7435	0.958166	no
ABHD5	chr3:43732374-43764217	MSI2_KD_Total	MSI2_C_Total	OK	23.1932	24.7913	0.0961343	0.192164	0.7791	0.972318	no	MSI2_KD_Poly	MSI2_C_Poly	OK	21.4468	20.1677	-0.0887112	-0.176977	0.79515	0.977774	no
ABHD6	chr3:58223258-58280461	MSI2_KD_Total	MSI2_C_Total	OK	1.27177	1.21315	-0.0680741	-0.0586115	0.93275	0.998098	no	MSI2_KD_Poly	MSI2_C_Poly	OK	2.27162	1.98036	-0.197961	-0.198871	0.77665	0.971353	no
ABHD8	chr19:17402939-17414282	MSI2_KD_Total	MSI2_C_Total	OK	4.17674	3.7359	-0.160921	-0.15693	0.81655	0.98525	no	MSI2_KD_Poly	MSI2_C_Poly	OK	16.5858	27.2032	0.713829	1.1631	0.11445	0.275617	no
ABI1	chr10:26986594-27150016	MSI2_KD_Total	MSI2_C_Total	OK	37.35	36.4396	-0.0356001	-0.068086	0.9226	0.997704	no	MSI2_KD_Poly	MSI2_C_Poly	OK	18.7367	14.8032	-0.339962	-0.565902	0.42435	0.701725	no
ABI2	chr2:204192961-204296896	MSI2_KD_Total	MSI2_C_Total	OK	8.42582	8.59275	0.0283028	0.0492172	0.94545	0.99825	no	MSI2_KD_Poly	MSI2_C_Poly	OK	5.77119	4.75778	-0.27858	-0.456695	0.52075	0.800125	no
ABI3	chr17:47283595-47300587	MSI2_KD_Total	MSI2_C_Total	NOTEST	0	0	0	0	1	1	no	MSI2_KD_Poly	MSI2_C_Poly	NOTEST	0	0	0	0	1	1	no
ABI3BP	chr3:100468178-100712334	MSI2_KD_Total	MSI2_C_Total	NOTEST	0.0634705	0.0329278	-0.946782	0	1	1	no	MSI2_KD_Poly	MSI2_C_Poly	NOTEST	0.00341401	0.00335971	-0.0231315	0	1	1	no
ABL1	chr9:133589267-133763062	MSI2_KD_Total	MSI2_C_Total	OK	56.1286	55.6031	-0.01357	-0.0294675	0.9677	0.998635	no	MSI2_KD_Poly	MSI2_C_Poly	OK	65.4194	75.5405	0.207532	0.446446	0.52295	0.802134	no
ABL2	chr1:179068461-179198819	MSI2_KD_Total	MSI2_C_Total	OK	8.77528	8.63478	-0.0232853	-0.042164	0.94655	0.99825	no	MSI2_KD_Poly	MSI2_C_Poly	OK	2.82512	2.16575	-0.383445	-0.558391	0.40035	0.675581	no
ABLIM1	chr10:116190868-116444414	MSI2_KD_Total	MSI2_C_Total	OK	0.644653	0.70791	0.135043	0.129263	0.8615	0.99414	no	MSI2_KD_Poly	MSI2_C_Poly	NOTEST	0.366409	0.244658	-0.582689	0	1	1	no
ABLIM2	chr4:7967036-8160559	MSI2_KD_Total	MSI2_C_Total	NOTEST	0.0114162	0	#NAME?	0	1	1	no	MSI2_KD_Poly	MSI2_C_Poly	NOTEST	0.00751621	0.0175278	1.22157	0	1	1	no
ABLIM3	chr5:148521045-148640001	MSI2_KD_Total	MSI2_C_Total	NOTEST	0.441725	0.351004	-0.331661	0	1	1	no	MSI2_KD_Poly	MSI2_C_Poly	OK	0.607802	0.542314	-0.164474	-0.115751	0.8677	0.994533	no
ABO	chr9:136130562-136150630	MSI2_KD_Total	MSI2_C_Total	OK	0.454986	0.537814	0.241286	0.171705	0.8198	0.986159	no	MSI2_KD_Poly	MSI2_C_Poly	NOTEST	0.16669	0.191237	0.198197	0	1	1	no
ABR	chr17:906757-1090616	MSI2_KD_Total	MSI2_C_Total	OK	3.33876	3.45932	0.0511748	0.068088	0.92455	0.997719	no	MSI2_KD_Poly	MSI2_C_Poly	OK	4.07113	5.29805	0.380032	0.533062	0.45755	0.737127	no
ABRA	chr8:107771710-107782472	MSI2_KD_Total	MSI2_C_Total	NOTEST	0.0372017	0	#NAME?	0	1	1	no	MSI2_KD_Poly	MSI2_C_Poly	NOTEST	0	0	0	0	1	1	no
ABRACL	chr6:139349818-139364439	MSI2_KD_Total	MSI2_C_Total	OK	42.5231	40.9535	-0.0542579	-0.0828026	0.90445	0.99739	no	MSI2_KD_Poly	MSI2_C_Poly	OK	82.9193	92.0127	0.150124	0.270341	0.69025	0.931687	no
ABT1	chr6:26597170-26600277	MSI2_KD_Total	MSI2_C_Total	OK	1.7495	1.8434	0.0754295	0.065759	0.9325	0.998098	no	MSI2_KD_Poly	MSI2_C_Poly	OK	7.23942	11.039	0.608668	0.853373	0.21435	0.439346	no
ABTB1	chr3:127391780-127399769	MSI2_KD_Total	MSI2_C_Total	OK	0.741036	1.20846	0.705556	0.479673	0.4742	0.754472	no	MSI2_KD_Poly	MSI2_C_Poly	OK	2.17368	3.02578	0.477168	0.418149	0.56125	0.837937	no
ABTB2	chr11:34172533-34379555	MSI2_KD_Total	MSI2_C_Total	OK	1.54746	1.63827	0.0822739	0.0798618	0.9089	0.997596	no	MSI2_KD_Poly	MSI2_C_Poly	OK	0.950117	1.18563	0.31948	0.292367	0.6673	0.917755	no
ACAA1	chr3:38080695-38178733	MSI2_KD_Total	MSI2_C_Total	OK	22.4375	20.1628	-0.154215	-0.255377	0.71815	0.9463	no	MSI2_KD_Poly	MSI2_C_Poly	OK	36.5064	52.5023	0.524231	0.934441	0.19325	0.407824	no
ACAA2	chr18:47309873-47340251	MSI2_KD_Total	MSI2_C_Total	OK	18.6316	18.8959	0.0203226	0.0335828	0.9604	0.99825	no	MSI2_KD_Poly	MSI2_C_Poly	OK	23.7196	23.5947	-0.00761848	-0.0132854	0.98385	0.998727	no
ACACA	chr17:35441926-35766902	MSI2_KD_Total	MSI2_C_Total	OK	28.4343	29.3755	0.0469831	0.100829	0.88645	0.996153	no	MSI2_KD_Poly	MSI2_C_Poly	OK	7.84419	6.67397	-0.23308	-0.44621	0.5295	0.808628	no
ACACB	chr12:109577201-109706030	MSI2_KD_Total	MSI2_C_Total	NOTEST	0.201602	0.220273	0.127781	0	1	1	no	MSI2_KD_Poly	MSI2_C_Poly	NOTEST	0.170113	0.171369	0.0106055	0	1	1	no
ACAD10	chr12:112123856-112194911	MSI2_KD_Total	MSI2_C_Total	OK	9.88039	9.57214	-0.0457268	-0.0764059	0.9137	0.997704	no	MSI2_KD_Poly	MSI2_C_Poly	OK	6.71387	7.54218	0.167837	0.266634	0.70225	0.938506	no
ACAD11	chr3:132276981-132593050	MSI2_KD_Total	MSI2_C_Total	OK	2.90628	3.03569	0.0628528	0.0339066	0.96215	0.9983	no	MSI2_KD_Poly	MSI2_C_Poly	OK	1.05085	0.963287	-0.125517	-0.0531823	0.9414	0.99825	no
ACAD8	chr11:134123433-134135746	MSI2_KD_Total	MSI2_C_Total	OK	11.4278	11.7019	0.0342045	0.0510691	0.9423	0.99825	no	MSI2_KD_Poly	MSI2_C_Poly	OK	12.03	13.1476	0.12816	0.192012	0.7746	0.970574	no
ACAD9	chr3:128598332-128631957	MSI2_KD_Total	MSI2_C_Total	OK	10.2296	8.67491	-0.237824	-0.350235	0.62325	0.887111	no	MSI2_KD_Poly	MSI2_C_Poly	OK	7.30434	7.55171	0.0480505	0.0681672	0.92415	0.997707	no
ACADL	chr2:211052715-211090215	MSI2_KD_Total	MSI2_C_Total	NOTEST	0.00910781	0.0150199	0.721698	0	1	1	no	MSI2_KD_Poly	MSI2_C_Poly	NOTEST	0.0108475	0	#NAME?	0	1	1	no
ACADM	chr1:76190031-76229363	MSI2_KD_Total	MSI2_C_Total	OK	56.3011	53.5192	-0.0731074	-0.144029	0.8371	0.989225	no	MSI2_KD_Poly	MSI2_C_Poly	OK	20.0955	10.9754	-0.872599	-1.42172	0.04765	0.137374	no
ACADS	chr12:121163540-121177811	MSI2_KD_Total	MSI2_C_Total	OK	5.16355	5.83582	0.176572	0.194486	0.7748	0.970577	no	MSI2_KD_Poly	MSI2_C_Poly	OK	12.6132	19.6937	0.642806	0.95818	0.1696	0.370762	no
ACADSB	chr10:124768428-124817806	MSI2_KD_Total	MSI2_C_Total	OK	3.80369	3.66065	-0.0553034	-0.0865736	0.89815	0.996973	no	MSI2_KD_Poly	MSI2_C_Poly	OK	0.67855	0.433941	-0.644955	-0.604151	0.3919	0.66621	no
ACADVL	chr17:7093209-7128586	MSI2_KD_Total	MSI2_C_Total	OK	78.527	76.8283	-0.0315522	-0.0601128	0.9282	0.998098	no	MSI2_KD_Poly	MSI2_C_Poly	OK	89.5686	122.508	0.451813	0.799012	0.2644	0.508793	no
ACAN	chr15:89346673-89418585	MSI2_KD_Total	MSI2_C_Total	NOTEST	0	0.00430659	inf	0	1	1	no	MSI2_KD_Poly	MSI2_C_Poly	NOTEST	0	0	0	0	1	1	no
ACAP1	chr17:7239847-7254793	MSI2_KD_Total	MSI2_C_Total	OK	6.08517	5.83208	-0.0612886	-0.081363	0.9132	0.997704	no	MSI2_KD_Poly	MSI2_C_Poly	OK	6.56036	9.54199	0.540515	0.777688	0.2797	0.528802	no
ACAP2	chr3:194995464-195163817	MSI2_KD_Total	MSI2_C_Total	OK	29.7062	32.5681	0.132696	0.278476	0.694	0.933735	no	MSI2_KD_Poly	MSI2_C_Poly	OK	5.44855	2.89357	-0.913022	-1.45433	0.0441	0.129096	no
ACAP3	chr1:1227763-1243269	MSI2_KD_Total	MSI2_C_Total	OK	4.55508	4.60032	0.0142588	0.0178121	0.9811	0.998727	no	MSI2_KD_Poly	MSI2_C_Poly	OK	10.0537	12.1131	0.268839	0.42919	0.55015	0.827909	no
ACAT1	chr11:107992257-108018891	MSI2_KD_Total	MSI2_C_Total	OK	42.597	38.8028	-0.134589	-0.258834	0.72035	0.947253	no	MSI2_KD_Poly	MSI2_C_Poly	OK	21.4423	17.3739	-0.303541	-0.531874	0.44775	0.726608	no
ACAT2	chr6:160181290-160210735	MSI2_KD_Total	MSI2_C_Total	OK	82.9998	93.8828	0.177753	0.155654	0.8231	0.986592	no	MSI2_KD_Poly	MSI2_C_Poly	OK	112.246	126.919	0.177234	0.208749	0.77755	0.971686	no
ACBD3	chr1:226332379-226374423	MSI2_KD_Total	MSI2_C_Total	OK	29.3685	31.5566	0.103675	0.206999	0.7679	0.968229	no	MSI2_KD_Poly	MSI2_C_Poly	OK	8.33721	5.37678	-0.632823	-0.991303	0.16035	0.355378	no
ACBD4	chr17:43209966-43221543	MSI2_KD_Total	MSI2_C_Total	OK	3.77321	4.62272	0.292949	0.292185	0.68275	0.927439	no	MSI2_KD_Poly	MSI2_C_Poly	OK	6.22488	10.6969	0.781072	0.956497	0.19435	0.40956	no
ACBD5	chr10:27484142-27531068	MSI2_KD_Total	MSI2_C_Total	OK	7.12061	7.14898	0.00573794	0.00915065	0.9912	0.999125	no	MSI2_KD_Poly	MSI2_C_Poly	OK	2.52549	1.46851	-0.782211	-0.913278	0.19835	0.415537	no
ACBD6	chr1:180257351-180472022	MSI2_KD_Total	MSI2_C_Total	OK	33.7747	32.9887	-0.0339743	-0.0609303	0.9312	0.998098	no	MSI2_KD_Poly	MSI2_C_Poly	OK	46.6866	44.1095	-0.0819213	-0.156038	0.8261	0.987205	no
ACBD7	chr10:15117473-15130775	MSI2_KD_Total	MSI2_C_Total	OK	2.00229	2.17604	0.120059	0.128617	0.847	0.991531	no	MSI2_KD_Poly	MSI2_C_Poly	OK	2.33591	1.96703	-0.247968	-0.268882	0.6906	0.931886	no
ACCS	chr11:44087728-44105569	MSI2_KD_Total	MSI2_C_Total	OK	3.13763	3.58391	0.191857	0.200953	0.76975	0.96914	no	MSI2_KD_Poly	MSI2_C_Poly	OK	1.99151	3.07558	0.626996	0.584067	0.40195	0.677345	no
ACCSL	chr11:44069530-44081527	MSI2_KD_Total	MSI2_C_Total	NOTEST	0.0136789	0	#NAME?	0	1	1	no	MSI2_KD_Poly	MSI2_C_Poly	NOTEST	0.0277682	0.0152749	-0.862266	0	1	1	no
ACD	chr16:67679029-67694718	MSI2_KD_Total	MSI2_C_Total	OK	8.01846	7.93419	-0.0152425	-0.0166298	0.9822	0.998727	no	MSI2_KD_Poly	MSI2_C_Poly	OK	28.3842	31.4375	0.147395	0.241759	0.7337	0.954423	no
ACE	chr17:61554421-61575741	MSI2_KD_Total	MSI2_C_Total	OK	3.9116	3.50359	-0.158924	-0.208228	0.75845	0.964698	no	MSI2_KD_Poly	MSI2_C_Poly	OK	4.25209	5.24096	0.301659	0.42609	0.5373	0.815967	no
ACE2	chrX:15579155-15620192	MSI2_KD_Total	MSI2_C_Total	NOTEST	0.400045	0.394378	-0.0205829	0	1	1	no	MSI2_KD_Poly	MSI2_C_Poly	NOTEST	0.0773297	0.0417443	-0.889444	0	1	1	no
ACER1	chr19:6306509-6333640	MSI2_KD_Total	MSI2_C_Total	NOTEST	0	0	0	0	1	1	no	MSI2_KD_Poly	MSI2_C_Poly	NOTEST	0	0	0	0	1	1	no
ACER2	chr9:19408924-19452500	MSI2_KD_Total	MSI2_C_Total	OK	2.38812	2.07801	-0.200675	-0.203371	0.7708	0.969385	no	MSI2_KD_Poly	MSI2_C_Poly	OK	1.74731	1.10971	-0.654948	-0.567924	0.42765	0.705467	no
ACER3	chr11:76571916-76737841	MSI2_KD_Total	MSI2_C_Total	OK	0.835162	0.905994	0.117446	0.120172	0.8654	0.99433	no	MSI2_KD_Poly	MSI2_C_Poly	OK	0.693822	0.537406	-0.368554	-0.36101	0.61205	0.878719	no
ACHE	chr7:100487614-100493754	MSI2_KD_Total	MSI2_C_Total	OK	1.26909	1.28304	0.0157631	0.0134347	0.98485	0.998727	no	MSI2_KD_Poly	MSI2_C_Poly	OK	2.48781	2.92445	0.23329	0.23559	0.76615	0.967505	no
ACIN1	chr14:23527773-23569665	MSI2_KD_Total	MSI2_C_Total	OK	47.8739	50.2454	0.0697526	0.122842	0.86475	0.994299	no	MSI2_KD_Poly	MSI2_C_Poly	OK	18.0323	17.3067	-0.0592479	-0.0738914	0.91985	0.997704	no
ACKR1	chr1:159173802-159176290	MSI2_KD_Total	MSI2_C_Total	NOTEST	0.102931	0.221192	1.10362	0	1	1	no	MSI2_KD_Poly	MSI2_C_Poly	OK	0.413378	0.559572	0.436862	0.227457	0.76065	0.965393	no
ACKR2	chr3:42850963-42908775	MSI2_KD_Total	MSI2_C_Total	OK	5.43397	4.9496	-0.134693	-0.153619	0.82325	0.98662	no	MSI2_KD_Poly	MSI2_C_Poly	OK	6.40033	6.05633	-0.0797013	-0.0984004	0.89095	0.996224	no
ACKR3	chr2:237478379-237490994	MSI2_KD_Total	MSI2_C_Total	NOTEST	0	0.0204577	inf	0	1	1	no	MSI2_KD_Poly	MSI2_C_Poly	NOTEST	0	0	0	0	1	1	no
ACKR4	chr3:132276981-132593050	MSI2_KD_Total	MSI2_C_Total	OK	0.458776	0.634378	0.467555	0.102422	0.79575	0.977958	no	MSI2_KD_Poly	MSI2_C_Poly	NOTEST	0.105289	0.124077	0.236879	0	1	1	no
ACLY	chr17:40023169-40075275	MSI2_KD_Total	MSI2_C_Total	OK	40.8983	47.1283	0.204555	0.420216	0.55155	0.82925	no	MSI2_KD_Poly	MSI2_C_Poly	OK	13.8052	21.2918	0.625091	1.21156	0.09695	0.242293	no
ACMSD	chr2:135596185-135676176	MSI2_KD_Total	MSI2_C_Total	NOTEST	0.019287	0.0281587	0.545957	0	1	1	no	MSI2_KD_Poly	MSI2_C_Poly	NOTEST	0	0.0192056	inf	0	1	1	no
ACO1	chr9:32384600-32450832	MSI2_KD_Total	MSI2_C_Total	OK	15.3172	15.0154	-0.0287107	-0.0508261	0.94085	0.99825	no	MSI2_KD_Poly	MSI2_C_Poly	OK	3.42859	3.86214	0.171783	0.227122	0.73275	0.953887	no
ACO2	chr22:41865128-41940610	MSI2_KD_Total	MSI2_C_Total	OK	42.5616	38.0252	-0.162598	-0.304343	0.6688	0.918751	no	MSI2_KD_Poly	MSI2_C_Poly	OK	46.745	63.0983	0.432788	0.748005	0.2842	0.53484	no
ACOT1	chr14:73945188-74025651	MSI2_KD_Total	MSI2_C_Total	NOTEST	0	0	0	0	1	1	no	MSI2_KD_Poly	MSI2_C_Poly	NOTEST	0	0	0	0	1	1	no
ACOT11	chr1:55013806-55100417	MSI2_KD_Total	MSI2_C_Total	OK	0.721976	0.852472	0.239702	0.186555	0.78055	0.97298	no	MSI2_KD_Poly	MSI2_C_Poly	OK	1.83624	1.96833	0.100215	0.0980722	0.89115	0.996224	no
ACOT12	chr5:80243511-81047072	MSI2_KD_Total	MSI2_C_Total	NOTEST	0	0	0	0	1	1	no	MSI2_KD_Poly	MSI2_C_Poly	NOTEST	0	0.0102663	inf	0	1	1	no
ACOT13	chr6:24667262-24719403	MSI2_KD_Total	MSI2_C_Total	OK	14.809	14.0393	-0.077001	-0.0878191	0.9022	0.997038	no	MSI2_KD_Poly	MSI2_C_Poly	OK	31.0127	26.5375	-0.224824	-0.320768	0.6475	0.904538	no
ACOT2	chr14:74034323-74042362	MSI2_KD_Total	MSI2_C_Total	NOTEST	0.0183306	0.015706	-0.222938	0	1	1	no	MSI2_KD_Poly	MSI2_C_Poly	NOTEST	0.0127623	0	#NAME?	0	1	1	no
ACOT4	chr14:74058409-74062470	MSI2_KD_Total	MSI2_C_Total	NOTEST	0	0	0	0	1	1	no	MSI2_KD_Poly	MSI2_C_Poly	NOTEST	0	0	0	0	1	1	no
ACOT6	chr14:74083547-74086592	MSI2_KD_Total	MSI2_C_Total	NOTEST	0	0	0	0	1	1	no	MSI2_KD_Poly	MSI2_C_Poly	NOTEST	0	0	0	0	1	1	no
ACOT7	chr1:6324331-6453826	MSI2_KD_Total	MSI2_C_Total	OK	25.5804	26.061	0.0268538	0.0430801	0.94875	0.99825	no	MSI2_KD_Poly	MSI2_C_Poly	OK	73.416	102.704	0.484327	0.930885	0.18735	0.398752	no
ACOT8	chr20:44462469-44486048	MSI2_KD_Total	MSI2_C_Total	OK	8.83798	7.07457	-0.321073	-0.323932	0.6395	0.898757	no	MSI2_KD_Poly	MSI2_C_Poly	OK	40.6042	63.1793	0.637822	1.09696	0.11965	0.284919	no
ACOT9	chrX:23721776-23761407	MSI2_KD_Total	MSI2_C_Total	OK	13.6901	13.1514	-0.057917	-0.0844838	0.9042	0.997364	no	MSI2_KD_Poly	MSI2_C_Poly	OK	11.5858	12.5498	0.115308	0.163407	0.8145	0.984569	no
ACOX1	chr17:73937588-74002080	MSI2_KD_Total	MSI2_C_Total	OK	9.86215	10.7815	0.128579	0.237364	0.7408	0.957178	no	MSI2_KD_Poly	MSI2_C_Poly	OK	3.24294	3.59541	0.148854	0.187	0.7922	0.976896	no
ACOX2	chr3:58490862-58522929	MSI2_KD_Total	MSI2_C_Total	NOTEST	0	0	0	0	1	1	no	MSI2_KD_Poly	MSI2_C_Poly	NOTEST	0	0	0	0	1	1	no
ACOX3	chr4:8368008-8442452	MSI2_KD_Total	MSI2_C_Total	OK	1.58316	1.78283	0.171363	0.147349	0.83795	0.989374	no	MSI2_KD_Poly	MSI2_C_Poly	OK	2.2112	2.69222	0.283967	0.299406	0.67235	0.920975	no
ACOXL	chr2:111490149-111875799	MSI2_KD_Total	MSI2_C_Total	NOTEST	0.079254	0.0692645	-0.194368	0	1	1	no	MSI2_KD_Poly	MSI2_C_Poly	NOTEST	0.0221214	0.0990913	2.16331	0	1	1	no
ACP1	chr2:264868-278282	MSI2_KD_Total	MSI2_C_Total	OK	66.3294	70.7393	0.092863	0.165315	0.804	0.981036	no	MSI2_KD_Poly	MSI2_C_Poly	OK	95.1245	97.8652	0.0409785	0.0770069	0.91125	0.997699	no
ACP2	chr11:47260852-47290584	MSI2_KD_Total	MSI2_C_Total	OK	7.37073	7.11385	-0.0511755	-0.0577004	0.93265	0.998098	no	MSI2_KD_Poly	MSI2_C_Poly	OK	12.3967	14.004	0.175885	0.178421	0.80295	0.980504	no
ACP5	chr19:11685474-11689801	MSI2_KD_Total	MSI2_C_Total	NOTEST	0.2912	0.132438	-1.13669	0	1	1	no	MSI2_KD_Poly	MSI2_C_Poly	NOTEST	0.168057	0.338832	1.01162	0	1	1	no
ACP6	chr1:147119167-147142634	MSI2_KD_Total	MSI2_C_Total	OK	0.704257	0.63778	-0.143043	-0.102516	0.8903	0.996224	no	MSI2_KD_Poly	MSI2_C_Poly	OK	0.983344	1.39693	0.506492	0.393469	0.5721	0.846973	no
ACPP	chr3:132036210-132087146	MSI2_KD_Total	MSI2_C_Total	NOTEST	0.0808156	0.030026	-1.42842	0	1	1	no	MSI2_KD_Poly	MSI2_C_Poly	NOTEST	0.0488104	0.0416862	-0.227617	0	1	1	no
ACPT	chr19:51293671-51298481	MSI2_KD_Total	MSI2_C_Total	NOTEST	0	0.0271225	inf	0	1	1	no	MSI2_KD_Poly	MSI2_C_Poly	NOTEST	0.0261007	0.0318461	0.28703	0	1	1	no
ACR	chr22:51176651-51183727	MSI2_KD_Total	MSI2_C_Total	NOTEST	0	0.0453062	inf	0	1	1	no	MSI2_KD_Poly	MSI2_C_Poly	NOTEST	0.00991254	0	#NAME?	0	1	1	no
ACRBP	chr12:6747241-6756580	MSI2_KD_Total	MSI2_C_Total	OK	1.57404	2.11831	0.428437	0.36604	0.6072	0.875049	no	MSI2_KD_Poly	MSI2_C_Poly	OK	4.95236	8.85768	0.838815	1.091	0.12795	0.300025	no
ACRC	chrX:70430034-70948962	MSI2_KD_Total	MSI2_C_Total	NOTEST	0.425962	0.474842	0.15672	0	1	1	no	MSI2_KD_Poly	MSI2_C_Poly	NOTEST	0.121826	0.0662845	-0.878084	0	1	1	no
ACRV1	chr11:125495030-125550793	MSI2_KD_Total	MSI2_C_Total	NOTEST	0.318729	0.397947	0.320243	0	1	1	no	MSI2_KD_Poly	MSI2_C_Poly	NOTEST	0.157389	0.128895	-0.28814	0	1	1	no
ACSBG1	chr15:78463186-78527049	MSI2_KD_Total	MSI2_C_Total	OK	1.96588	1.96007	-0.00426569	-0.00401073	0.9965	0.999237	no	MSI2_KD_Poly	MSI2_C_Poly	OK	1.34623	1.90811	0.503221	0.443322	0.5508	0.828664	no
ACSBG2	chr19:6135643-6193114	MSI2_KD_Total	MSI2_C_Total	NOTEST	0.225651	0.126962	-0.8297	0	1	1	no	MSI2_KD_Poly	MSI2_C_Poly	NOTEST	0.0803798	0.0950625	0.242045	0	1	1	no
ACSF2	chr17:48503518-48552206	MSI2_KD_Total	MSI2_C_Total	OK	3.12538	3.47274	0.15204	0.162993	0.8263	0.98722	no	MSI2_KD_Poly	MSI2_C_Poly	OK	3.02461	4.57672	0.597565	0.652965	0.3431	0.60925	no
ACSF3	chr16:89160216-89222254	MSI2_KD_Total	MSI2_C_Total	OK	4.59533	4.50553	-0.028473	-0.0404011	0.9555	0.99825	no	MSI2_KD_Poly	MSI2_C_Poly	OK	8.36332	13.0205	0.63864	1.08069	0.1284	0.300782	no
ACSL1	chr4:185676748-185747268	MSI2_KD_Total	MSI2_C_Total	OK	12.3326	11.2851	-0.128062	-0.194168	0.78415	0.97422	no	MSI2_KD_Poly	MSI2_C_Poly	OK	4.23603	3.21567	-0.397593	-0.479069	0.4728	0.753023	no
ACSL3	chr2:223725731-223808119	MSI2_KD_Total	MSI2_C_Total	OK	59.818	59.5357	-0.00682337	-0.0144143	0.9836	0.998727	no	MSI2_KD_Poly	MSI2_C_Poly	OK	8.25825	5.27373	-0.647013	-1.04807	0.1336	0.309955	no
ACSL4	chrX:108884563-108976621	MSI2_KD_Total	MSI2_C_Total	OK	26.4548	30.2117	0.191579	0.373576	0.5854	0.858166	no	MSI2_KD_Poly	MSI2_C_Poly	OK	4.10255	2.74334	-0.580589	-0.791773	0.2646	0.509091	no
ACSL5	chr10:114133915-114188138	MSI2_KD_Total	MSI2_C_Total	OK	0.37075	0.581021	0.648144	0.484732	0.4976	0.777961	no	MSI2_KD_Poly	MSI2_C_Poly	NOTEST	0.343347	0.360107	0.0687548	0	1	1	no
ACSL6	chr5:131285666-131347761	MSI2_KD_Total	MSI2_C_Total	OK	0.481725	0.579159	0.265748	0.236936	0.74015	0.957003	no	MSI2_KD_Poly	MSI2_C_Poly	NOTEST	0.154855	0.156287	0.0132782	0	1	1	no
ACSM1	chr16:20634558-20702578	MSI2_KD_Total	MSI2_C_Total	OK	1.68336	1.69539	0.0102759	0.00864598	0.99095	0.999125	no	MSI2_KD_Poly	MSI2_C_Poly	OK	1.1308	1.77464	0.650181	0.586726	0.38255	0.655545	no
ACSM2A	chr16:20462782-20498991	MSI2_KD_Total	MSI2_C_Total	NOTEST	0	0.00915032	inf	0	1	1	no	MSI2_KD_Poly	MSI2_C_Poly	NOTEST	0	0	0	0	1	1	no
ACSM2B	chr16:20548082-20587695	MSI2_KD_Total	MSI2_C_Total	NOTEST	0	0	0	0	1	1	no	MSI2_KD_Poly	MSI2_C_Poly	NOTEST	0	0	0	0	1	1	no
ACSM3	chr16:20775311-20860990	MSI2_KD_Total	MSI2_C_Total	OK	191.984	193.311	0.00993187	0.0152143	0.9838	0.998727	no	MSI2_KD_Poly	MSI2_C_Poly	OK	76.2353	66.8037	-0.190533	-0.274693	0.7063	0.940465	no
ACSM4	chr12:7456927-7480969	MSI2_KD_Total	MSI2_C_Total	NOTEST	0	0	0	0	1	1	no	MSI2_KD_Poly	MSI2_C_Poly	NOTEST	0	0.0123828	inf	0	1	1	no
ACSM5	chr16:20420855-20452281	MSI2_KD_Total	MSI2_C_Total	NOTEST	0	0	0	0	1	1	no	MSI2_KD_Poly	MSI2_C_Poly	NOTEST	0	0.00971569	inf	0	1	1	no
ACSM6	chr10:96953956-96988686	MSI2_KD_Total	MSI2_C_Total	NOTEST	0	0	0	0	1	1	no	MSI2_KD_Poly	MSI2_C_Poly	NOTEST	0	0	0	0	1	1	no
ACSS1	chr20:24986865-25038818	MSI2_KD_Total	MSI2_C_Total	OK	1.88286	1.90337	0.0156268	0.0158619	0.97975	0.998727	no	MSI2_KD_Poly	MSI2_C_Poly	OK	2.32934	3.13231	0.427308	0.490595	0.48225	0.762591	no
ACSS2	chr20:33462765-33515769	MSI2_KD_Total	MSI2_C_Total	OK	28.9157	35.7183	0.30481	0.586551	0.4099	0.685982	no	MSI2_KD_Poly	MSI2_C_Poly	OK	45.2365	67.0591	0.567946	1.16129	0.0947	0.237833	no
ACSS3	chr12:81471808-81649582	MSI2_KD_Total	MSI2_C_Total	NOTEST	0.219088	0.300445	0.455589	0	1	1	no	MSI2_KD_Poly	MSI2_C_Poly	NOTEST	0.0716557	0.0587286	-0.287019	0	1	1	no
ACTA1	chr1:229566992-229569843	MSI2_KD_Total	MSI2_C_Total	NOTEST	0.0202366	0.067518	1.73831	0	1	1	no	MSI2_KD_Poly	MSI2_C_Poly	NOTEST	0.0451909	0	#NAME?	0	1	1	no
ACTA2	chr10:90692440-90775542	MSI2_KD_Total	MSI2_C_Total	OK	2.637	2.75149	0.0613149	0.043536	0.95525	0.99825	no	MSI2_KD_Poly	MSI2_C_Poly	OK	3.27122	4.48512	0.455318	0.422342	0.5778	0.851623	no
ACTA2-AS1	chr10:90692440-90775542	MSI2_KD_Total	MSI2_C_Total	NOTEST	0	0	0	0	1	1	no	MSI2_KD_Poly	MSI2_C_Poly	NOTEST	0	0	0	0	1	1	no
ACTB	chr7:5566778-5570232	MSI2_KD_Total	MSI2_C_Total	OK	1786.25	1666.65	-0.0999791	-0.211476	0.7604	0.965393	no	MSI2_KD_Poly	MSI2_C_Poly	OK	2540.72	2977.08	0.228663	0.4475	0.52635	0.805469	no
ACTBL2	chr5:56775842-56778636	MSI2_KD_Total	MSI2_C_Total	NOTEST	0	0	0	0	1	1	no	MSI2_KD_Poly	MSI2_C_Poly	NOTEST	0	0	0	0	1	1	no
ACTC1	chr15:35047284-35105124	MSI2_KD_Total	MSI2_C_Total	NOTEST	0.0926428	0.125187	0.434336	0	1	1	no	MSI2_KD_Poly	MSI2_C_Poly	NOTEST	0.329822	0.504008	0.611758	0	1	1	no
ACTG1	chr17:79476996-79479892	MSI2_KD_Total	MSI2_C_Total	OK	79.5736	83.0318	0.0613741	0.121406	0.8639	0.994252	no	MSI2_KD_Poly	MSI2_C_Poly	OK	182.434	277.031	0.602675	1.28551	0.0675	0.182013	no
ACTG1P17	chr15:83394649-83408532	MSI2_KD_Total	MSI2_C_Total	NOTEST	0.352268	0.262888	-0.422223	0	1	1	no	MSI2_KD_Poly	MSI2_C_Poly	NOTEST	0.407436	0.243821	-0.740754	0	1	1	no
ACTG1P20	chr1:27648635-27662891	MSI2_KD_Total	MSI2_C_Total	OK	1.23942	1.22064	-0.022021	-0.0115123	0.9875	0.998892	no	MSI2_KD_Poly	MSI2_C_Poly	OK	0.609198	0.471648	-0.369202	-0.0883475	0.86645	0.994432	no
ACTG1P4	chr1:104068577-104122156	MSI2_KD_Total	MSI2_C_Total	NOTEST	0.0252346	0.0751108	1.57361	0	1	1	no	MSI2_KD_Poly	MSI2_C_Poly	NOTEST	0	0.0135769	inf	0	1	1	no
ACTG2	chr2:74120092-74146780	MSI2_KD_Total	MSI2_C_Total	NOTEST	0.0647514	0	#NAME?	0	1	1	no	MSI2_KD_Poly	MSI2_C_Poly	NOTEST	0.103519	0.015668	-2.72399	0	1	1	no
ACTL10	chr20:32244892-32262264	MSI2_KD_Total	MSI2_C_Total	NOTEST	0.0811883	0.385733	2.24826	0	1	1	no	MSI2_KD_Poly	MSI2_C_Poly	NOTEST	0.111141	0.0201604	-2.4628	0	1	1	no
ACTL6A	chr3:179280667-179306193	MSI2_KD_Total	MSI2_C_Total	OK	52.2446	53.9557	0.0464921	0.0899494	0.8976	0.996973	no	MSI2_KD_Poly	MSI2_C_Poly	OK	27.7182	27.9692	0.0130069	0.0231001	0.9732	0.998635	no
ACTL6B	chr7:100240725-100254084	MSI2_KD_Total	MSI2_C_Total	NOTEST	0	0	0	0	1	1	no	MSI2_KD_Poly	MSI2_C_Poly	NOTEST	0.0279901	0.0279987	0.000445099	0	1	1	no
ACTL7A	chr9:111624507-111626035	MSI2_KD_Total	MSI2_C_Total	NOTEST	0	0	0	0	1	1	no	MSI2_KD_Poly	MSI2_C_Poly	NOTEST	0	0.0331894	inf	0	1	1	no
ACTL7B	chr9:111616868-111618275	MSI2_KD_Total	MSI2_C_Total	NOTEST	0.0247185	0	#NAME?	0	1	1	no	MSI2_KD_Poly	MSI2_C_Poly	NOTEST	0	0	0	0	1	1	no
ACTL8	chr1:18081807-18153558	MSI2_KD_Total	MSI2_C_Total	OK	8.50166	8.24112	-0.0449051	-0.0483245	0.9537	0.99825	no	MSI2_KD_Poly	MSI2_C_Poly	OK	6.55701	9.5789	0.546822	0.606939	0.40535	0.681064	no
ACTL9	chr19:8807746-8809180	MSI2_KD_Total	MSI2_C_Total	NOTEST	0.0435889	0.0609694	0.484125	0	1	1	no	MSI2_KD_Poly	MSI2_C_Poly	NOTEST	0	0	0	0	1	1	no
ACTN1	chr14:69340839-69446083	MSI2_KD_Total	MSI2_C_Total	OK	24.19	23.5547	-0.0383972	-0.0741998	0.91555	0.997704	no	MSI2_KD_Poly	MSI2_C_Poly	OK	11.9438	13.8143	0.209905	0.381572	0.578	0.851757	no
ACTN1-AS1	chr14:69446398-69454180	MSI2_KD_Total	MSI2_C_Total	NOTEST	0	0	0	0	1	1	no	MSI2_KD_Poly	MSI2_C_Poly	NOTEST	0	0	0	0	1	1	no
ACTN2	chr1:236849753-236927927	MSI2_KD_Total	MSI2_C_Total	OK	0.842651	0.855624	0.0220411	0.0187908	0.9787	0.998727	no	MSI2_KD_Poly	MSI2_C_Poly	NOTEST	0.509073	0.436335	-0.222438	0	1	1	no
ACTN3	chr11:66313865-66330800	MSI2_KD_Total	MSI2_C_Total	NOTEST	0	0	0	0	1	1	no	MSI2_KD_Poly	MSI2_C_Poly	NOTEST	0.0172473	0	#NAME?	0	1	1	no
ACTN4	chr19:39138266-39235114	MSI2_KD_Total	MSI2_C_Total	OK	171.638	171.333	-0.00256782	-0.00555856	0.99415	0.999155	no	MSI2_KD_Poly	MSI2_C_Poly	OK	43.2086	50.7978	0.233449	0.459601	0.5059	0.785753	no
ACTR10	chr14:58666832-58702353	MSI2_KD_Total	MSI2_C_Total	OK	10.5332	11.6669	0.147477	0.224144	0.74575	0.959105	no	MSI2_KD_Poly	MSI2_C_Poly	OK	8.59333	9.16704	0.0932398	0.133902	0.84805	0.992002	no
ACTR1A	chr10:104238985-104262512	MSI2_KD_Total	MSI2_C_Total	OK	22.3289	20.8379	-0.0997024	-0.182206	0.7913	0.976649	no	MSI2_KD_Poly	MSI2_C_Poly	OK	32.9359	40.3306	0.292212	0.572269	0.41255	0.688914	no
ACTR1B	chr2:98272401-98280561	MSI2_KD_Total	MSI2_C_Total	OK	16.5465	16.5239	-0.00196903	-0.00313228	0.996	0.999237	no	MSI2_KD_Poly	MSI2_C_Poly	OK	58.9139	78.8008	0.419601	0.842524	0.2278	0.45888	no
ACTR2	chr2:65454828-65498390	MSI2_KD_Total	MSI2_C_Total	OK	187.603	182.746	-0.037844	-0.078618	0.90725	0.997596	no	MSI2_KD_Poly	MSI2_C_Poly	OK	35.9129	24.7792	-0.535371	-1.01402	0.14555	0.330636	no
ACTR3	chr2:114588759-114719129	MSI2_KD_Total	MSI2_C_Total	OK	87.4927	94.6507	0.11345	0.231273	0.7423	0.957676	no	MSI2_KD_Poly	MSI2_C_Poly	OK	25.6197	22.4209	-0.192409	-0.372679	0.5936	0.864829	no
ACTR3B	chr7:152456833-152552464	MSI2_KD_Total	MSI2_C_Total	OK	6.33145	5.93307	-0.0937578	-0.115301	0.8763	0.99549	no	MSI2_KD_Poly	MSI2_C_Poly	OK	6.95936	6.18933	-0.169172	-0.219993	0.75905	0.964974	no
ACTR3BP2	chr2:92129158-92130496	MSI2_KD_Total	MSI2_C_Total	NOTEST	0	0	0	0	1	1	no	MSI2_KD_Poly	MSI2_C_Poly	NOTEST	0	0	0	0	1	1	no
ACTR3BP5	chr10:38989726-38991371	MSI2_KD_Total	MSI2_C_Total	NOTEST	0	0	0	0	1	1	no	MSI2_KD_Poly	MSI2_C_Poly	NOTEST	0	0	0	0	1	1	no
ACTR3C	chr7:149944300-150035245	MSI2_KD_Total	MSI2_C_Total	OK	4.47792	5.0585	0.175883	0.0824858	0.92675	0.997871	no	MSI2_KD_Poly	MSI2_C_Poly	OK	5.53525	5.92269	0.0976035	0.0353191	0.95915	0.99825	no
ACTR5	chr20:37377096-37401089	MSI2_KD_Total	MSI2_C_Total	OK	3.98789	4.646	0.220362	0.254528	0.71185	0.943355	no	MSI2_KD_Poly	MSI2_C_Poly	OK	2.5437	3.46244	0.44486	0.467964	0.5152	0.794752	no
ACTR6	chr12:100593864-100618202	MSI2_KD_Total	MSI2_C_Total	OK	22.0932	23.2325	0.0725425	0.12636	0.8605	0.993914	no	MSI2_KD_Poly	MSI2_C_Poly	OK	7.11637	5.62912	-0.338232	-0.438995	0.5398	0.818301	no
ACTR8	chr3:53901093-53916229	MSI2_KD_Total	MSI2_C_Total	OK	7.4657	7.30204	-0.0319783	-0.0502853	0.9436	0.99825	no	MSI2_KD_Poly	MSI2_C_Poly	OK	3.46229	2.9994	-0.207055	-0.273201	0.7058	0.940152	no
ACTRT1	chrX:127184940-127186382	MSI2_KD_Total	MSI2_C_Total	NOTEST	0	0	0	0	1	1	no	MSI2_KD_Poly	MSI2_C_Poly	NOTEST	0	0	0	0	1	1	no
ACTRT2	chr1:2938045-2939467	MSI2_KD_Total	MSI2_C_Total	NOTEST	0	0	0	0	1	1	no	MSI2_KD_Poly	MSI2_C_Poly	NOTEST	0	0	0	0	1	1	no
ACTRT3	chr3:169484710-169487683	MSI2_KD_Total	MSI2_C_Total	NOTEST	0.0288329	0.0496432	0.783877	0	1	1	no	MSI2_KD_Poly	MSI2_C_Poly	NOTEST	0	0	0	0	1	1	no
ACVR1	chr2:158592957-158732374	MSI2_KD_Total	MSI2_C_Total	OK	9.04418	8.48734	-0.0916776	-0.143364	0.8382	0.989374	no	MSI2_KD_Poly	MSI2_C_Poly	OK	3.57437	3.52792	-0.0188703	-0.0227736	0.9737	0.998635	no
ACVR1B	chr12:52345450-52390863	MSI2_KD_Total	MSI2_C_Total	OK	7.90263	7.39794	-0.0952085	-0.156521	0.8226	0.98652	no	MSI2_KD_Poly	MSI2_C_Poly	OK	9.55861	8.37752	-0.190277	-0.32808	0.6461	0.903438	no
ACVR1C	chr2:158383278-158485399	MSI2_KD_Total	MSI2_C_Total	NOTEST	0.184586	0.198902	0.107759	0	1	1	no	MSI2_KD_Poly	MSI2_C_Poly	NOTEST	0.0685641	0.028076	-1.28811	0	1	1	no
ACVR2A	chr2:148602085-149271044	MSI2_KD_Total	MSI2_C_Total	OK	0.476421	0.57805	0.278959	0.102912	0.899	0.996989	no	MSI2_KD_Poly	MSI2_C_Poly	NOTEST	0.194013	0.0479006	-2.01804	0	1	1	no
ACVR2B	chr3:38492517-38534633	MSI2_KD_Total	MSI2_C_Total	OK	16.0764	15.7763	-0.0271857	-0.0565374	0.9312	0.998098	no	MSI2_KD_Poly	MSI2_C_Poly	OK	8.09757	5.29064	-0.614048	-1.13658	0.10575	0.259313	no
ACVR2B-AS1	chr3:38492517-38534633	MSI2_KD_Total	MSI2_C_Total	OK	0.649009	0.588374	-0.141504	-0.0256234	0.9432	0.99825	no	MSI2_KD_Poly	MSI2_C_Poly	OK	1.26996	1.17555	-0.11144	-0.0427751	0.90945	0.997596	no
ACVRL1	chr12:52301201-52317145	MSI2_KD_Total	MSI2_C_Total	OK	0.502601	0.422363	-0.250929	-0.175211	0.81005	0.983385	no	MSI2_KD_Poly	MSI2_C_Poly	OK	0.905277	1.28492	0.505252	0.460061	0.49455	0.774757	no
ACY1	chr3:52009041-52023218	MSI2_KD_Total	MSI2_C_Total	OK	25.2816	22.6108	-0.161075	-0.240882	0.73205	0.953529	no	MSI2_KD_Poly	MSI2_C_Poly	OK	60.0705	78.8323	0.39213	0.647684	0.36215	0.631703	no
ACY3	chr11:67410025-67418130	MSI2_KD_Total	MSI2_C_Total	NOTEST	0	0.027004	inf	0	1	1	no	MSI2_KD_Poly	MSI2_C_Poly	NOTEST	0	0	0	0	1	1	no
ACYP1	chr14:75519927-75536186	MSI2_KD_Total	MSI2_C_Total	OK	14.4765	14.6692	0.01908	0.0212471	0.9758	0.998727	no	MSI2_KD_Poly	MSI2_C_Poly	OK	22.5903	26.2421	0.21618	0.293212	0.67085	0.920048	no
ACYP2	chr2:54342409-54532435	MSI2_KD_Total	MSI2_C_Total	OK	1.56083	1.44175	-0.114496	-0.0416276	0.85815	0.993621	no	MSI2_KD_Poly	MSI2_C_Poly	OK	2.32384	3.31407	0.512095	0.304621	0.6783	0.924622	no
ADA	chr20:43248162-43280376	MSI2_KD_Total	MSI2_C_Total	OK	7.85191	7.03534	-0.158424	-0.19868	0.78295	0.973859	no	MSI2_KD_Poly	MSI2_C_Poly	OK	23.7203	35.0511	0.563337	0.965151	0.17395	0.377758	no
ADAD1	chr4:123300120-123350947	MSI2_KD_Total	MSI2_C_Total	NOTEST	0.0134543	0	#NAME?	0	1	1	no	MSI2_KD_Poly	MSI2_C_Poly	NOTEST	0	0	0	0	1	1	no
ADAD2	chr16:84224722-84230772	MSI2_KD_Total	MSI2_C_Total	NOTEST	0	0	0	0	1	1	no	MSI2_KD_Poly	MSI2_C_Poly	NOTEST	0	0	0	0	1	1	no
ADAL	chr15:43619973-43646753	MSI2_KD_Total	MSI2_C_Total	OK	13.0698	12.4449	-0.0706893	-0.100846	0.881	0.995967	no	MSI2_KD_Poly	MSI2_C_Poly	OK	6.72852	5.04618	-0.415098	-0.527456	0.44975	0.728779	no
ADAM10	chr15:58887402-59042177	MSI2_KD_Total	MSI2_C_Total	OK	39.5799	40.1719	0.0214168	0.0447086	0.948	0.99825	no	MSI2_KD_Poly	MSI2_C_Poly	OK	5.60709	3.87796	-0.531952	-0.838438	0.2185	0.445587	no
ADAM11	chr17:42836567-42859214	MSI2_KD_Total	MSI2_C_Total	NOTEST	0.200797	0.213754	0.0902173	0	1	1	no	MSI2_KD_Poly	MSI2_C_Poly	OK	0.368377	0.585572	0.668661	0.530195	0.4486	0.727413	no
ADAM12	chr10:127700953-128077127	MSI2_KD_Total	MSI2_C_Total	NOTEST	0.00294935	0.00666914	1.1771	0	1	1	no	MSI2_KD_Poly	MSI2_C_Poly	NOTEST	0	0	0	0	1	1	no
ADAM15	chr1:155006281-155042029	MSI2_KD_Total	MSI2_C_Total	OK	21.0302	19.7376	-0.0915196	-0.146969	0.84455	0.991065	no	MSI2_KD_Poly	MSI2_C_Poly	OK	85.4737	122.424	0.518335	0.996831	0.173	0.376123	no
ADAM17	chr2:9629410-9695917	MSI2_KD_Total	MSI2_C_Total	OK	16.9641	16.9031	-0.00519537	-0.00944868	0.99	0.999125	no	MSI2_KD_Poly	MSI2_C_Poly	OK	5.03099	3.60757	-0.479815	-0.665599	0.3587	0.627687	no
ADAM18	chr8:39442086-39587583	MSI2_KD_Total	MSI2_C_Total	NOTEST	0.0453668	0.0318161	-0.511879	0	1	1	no	MSI2_KD_Poly	MSI2_C_Poly	NOTEST	0.022628	0.0521231	1.20382	0	1	1	no
ADAM19	chr5:156904311-157002831	MSI2_KD_Total	MSI2_C_Total	OK	3.35284	2.85578	-0.231495	-0.345217	0.6214	0.885645	no	MSI2_KD_Poly	MSI2_C_Poly	OK	4.54218	4.28188	-0.0851405	-0.139823	0.8381	0.989374	no
ADAM1A	chr12:112336866-112339706	MSI2_KD_Total	MSI2_C_Total	OK	1.99668	1.58342	-0.334554	-0.352201	0.6086	0.876178	no	MSI2_KD_Poly	MSI2_C_Poly	OK	0.804779	0.459447	-0.808695	-0.613666	0.3725	0.643541	no
ADAM2	chr8:39601254-39695808	MSI2_KD_Total	MSI2_C_Total	NOTEST	0	0	0	0	1	1	no	MSI2_KD_Poly	MSI2_C_Poly	NOTEST	0	0	0	0	1	1	no
ADAM20	chr14:70989077-71001732	MSI2_KD_Total	MSI2_C_Total	NOTEST	0.0230449	0.0109322	-1.07587	0	1	1	no	MSI2_KD_Poly	MSI2_C_Poly	NOTEST	0.0278804	0	#NAME?	0	1	1	no
ADAM20P1	chr14:70935595-70950473	MSI2_KD_Total	MSI2_C_Total	NOTEST	0.07031	0.0676705	-0.0552034	0	1	1	no	MSI2_KD_Poly	MSI2_C_Poly	NOTEST	0.0253403	0.0139107	-0.865235	0	1	1	no
ADAM21	chr14:70918873-70926622	MSI2_KD_Total	MSI2_C_Total	NOTEST	0.0430416	0.0578903	0.42759	0	1	1	no	MSI2_KD_Poly	MSI2_C_Poly	NOTEST	0.0323789	0	#NAME?	0	1	1	no
ADAM21P1	chr14:70712469-70714518	MSI2_KD_Total	MSI2_C_Total	NOTEST	0	0	0	0	1	1	no	MSI2_KD_Poly	MSI2_C_Poly	NOTEST	0	0	0	0	1	1	no
ADAM22	chr7:87563565-87832204	MSI2_KD_Total	MSI2_C_Total	NOTEST	0.445289	0.42304	-0.0739486	0	1	1	no	MSI2_KD_Poly	MSI2_C_Poly	NOTEST	0.112942	0.121721	0.107995	0	1	1	no
ADAM23	chr2:207308367-207485854	MSI2_KD_Total	MSI2_C_Total	NOTEST	0.0207368	0.00562709	-1.88173	0	1	1	no	MSI2_KD_Poly	MSI2_C_Poly	NOTEST	0.00768568	0.00672323	-0.19302	0	1	1	no
ADAM28	chr8:24151552-24406131	MSI2_KD_Total	MSI2_C_Total	NOTEST	0.0117819	0.0131743	0.161158	0	1	1	no	MSI2_KD_Poly	MSI2_C_Poly	NOTEST	0.0143537	0	#NAME?	0	1	1	no
ADAM29	chr4:175839508-175899331	MSI2_KD_Total	MSI2_C_Total	NOTEST	0.0072111	0	#NAME?	0	1	1	no	MSI2_KD_Poly	MSI2_C_Poly	NOTEST	0	0	0	0	1	1	no
ADAM30	chr1:120436155-120439147	MSI2_KD_Total	MSI2_C_Total	NOTEST	0	0	0	0	1	1	no	MSI2_KD_Poly	MSI2_C_Poly	NOTEST	0	0	0	0	1	1	no
ADAM32	chr8:38965049-39142436	MSI2_KD_Total	MSI2_C_Total	NOTEST	0.0236582	0.0235276	-0.00798254	0	1	1	no	MSI2_KD_Poly	MSI2_C_Poly	NOTEST	0.0269587	0	#NAME?	0	1	1	no
ADAM33	chr20:3648619-3662778	MSI2_KD_Total	MSI2_C_Total	NOTEST	0	0	0	0	1	1	no	MSI2_KD_Poly	MSI2_C_Poly	NOTEST	0.0080338	0	#NAME?	0	1	1	no
ADAM3A	chr8:39308563-39380508	MSI2_KD_Total	MSI2_C_Total	NOTEST	0.139893	0.0585082	-1.25762	0	1	1	no	MSI2_KD_Poly	MSI2_C_Poly	NOTEST	0.0656115	0.0824186	0.329023	0	1	1	no
ADAM5	chr8:39172181-39260375	MSI2_KD_Total	MSI2_C_Total	NOTEST	0	0	0	0	1	1	no	MSI2_KD_Poly	MSI2_C_Poly	NOTEST	0	0	0	0	1	1	no
ADAM6	chr14:106435817-106438358	MSI2_KD_Total	MSI2_C_Total	NOTEST	0	0	0	0	1	1	no	MSI2_KD_Poly	MSI2_C_Poly	NOTEST	0	0	0	0	1	1	no
ADAM7	chr8:24151552-24406131	MSI2_KD_Total	MSI2_C_Total	NOTEST	0	0	0	0	1	1	no	MSI2_KD_Poly	MSI2_C_Poly	NOTEST	0	0	0	0	1	1	no
ADAM8	chr10:135075919-135090407	MSI2_KD_Total	MSI2_C_Total	OK	1.01212	1.05126	0.0547362	0.0463048	0.95125	0.99825	no	MSI2_KD_Poly	MSI2_C_Poly	OK	0.984189	0.936129	-0.0722282	-0.0608885	0.92855	0.998098	no
ADAM9	chr8:38854504-38962779	MSI2_KD_Total	MSI2_C_Total	OK	21.8031	20.5967	-0.0821182	-0.159074	0.8201	0.986231	no	MSI2_KD_Poly	MSI2_C_Poly	OK	5.6945	2.38701	-1.25437	-1.68085	0.02055	0.0693044	no
ADAMDEC1	chr8:24151552-24406131	MSI2_KD_Total	MSI2_C_Total	NOTEST	0	0	0	0	1	1	no	MSI2_KD_Poly	MSI2_C_Poly	NOTEST	0	0	0	0	1	1	no
ADAMTS1	chr21:28208605-28217728	MSI2_KD_Total	MSI2_C_Total	NOTEST	0.29614	0.304735	0.0412767	0	1	1	no	MSI2_KD_Poly	MSI2_C_Poly	NOTEST	0.11418	0.134811	0.239637	0	1	1	no
ADAMTS10	chr19:8645123-8675620	MSI2_KD_Total	MSI2_C_Total	OK	1.03073	1.08213	0.0701999	0.0621675	0.931	0.998098	no	MSI2_KD_Poly	MSI2_C_Poly	OK	1.68323	2.57224	0.611796	0.661318	0.34975	0.617093	no
ADAMTS12	chr5:33527286-33892124	MSI2_KD_Total	MSI2_C_Total	NOTEST	0	0.0085733	inf	0	1	1	no	MSI2_KD_Poly	MSI2_C_Poly	NOTEST	0.0110869	0	#NAME?	0	1	1	no
ADAMTS13	chr9:136228324-136324525	MSI2_KD_Total	MSI2_C_Total	NOTEST	0.0121679	0.0725706	2.5763	0	1	1	no	MSI2_KD_Poly	MSI2_C_Poly	NOTEST	0.0405714	0.0434834	0.100001	0	1	1	no
ADAMTS14	chr10:72432558-72522195	MSI2_KD_Total	MSI2_C_Total	OK	10.216	10.9966	0.106232	0.19261	0.78835	0.975656	no	MSI2_KD_Poly	MSI2_C_Poly	OK	8.41159	11.7691	0.48455	0.881625	0.2112	0.434564	no
ADAMTS15	chr11:130318868-130346539	MSI2_KD_Total	MSI2_C_Total	NOTEST	0.00542188	0	#NAME?	0	1	1	no	MSI2_KD_Poly	MSI2_C_Poly	NOTEST	0	0.00548367	inf	0	1	1	no
ADAMTS16	chr5:5140442-5320412	MSI2_KD_Total	MSI2_C_Total	NOTEST	0.00475633	0.00533236	0.164924	0	1	1	no	MSI2_KD_Poly	MSI2_C_Poly	NOTEST	0	0	0	0	1	1	no
ADAMTS17	chr15:100511642-100882183	MSI2_KD_Total	MSI2_C_Total	NOTEST	0.00436187	0	#NAME?	0	1	1	no	MSI2_KD_Poly	MSI2_C_Poly	NOTEST	0.00784572	0.00478352	-0.713832	0	1	1	no
ADAMTS18	chr16:77316024-77469011	MSI2_KD_Total	MSI2_C_Total	NOTEST	0.00417194	0	#NAME?	0	1	1	no	MSI2_KD_Poly	MSI2_C_Poly	NOTEST	0	0	0	0	1	1	no
ADAMTS19	chr5:128795251-129074376	MSI2_KD_Total	MSI2_C_Total	NOTEST	0.245674	0.214859	-0.19336	0	1	1	no	MSI2_KD_Poly	MSI2_C_Poly	NOTEST	0.050903	0.0506518	-0.00713694	0	1	1	no
ADAMTS19-AS1	chr5:128795251-129074376	MSI2_KD_Total	MSI2_C_Total	NOTEST	0.0967313	0.136276	0.494473	0	1	1	no	MSI2_KD_Poly	MSI2_C_Poly	NOTEST	0.174059	0.340006	0.965987	0	1	1	no
ADAMTS2	chr5:178537851-178772431	MSI2_KD_Total	MSI2_C_Total	NOTEST	0.0691789	0.166303	1.26541	0	1	1	no	MSI2_KD_Poly	MSI2_C_Poly	NOTEST	0.203331	0.181935	-0.160411	0	1	1	no
ADAMTS20	chr12:43748011-43945724	MSI2_KD_Total	MSI2_C_Total	OK	2.33042	3.00381	0.366203	0.520262	0.43975	0.718066	no	MSI2_KD_Poly	MSI2_C_Poly	NOTEST	0.420998	0.306828	-0.456384	0	1	1	no
ADAMTS3	chr4:73146685-73434516	MSI2_KD_Total	MSI2_C_Total	OK	6.4412	6.48795	0.0104332	0.0179735	0.979	0.998727	no	MSI2_KD_Poly	MSI2_C_Poly	OK	1.1033	0.799815	-0.464083	-0.497241	0.4871	0.767514	no
ADAMTS4	chr1:161159537-161168845	MSI2_KD_Total	MSI2_C_Total	NOTEST	0.230454	0.214293	-0.104896	0	1	1	no	MSI2_KD_Poly	MSI2_C_Poly	OK	0.71976	0.818824	0.186036	0.162615	0.82345	0.986679	no
ADAMTS5	chr21:28290230-28339439	MSI2_KD_Total	MSI2_C_Total	NOTEST	0.0200836	0.0288879	0.524446	0	1	1	no	MSI2_KD_Poly	MSI2_C_Poly	NOTEST	0.00782102	0.00224228	-1.80239	0	1	1	no
ADAMTS6	chr5:64444562-64777704	MSI2_KD_Total	MSI2_C_Total	OK	0.493897	0.504486	0.030606	0.0258899	0.9682	0.998635	no	MSI2_KD_Poly	MSI2_C_Poly	NOTEST	0.150548	0.171657	0.189299	0	1	1	no
ADAMTS7	chr15:79051544-79103773	MSI2_KD_Total	MSI2_C_Total	NOTEST	0.0265316	0.0383825	0.53274	0	1	1	no	MSI2_KD_Poly	MSI2_C_Poly	NOTEST	0.0212345	0.0719426	1.76043	0	1	1	no
ADAMTS7P1	chr15:82632349-83195272	MSI2_KD_Total	MSI2_C_Total	NOTEST	0	0	0	0	1	1	no	MSI2_KD_Poly	MSI2_C_Poly	NOTEST	0	0	0	0	1	1	no
ADAMTS8	chr11:130274817-130298539	MSI2_KD_Total	MSI2_C_Total	NOTEST	0	0	0	0	1	1	no	MSI2_KD_Poly	MSI2_C_Poly	NOTEST	0	0	0	0	1	1	no
ADAMTS9	chr3:64501330-64997143	MSI2_KD_Total	MSI2_C_Total	OK	0.484336	0.597774	0.303592	0.258409	0.70865	0.941668	no	MSI2_KD_Poly	MSI2_C_Poly	NOTEST	0.122772	0.112484	-0.126259	0	1	1	no
ADAMTS9-AS1	chr3:64501330-64997143	MSI2_KD_Total	MSI2_C_Total	NOTEST	0	0.0378338	inf	0	1	1	no	MSI2_KD_Poly	MSI2_C_Poly	NOTEST	0	0	0	0	1	1	no
ADAMTS9-AS2	chr3:64501330-64997143	MSI2_KD_Total	MSI2_C_Total	NOTEST	0	0	0	0	1	1	no	MSI2_KD_Poly	MSI2_C_Poly	NOTEST	0	0	0	0	1	1	no
ADAMTSL1	chr9:18474078-18910947	MSI2_KD_Total	MSI2_C_Total	NOTEST	0	0	0	0	1	1	no	MSI2_KD_Poly	MSI2_C_Poly	NOTEST	0	0	0	0	1	1	no
ADAMTSL2	chr9:136397285-136440641	MSI2_KD_Total	MSI2_C_Total	NOTEST	0.0227509	0.0416191	0.871324	0	1	1	no	MSI2_KD_Poly	MSI2_C_Poly	NOTEST	0.0723058	0.184192	1.34903	0	1	1	no
ADAMTSL3	chr15:84322837-84708593	MSI2_KD_Total	MSI2_C_Total	NOTEST	0.00824418	0.0360316	2.12782	0	1	1	no	MSI2_KD_Poly	MSI2_C_Poly	NOTEST	0.00255507	0	#NAME?	0	1	1	no
ADAMTSL4	chr1:150521844-150552214	MSI2_KD_Total	MSI2_C_Total	OK	46.7237	49.1061	0.0717474	0.0817104	0.90305	0.997107	no	MSI2_KD_Poly	MSI2_C_Poly	OK	45.3133	50.9661	0.169604	0.261722	0.71345	0.944163	no
ADAMTSL4-AS1	chr1:150521844-150552214	MSI2_KD_Total	MSI2_C_Total	OK	0.421239	0.659176	0.646024	0.0320594	0.71485	0.94494	no	MSI2_KD_Poly	MSI2_C_Poly	NOTEST	0.108424	0	#NAME?	0	1	1	no
ADAMTSL5	chr19:1505016-1513188	MSI2_KD_Total	MSI2_C_Total	OK	3.23661	2.73913	-0.240769	-0.245307	0.7357	0.95531	no	MSI2_KD_Poly	MSI2_C_Poly	OK	6.78012	7.75111	0.193092	0.265806	0.69535	0.934298	no
ADAP1	chr7:937536-995043	MSI2_KD_Total	MSI2_C_Total	OK	2.95872	3.22314	0.123493	0.120038	0.85975	0.993914	no	MSI2_KD_Poly	MSI2_C_Poly	OK	15.0324	25.7822	0.778301	1.26326	0.08015	0.208565	no
ADAP2	chr17:29248753-29286211	MSI2_KD_Total	MSI2_C_Total	NOTEST	0.0305373	0	#NAME?	0	1	1	no	MSI2_KD_Poly	MSI2_C_Poly	NOTEST	0.0144387	0.00712486	-1.019	0	1	1	no
ADAR	chr1:154554533-154600456	MSI2_KD_Total	MSI2_C_Total	OK	46.0178	45.2892	-0.0230273	-0.0492938	0.94625	0.99825	no	MSI2_KD_Poly	MSI2_C_Poly	OK	12.7516	11.3427	-0.168907	-0.333495	0.63535	0.895871	no
ADARB1	chr21:46494492-46646478	MSI2_KD_Total	MSI2_C_Total	OK	4.60127	5.47626	0.251158	0.366292	0.6181	0.883173	no	MSI2_KD_Poly	MSI2_C_Poly	OK	3.53137	3.38151	-0.0625587	-0.0810972	0.9063	0.997516	no
ADARB2	chr10:1223252-1779670	MSI2_KD_Total	MSI2_C_Total	NOTEST	0.0650421	0.0768917	0.241453	0	1	1	no	MSI2_KD_Poly	MSI2_C_Poly	NOTEST	0.0180882	0.0134216	-0.430497	0	1	1	no
ADARB2-AS1	chr10:1223252-1779670	MSI2_KD_Total	MSI2_C_Total	NOTEST	0	0	0	0	1	1	no	MSI2_KD_Poly	MSI2_C_Poly	NOTEST	0	0	0	0	1	1	no
ADAT1	chr16:75632246-75657221	MSI2_KD_Total	MSI2_C_Total	OK	6.98183	5.6397	-0.307987	-0.462754	0.49965	0.780043	no	MSI2_KD_Poly	MSI2_C_Poly	OK	6.39567	5.43704	-0.234276	-0.35331	0.6065	0.874572	no
ADAT2	chr6:143743968-143771841	MSI2_KD_Total	MSI2_C_Total	OK	13.6122	13.0395	-0.0620066	-0.118651	0.86495	0.994308	no	MSI2_KD_Poly	MSI2_C_Poly	OK	7.09647	4.20371	-0.755439	-1.28212	0.07375	0.195337	no
ADAT3	chr19:1905370-1926012	MSI2_KD_Total	MSI2_C_Total	OK	1.43492	1.63045	0.184307	0.0590532	0.9043	0.997364	no	MSI2_KD_Poly	MSI2_C_Poly	OK	5.96479	6.3828	0.0977179	0.0415019	0.7321	0.953531	no
ADCK1	chr14:78266425-78400297	MSI2_KD_Total	MSI2_C_Total	OK	3.84155	3.41655	-0.169147	-0.171293	0.8043	0.981111	no	MSI2_KD_Poly	MSI2_C_Poly	OK	7.88911	9.50173	0.268327	0.361763	0.59785	0.868085	no
ADCK2	chr7:140372952-140394908	MSI2_KD_Total	MSI2_C_Total	OK	4.29407	4.16095	-0.0454336	-0.0502121	0.9422	0.99825	no	MSI2_KD_Poly	MSI2_C_Poly	OK	15.1933	23.6965	0.641238	1.0194	0.1527	0.342865	no
ADCK3	chr1:227127937-227175246	MSI2_KD_Total	MSI2_C_Total	OK	22.2233	23.0786	0.0544793	0.0994313	0.8907	0.996224	no	MSI2_KD_Poly	MSI2_C_Poly	OK	16.8757	26.7113	0.662502	1.18972	0.09535	0.239104	no
ADCK4	chr19:41197433-41222790	MSI2_KD_Total	MSI2_C_Total	OK	5.06948	3.88597	-0.383562	-0.42297	0.5603	0.837046	no	MSI2_KD_Poly	MSI2_C_Poly	OK	14.4888	23.6689	0.708058	1.12477	0.1106	0.268353	no
ADCK5	chr8:145597703-145634733	MSI2_KD_Total	MSI2_C_Total	OK	1.14667	1.66928	0.541768	0.165229	0.82235	0.986495	no	MSI2_KD_Poly	MSI2_C_Poly	OK	2.24961	3.02619	0.427827	0.140348	0.85375	0.992462	no
ADCY1	chr7:45613738-45762714	MSI2_KD_Total	MSI2_C_Total	NOTEST	0.100271	0.262019	1.38577	0	1	1	no	MSI2_KD_Poly	MSI2_C_Poly	NOTEST	0.408993	0.31351	-0.383563	0	1	1	no
ADCY10	chr1:167778624-167883464	MSI2_KD_Total	MSI2_C_Total	NOTEST	0.28844	0.364828	0.338943	0	1	1	no	MSI2_KD_Poly	MSI2_C_Poly	NOTEST	0.0476941	0.0561571	0.235659	0	1	1	no
ADCY10P1	chr6:41040706-41108573	MSI2_KD_Total	MSI2_C_Total	OK	0.893894	0.842562	-0.0853206	-0.0360747	0.9615	0.99825	no	MSI2_KD_Poly	MSI2_C_Poly	NOTEST	0.239754	0.113254	-1.08199	0	1	1	no
ADCY2	chr5:7396342-7830194	MSI2_KD_Total	MSI2_C_Total	NOTEST	0.00755683	0.00556867	-0.440446	0	1	1	no	MSI2_KD_Poly	MSI2_C_Poly	NOTEST	0.0034843	0.00664027	0.930373	0	1	1	no
ADCY3	chr2:25013135-25142055	MSI2_KD_Total	MSI2_C_Total	OK	6.93769	6.61345	-0.069054	-0.0701644	0.92275	0.997704	no	MSI2_KD_Poly	MSI2_C_Poly	OK	8.8713	9.79792	0.14333	0.129217	0.85185	0.992362	no
ADCY4	chr14:24787554-24804277	MSI2_KD_Total	MSI2_C_Total	NOTEST	0.0649525	0.042696	-0.605285	0	1	1	no	MSI2_KD_Poly	MSI2_C_Poly	NOTEST	0.0585924	0.0276013	-1.08597	0	1	1	no
ADCY5	chr3:123001142-123167392	MSI2_KD_Total	MSI2_C_Total	NOTEST	0.0144613	0.0351163	1.27994	0	1	1	no	MSI2_KD_Poly	MSI2_C_Poly	NOTEST	0.015003	0	#NAME?	0	1	1	no
ADCY6	chr12:49159973-49182879	MSI2_KD_Total	MSI2_C_Total	OK	10.2706	9.82954	-0.0633232	-0.108618	0.87545	0.995438	no	MSI2_KD_Poly	MSI2_C_Poly	OK	10.6287	11.9747	0.172022	0.297244	0.66995	0.919604	no
ADCY7	chr16:50300450-50352045	MSI2_KD_Total	MSI2_C_Total	OK	17.4481	18.5146	0.0855894	0.163897	0.81335	0.984274	no	MSI2_KD_Poly	MSI2_C_Poly	OK	7.91426	8.76494	0.147291	0.244391	0.71665	0.945678	no
ADCY8	chr8:131792546-132052835	MSI2_KD_Total	MSI2_C_Total	NOTEST	0	0	0	0	1	1	no	MSI2_KD_Poly	MSI2_C_Poly	NOTEST	0	0	0	0	1	1	no
ADCY9	chr16:4012649-4166186	MSI2_KD_Total	MSI2_C_Total	OK	0.846871	0.983551	0.215857	0.206312	0.7496	0.960818	no	MSI2_KD_Poly	MSI2_C_Poly	OK	1.13054	1.50742	0.415072	0.447417	0.54055	0.81901	no
ADCYAP1	chr18:904943-912173	MSI2_KD_Total	MSI2_C_Total	OK	8.87214	9.86926	0.15366	0.232785	0.742	0.957495	no	MSI2_KD_Poly	MSI2_C_Poly	OK	8.96356	10.0301	0.162194	0.244491	0.73045	0.952667	no
ADCYAP1R1	chr7:31092075-31151093	MSI2_KD_Total	MSI2_C_Total	NOTEST	0.0116456	0.0101175	-0.20293	0	1	1	no	MSI2_KD_Poly	MSI2_C_Poly	NOTEST	0.0293341	0.0209694	-0.484295	0	1	1	no
ADD1	chr4:2845583-2931802	MSI2_KD_Total	MSI2_C_Total	OK	28.0348	26.9666	-0.0560411	-0.112727	0.87095	0.995077	no	MSI2_KD_Poly	MSI2_C_Poly	OK	14.9638	16.7303	0.160983	0.304443	0.6678	0.918119	no
ADD2	chr2:70889215-70995375	MSI2_KD_Total	MSI2_C_Total	OK	3.70964	4.52223	0.285754	0.419868	0.5728	0.847512	no	MSI2_KD_Poly	MSI2_C_Poly	OK	3.0368	3.58053	0.237623	0.325071	0.6483	0.905009	no
ADD3	chr10:111705316-111895323	MSI2_KD_Total	MSI2_C_Total	OK	25.5459	26.3871	0.0467382	0.0951912	0.8887	0.996224	no	MSI2_KD_Poly	MSI2_C_Poly	OK	4.63233	2.97659	-0.638077	-0.937985	0.1912	0.404765	no
ADD3-AS1	chr10:111705316-111895323	MSI2_KD_Total	MSI2_C_Total	NOTEST	0.132445	0.156774	0.243289	0	1	1	no	MSI2_KD_Poly	MSI2_C_Poly	NOTEST	0.206086	0.168575	-0.289858	0	1	1	no
ADGB	chr6:146920135-147136597	MSI2_KD_Total	MSI2_C_Total	NOTEST	0.00666849	0.00409091	-0.704937	0	1	1	no	MSI2_KD_Poly	MSI2_C_Poly	NOTEST	0.00592249	0	#NAME?	0	1	1	no
ADGRA1	chr10:134901507-134945179	MSI2_KD_Total	MSI2_C_Total	NOTEST	0.00550766	0	#NAME?	0	1	1	no	MSI2_KD_Poly	MSI2_C_Poly	NOTEST	0.0145249	0	#NAME?	0	1	1	no
ADGRA1-AS1	chr10:134898752-134900201	MSI2_KD_Total	MSI2_C_Total	NOTEST	0	0	0	0	1	1	no	MSI2_KD_Poly	MSI2_C_Poly	NOTEST	0	0	0	0	1	1	no
ADGRA2	chr8:37654400-37707431	MSI2_KD_Total	MSI2_C_Total	OK	0.586692	0.487849	-0.266169	-0.136722	0.8627	0.994252	no	MSI2_KD_Poly	MSI2_C_Poly	OK	1.14609	1.45302	0.342338	0.191432	0.7889	0.975781	no
ADGRA3	chr4:22388996-22517677	MSI2_KD_Total	MSI2_C_Total	OK	6.72498	6.00838	-0.162554	-0.254391	0.71145	0.943081	no	MSI2_KD_Poly	MSI2_C_Poly	OK	3.02347	2.13511	-0.501898	-0.631822	0.3613	0.630715	no
ADGRB1	chr8:143545376-143626368	MSI2_KD_Total	MSI2_C_Total	NOTEST	0.0329954	0.0137172	-1.26628	0	1	1	no	MSI2_KD_Poly	MSI2_C_Poly	NOTEST	0.0111705	0.0187119	0.744264	0	1	1	no
ADGRB2	chr1:32192705-32229664	MSI2_KD_Total	MSI2_C_Total	OK	0.491003	0.589943	0.264845	0.178782	0.79705	0.978372	no	MSI2_KD_Poly	MSI2_C_Poly	OK	1.473	2.31312	0.651081	0.696775	0.3059	0.563287	no
ADGRB3	chr6:69345631-70099403	MSI2_KD_Total	MSI2_C_Total	OK	0.900428	0.955993	0.0863888	0.0827742	0.89345	0.996241	no	MSI2_KD_Poly	MSI2_C_Poly	NOTEST	0.357578	0.314187	-0.186635	0	1	1	no
ADGRD1	chr12:131438451-131626008	MSI2_KD_Total	MSI2_C_Total	NOTEST	0.485376	0.507302	0.0637414	0	1	1	no	MSI2_KD_Poly	MSI2_C_Poly	NOTEST	0.348377	0.373368	0.0999472	0	1	1	no
ADGRE1	chr19:6887559-6940464	MSI2_KD_Total	MSI2_C_Total	NOTEST	0.497662	0.517816	0.0572723	0	1	1	no	MSI2_KD_Poly	MSI2_C_Poly	OK	0.933343	1.11961	0.262518	0.194629	0.8201	0.986231	no
ADGRE2	chr19:14800851-14889353	MSI2_KD_Total	MSI2_C_Total	OK	7.62313	6.98408	-0.126312	-0.190935	0.78795	0.975532	no	MSI2_KD_Poly	MSI2_C_Poly	OK	2.96279	2.9171	-0.0224199	-0.028338	0.9681	0.998635	no
ADGRE3	chr19:14729928-14785730	MSI2_KD_Total	MSI2_C_Total	NOTEST	0	0	0	0	1	1	no	MSI2_KD_Poly	MSI2_C_Poly	NOTEST	0	0	0	0	1	1	no
ADGRE4P	chr19:6952510-6990857	MSI2_KD_Total	MSI2_C_Total	NOTEST	0	0.0278657	inf	0	1	1	no	MSI2_KD_Poly	MSI2_C_Poly	NOTEST	0	0.00841781	inf	0	1	1	no
ADGRE5	chr19:14491955-14519537	MSI2_KD_Total	MSI2_C_Total	OK	13.5627	13.2699	-0.0314842	-0.0523418	0.941	0.99825	no	MSI2_KD_Poly	MSI2_C_Poly	OK	18.736	28.4897	0.604629	1.11177	0.11295	0.272853	no
ADGRF1	chr6:46965439-47010099	MSI2_KD_Total	MSI2_C_Total	NOTEST	0	0	0	0	1	1	no	MSI2_KD_Poly	MSI2_C_Poly	NOTEST	0	0	0	0	1	1	no
ADGRF2	chr6:47624325-47665533	MSI2_KD_Total	MSI2_C_Total	NOTEST	0.020602	0.018049	-0.190867	0	1	1	no	MSI2_KD_Poly	MSI2_C_Poly	NOTEST	0.00473753	0	#NAME?	0	1	1	no
ADGRF3	chr2:26531040-26618759	MSI2_KD_Total	MSI2_C_Total	NOTEST	0.07427	0.112438	0.598279	0	1	1	no	MSI2_KD_Poly	MSI2_C_Poly	NOTEST	0.0495968	0.0891552	0.846072	0	1	1	no
ADGRF4	chr6:47666288-47689757	MSI2_KD_Total	MSI2_C_Total	NOTEST	0	0.0168644	inf	0	1	1	no	MSI2_KD_Poly	MSI2_C_Poly	NOTEST	0.0197847	0	#NAME?	0	1	1	no
ADGRF5	chr6:46820241-46922675	MSI2_KD_Total	MSI2_C_Total	NOTEST	0	0	0	0	1	1	no	MSI2_KD_Poly	MSI2_C_Poly	NOTEST	0	0	0	0	1	1	no
ADGRG1	chr16:57653604-57698951	MSI2_KD_Total	MSI2_C_Total	OK	1.91019	1.97118	0.045347	0.0402158	0.9511	0.99825	no	MSI2_KD_Poly	MSI2_C_Poly	OK	3.05846	3.93958	0.365237	0.383728	0.56315	0.83962	no
ADGRG2	chrX:19007424-19140755	MSI2_KD_Total	MSI2_C_Total	NOTEST	0.0792227	0.0310954	-1.34921	0	1	1	no	MSI2_KD_Poly	MSI2_C_Poly	NOTEST	0.0446179	0.00554401	-3.00862	0	1	1	no
ADGRG3	chr16:57702156-57723290	MSI2_KD_Total	MSI2_C_Total	NOTEST	0.33012	0.281745	-0.228599	0	1	1	no	MSI2_KD_Poly	MSI2_C_Poly	OK	0.733582	0.926798	0.337296	0.23699	0.7403	0.95707	no
ADGRG4	chrX:135383121-135499047	MSI2_KD_Total	MSI2_C_Total	NOTEST	0.00610986	0	#NAME?	0	1	1	no	MSI2_KD_Poly	MSI2_C_Poly	NOTEST	0	0	0	0	1	1	no
ADGRG5	chr16:57576332-57611100	MSI2_KD_Total	MSI2_C_Total	NOTEST	0.0942057	0.0730291	-0.367343	0	1	1	no	MSI2_KD_Poly	MSI2_C_Poly	NOTEST	0.154686	0.31056	1.00553	0	1	1	no
ADGRG6	chr6:142623055-142767403	MSI2_KD_Total	MSI2_C_Total	OK	14.4878	15.2964	0.0783538	0.103981	0.8706	0.995053	no	MSI2_KD_Poly	MSI2_C_Poly	OK	2.86447	1.7536	-0.707949	-0.797655	0.76415	0.966665	no
ADGRG7	chr3:100328432-100414325	MSI2_KD_Total	MSI2_C_Total	NOTEST	0.0241329	0	#NAME?	0	1	1	no	MSI2_KD_Poly	MSI2_C_Poly	NOTEST	0.0271403	0	#NAME?	0	1	1	no
ADGRL1	chr19:14247963-14316997	MSI2_KD_Total	MSI2_C_Total	OK	8.51253	8.59538	0.0139726	0.0254128	0.97135	0.998635	no	MSI2_KD_Poly	MSI2_C_Poly	OK	11.624	13.547	0.220873	0.425426	0.5523	0.82993	no
ADGRL2	chr1:82165454-82458422	MSI2_KD_Total	MSI2_C_Total	NOTEST	0.00343152	0.00553484	0.689696	0	1	1	no	MSI2_KD_Poly	MSI2_C_Poly	NOTEST	0.00400853	0.0068271	0.7682	0	1	1	no
ADGRL3	chr4:62362838-63027483	MSI2_KD_Total	MSI2_C_Total	NOTEST	0.102825	0.0890366	-0.207721	0	1	1	no	MSI2_KD_Poly	MSI2_C_Poly	NOTEST	0.0730314	0.0362907	-1.00891	0	1	1	no
ADGRL3-AS1	chr4:62362838-63027483	MSI2_KD_Total	MSI2_C_Total	NOTEST	0	0	0	0	1	1	no	MSI2_KD_Poly	MSI2_C_Poly	NOTEST	0	0	0	0	1	1	no
ADGRL4	chr1:79355448-79472495	MSI2_KD_Total	MSI2_C_Total	NOTEST	0.00809586	0	#NAME?	0	1	1	no	MSI2_KD_Poly	MSI2_C_Poly	NOTEST	0	0.0152084	inf	0	1	1	no
ADGRV1	chr5:89854616-90460033	MSI2_KD_Total	MSI2_C_Total	OK	13.671	15.0986	0.143301	0.302789	0.6653	0.916681	no	MSI2_KD_Poly	MSI2_C_Poly	OK	2.92278	1.97791	-0.563361	-1.0212	0.1506	0.339416	no
ADH1A	chr4:100010007-100222513	MSI2_KD_Total	MSI2_C_Total	NOTEST	0.0162045	0	#NAME?	0	1	1	no	MSI2_KD_Poly	MSI2_C_Poly	NOTEST	0	0	0	0	1	1	no
ADH1B	chr4:100227543-100242599	MSI2_KD_Total	MSI2_C_Total	NOTEST	0	0	0	0	1	1	no	MSI2_KD_Poly	MSI2_C_Poly	NOTEST	0	0	0	0	1	1	no
ADH1C	chr4:100257648-100274202	MSI2_KD_Total	MSI2_C_Total	NOTEST	0	0	0	0	1	1	no	MSI2_KD_Poly	MSI2_C_Poly	NOTEST	0	0	0	0	1	1	no
ADH4	chr4:100010007-100222513	MSI2_KD_Total	MSI2_C_Total	NOTEST	0.0482698	0.0322717	-0.580851	0	1	1	no	MSI2_KD_Poly	MSI2_C_Poly	NOTEST	0	0	0	0	1	1	no
ADH5	chr4:99992129-100009939	MSI2_KD_Total	MSI2_C_Total	OK	37.119	40.7646	0.135161	0.261802	0.70555	0.940152	no	MSI2_KD_Poly	MSI2_C_Poly	OK	27.1664	31.0426	0.192426	0.36453	0.61005	0.877232	no
ADH6	chr4:100010007-100222513	MSI2_KD_Total	MSI2_C_Total	NOTEST	0.35635	0.2567	-0.473212	0	1	1	no	MSI2_KD_Poly	MSI2_C_Poly	NOTEST	0.119423	0.020034	-2.57555	0	1	1	no
ADH7	chr4:100333417-100356667	MSI2_KD_Total	MSI2_C_Total	NOTEST	0	0	0	0	1	1	no	MSI2_KD_Poly	MSI2_C_Poly	NOTEST	0	0	0	0	1	1	no
ADHFE1	chr8:67344717-67381044	MSI2_KD_Total	MSI2_C_Total	NOTEST	0.0304691	0.0736662	1.27366	0	1	1	no	MSI2_KD_Poly	MSI2_C_Poly	NOTEST	0.0283534	0.0170059	-0.737482	0	1	1	no
ADI1	chr2:3501689-3523350	MSI2_KD_Total	MSI2_C_Total	OK	24.3921	22.0375	-0.146457	-0.240961	0.7354	0.955172	no	MSI2_KD_Poly	MSI2_C_Poly	OK	66.0452	74.0514	0.165074	0.327409	0.63895	0.898404	no
ADIG	chr20:37209837-37217106	MSI2_KD_Total	MSI2_C_Total	NOTEST	0	0.0780512	inf	0	1	1	no	MSI2_KD_Poly	MSI2_C_Poly	NOTEST	0	0	0	0	1	1	no
ADIPOQ	chr3:186560462-186576252	MSI2_KD_Total	MSI2_C_Total	NOTEST	0	0	0	0	1	1	no	MSI2_KD_Poly	MSI2_C_Poly	NOTEST	0	0.011977	inf	0	1	1	no
ADIPOQ-AS1	chr3:186560462-186576252	MSI2_KD_Total	MSI2_C_Total	NOTEST	0.0356507	0.050463	0.501297	0	1	1	no	MSI2_KD_Poly	MSI2_C_Poly	NOTEST	0.0815741	0.0762497	-0.0973794	0	1	1	no
ADIPOR1	chr1:202909952-202927700	MSI2_KD_Total	MSI2_C_Total	OK	82.2213	73.8438	-0.155036	-0.317207	0.652	0.907679	no	MSI2_KD_Poly	MSI2_C_Poly	OK	250.94	250.113	-0.0047605	-0.0102774	0.98925	0.999007	no
ADIPOR2	chr12:1800246-1897845	MSI2_KD_Total	MSI2_C_Total	OK	31.7345	30.6677	-0.0493342	-0.098821	0.8818	0.996045	no	MSI2_KD_Poly	MSI2_C_Poly	OK	41.8709	37.7241	-0.150462	-0.310799	0.65985	0.912984	no
ADIRF	chr10:88728187-88769960	MSI2_KD_Total	MSI2_C_Total	NOTEST	0	0	0	0	1	1	no	MSI2_KD_Poly	MSI2_C_Poly	NOTEST	0.0846556	0.0828012	-0.0319531	0	1	1	no
ADK	chr10:75910942-76469061	MSI2_KD_Total	MSI2_C_Total	OK	24.5284	27.7204	0.176496	0.313145	0.65945	0.912673	no	MSI2_KD_Poly	MSI2_C_Poly	OK	20.8111	20.9796	0.0116325	0.0205398	0.97725	0.998727	no
ADM	chr11:10326526-10328949	MSI2_KD_Total	MSI2_C_Total	OK	0.491573	0.612278	0.31678	0.215463	0.75445	0.962679	no	MSI2_KD_Poly	MSI2_C_Poly	OK	0.638458	1.15931	0.860604	0.607113	0.4176	0.694307	no
ADM2	chr22:50919984-50924866	MSI2_KD_Total	MSI2_C_Total	OK	2.28891	2.02639	-0.175754	-0.186412	0.7882	0.975579	no	MSI2_KD_Poly	MSI2_C_Poly	OK	5.51717	5.37363	-0.0380301	-0.0544554	0.93985	0.99825	no
ADM5	chr19:50191941-50194247	MSI2_KD_Total	MSI2_C_Total	OK	1.13856	1.2744	0.162611	0.121109	0.85875	0.993742	no	MSI2_KD_Poly	MSI2_C_Poly	OK	2.15689	2.23419	0.0508007	0.0454192	0.94985	0.99825	no
ADNP	chr20:49505454-49575060	MSI2_KD_Total	MSI2_C_Total	OK	19.6133	18.9738	-0.0478253	-0.077379	0.91255	0.997704	no	MSI2_KD_Poly	MSI2_C_Poly	OK	4.97048	3.3346	-0.575872	-0.606291	0.4151	0.691444	no
ADNP-AS1	chr20:49505454-49575060	MSI2_KD_Total	MSI2_C_Total	OK	1.50775	2.0018	0.408904	0.0728101	0.7587	0.964859	no	MSI2_KD_Poly	MSI2_C_Poly	OK	0.529603	0.336041	-0.656276	-0.0883239	0.7007	0.937588	no
ADNP2	chr18:77866914-77898228	MSI2_KD_Total	MSI2_C_Total	OK	14.8838	15.0425	0.0152955	0.0285988	0.96835	0.998635	no	MSI2_KD_Poly	MSI2_C_Poly	OK	6.0535	4.59813	-0.396725	-0.616695	0.3747	0.646214	no
ADO	chr10:64564515-64568239	MSI2_KD_Total	MSI2_C_Total	OK	16.7223	15.7003	-0.0909773	-0.160494	0.82195	0.986468	no	MSI2_KD_Poly	MSI2_C_Poly	OK	13.0423	11.5539	-0.174816	-0.298315	0.66275	0.914989	no
ADORA1	chr1:203096835-203136533	MSI2_KD_Total	MSI2_C_Total	NOTEST	0.0119578	0	#NAME?	0	1	1	no	MSI2_KD_Poly	MSI2_C_Poly	NOTEST	0	0.0108103	inf	0	1	1	no
ADORA2A	chr22:24666784-24890783	MSI2_KD_Total	MSI2_C_Total	NOTEST	0	0.113462	inf	0	1	1	no	MSI2_KD_Poly	MSI2_C_Poly	OK	8.97493	10.6694	0.249506	0.264801	0.7137	0.944271	no
ADORA2A-AS1	chr22:24666784-24890783	MSI2_KD_Total	MSI2_C_Total	NOTEST	0.111911	0.108925	-0.0390169	0	1	1	no	MSI2_KD_Poly	MSI2_C_Poly	NOTEST	0.079524	0.0808113	0.0231667	0	1	1	no
ADORA2B	chr17:15848230-15879210	MSI2_KD_Total	MSI2_C_Total	OK	4.87159	4.36653	-0.157905	-0.15573	0.8269	0.987454	no	MSI2_KD_Poly	MSI2_C_Poly	OK	11.3236	12.3795	0.128619	0.180422	0.7983	0.979061	no
ADORA3	chr1:112025969-112106625	MSI2_KD_Total	MSI2_C_Total	NOTEST	0.218901	0.126036	-0.796447	0	1	1	no	MSI2_KD_Poly	MSI2_C_Poly	NOTEST	0.164552	0.135036	-0.285205	0	1	1	no
ADPGK	chr15:73043707-73090540	MSI2_KD_Total	MSI2_C_Total	OK	18.5147	18.452	-0.0048997	-0.00830006	0.9893	0.999007	no	MSI2_KD_Poly	MSI2_C_Poly	OK	21.4383	21.8934	0.0303039	0.0528372	0.9411	0.99825	no
ADPGK-AS1	chr15:73043707-73090540	MSI2_KD_Total	MSI2_C_Total	NOTEST	0.266506	0.366745	0.460605	0	1	1	no	MSI2_KD_Poly	MSI2_C_Poly	NOTEST	0.0841215	0.0187039	-2.16913	0	1	1	no
ADPRH	chr3:119298279-119308792	MSI2_KD_Total	MSI2_C_Total	OK	1.44292	1.3691	-0.0757683	-0.0673384	0.92545	0.997766	no	MSI2_KD_Poly	MSI2_C_Poly	OK	1.88783	1.88854	0.000539919	0.00055975	0.99925	0.99962	no
ADPRHL1	chr13:114076254-114107839	MSI2_KD_Total	MSI2_C_Total	OK	2.10823	1.90144	-0.148935	-0.128924	0.8479	0.991961	no	MSI2_KD_Poly	MSI2_C_Poly	OK	9.01517	13.3609	0.56759	0.80065	0.28295	0.533154	no
ADPRHL2	chr1:36554452-36559533	MSI2_KD_Total	MSI2_C_Total	OK	8.99987	9.42089	0.0659591	0.0823543	0.9035	0.997198	no	MSI2_KD_Poly	MSI2_C_Poly	OK	38.4804	52.0855	0.436758	0.793359	0.25785	0.499619	no
ADPRM	chr17:10600926-10614875	MSI2_KD_Total	MSI2_C_Total	OK	9.24675	9.79746	0.0834623	0.110433	0.87745	0.995773	no	MSI2_KD_Poly	MSI2_C_Poly	OK	10.465	10.0561	-0.0575007	-0.0770813	0.9076	0.997596	no
ADRA1A	chr8:26605666-26722922	MSI2_KD_Total	MSI2_C_Total	NOTEST	0	0.0162562	inf	0	1	1	no	MSI2_KD_Poly	MSI2_C_Poly	NOTEST	0	0	0	0	1	1	no
ADRA1B	chr5:159343739-159400017	MSI2_KD_Total	MSI2_C_Total	NOTEST	0	0	0	0	1	1	no	MSI2_KD_Poly	MSI2_C_Poly	NOTEST	0.0130368	0	#NAME?	0	1	1	no
ADRA1D	chr20:4201277-4229659	MSI2_KD_Total	MSI2_C_Total	NOTEST	0.200418	0.31305	0.643379	0	1	1	no	MSI2_KD_Poly	MSI2_C_Poly	OK	1.70591	1.8998	0.155304	0.139284	0.8511	0.992362	no
ADRA2A	chr10:112836789-112840662	MSI2_KD_Total	MSI2_C_Total	NOTEST	0	0	0	0	1	1	no	MSI2_KD_Poly	MSI2_C_Poly	NOTEST	0	0	0	0	1	1	no
ADRA2B	chr2:96778622-96781984	MSI2_KD_Total	MSI2_C_Total	NOTEST	0.0168853	0.0125676	-0.426053	0	1	1	no	MSI2_KD_Poly	MSI2_C_Poly	NOTEST	0	0	0	0	1	1	no
ADRA2C	chr4:3768295-3770253	MSI2_KD_Total	MSI2_C_Total	NOTEST	0.16854	0.0887156	-0.92583	0	1	1	no	MSI2_KD_Poly	MSI2_C_Poly	OK	0.461307	1.01401	1.13628	0.621062	0.3648	0.634753	no
ADRB1	chr10:115803805-115806667	MSI2_KD_Total	MSI2_C_Total	NOTEST	0.166742	0.210491	0.336145	0	1	1	no	MSI2_KD_Poly	MSI2_C_Poly	NOTEST	0.106162	0.128434	0.27476	0	1	1	no
ADRB2	chr5:148206155-148208197	MSI2_KD_Total	MSI2_C_Total	NOTEST	0.376004	0.290282	-0.37329	0	1	1	no	MSI2_KD_Poly	MSI2_C_Poly	NOTEST	0.24593	0.20733	-0.246321	0	1	1	no
ADRB3	chr8:37820513-37824184	MSI2_KD_Total	MSI2_C_Total	NOTEST	0	0	0	0	1	1	no	MSI2_KD_Poly	MSI2_C_Poly	NOTEST	0	0	0	0	1	1	no
ADRBK1	chr11:67033904-67054029	MSI2_KD_Total	MSI2_C_Total	OK	26.2182	29.0874	0.149827	0.279314	0.6821	0.927007	no	MSI2_KD_Poly	MSI2_C_Poly	OK	78.7125	115.557	0.553936	1.16116	0.09475	0.237935	no
ADRBK2	chr22:25960860-26125258	MSI2_KD_Total	MSI2_C_Total	OK	2.64318	3.00421	0.184711	0.276459	0.6786	0.92479	no	MSI2_KD_Poly	MSI2_C_Poly	OK	1.27874	0.86251	-0.568111	-0.662047	0.3509	0.61855	no
ADRM1	chr20:60877951-60883918	MSI2_KD_Total	MSI2_C_Total	OK	42.7131	38.8936	-0.135146	-0.233182	0.74385	0.95827	no	MSI2_KD_Poly	MSI2_C_Poly	OK	102.464	120.89	0.238571	0.475591	0.5082	0.788089	no
ADSL	chr22:40742503-40762575	MSI2_KD_Total	MSI2_C_Total	OK	64.7143	62.4032	-0.0524652	-0.0993621	0.88735	0.996203	no	MSI2_KD_Poly	MSI2_C_Poly	OK	171.421	203.939	0.25059	0.530139	0.44545	0.724047	no
ADSS	chr1:244571793-244615436	MSI2_KD_Total	MSI2_C_Total	OK	30.3339	24.3715	-0.315735	-0.59412	0.3914	0.665678	no	MSI2_KD_Poly	MSI2_C_Poly	OK	9.98568	6.77542	-0.559551	-0.843488	0.218	0.444857	no
ADSSL1	chr14:105190533-105213647	MSI2_KD_Total	MSI2_C_Total	OK	3.81125	4.34437	0.188883	0.207885	0.7729	0.969813	no	MSI2_KD_Poly	MSI2_C_Poly	OK	8.40472	11.4303	0.443587	0.652818	0.3625	0.632059	no
ADTRP	chr6:11713887-11779280	MSI2_KD_Total	MSI2_C_Total	OK	2.17004	1.958	-0.148341	-0.132977	0.845	0.991117	no	MSI2_KD_Poly	MSI2_C_Poly	OK	1.68698	1.74199	0.0462998	0.03914	0.9545	0.99825	no
AEBP1	chr7:44143959-44154164	MSI2_KD_Total	MSI2_C_Total	OK	10.5023	10.0686	-0.0608472	-0.112854	0.8748	0.995438	no	MSI2_KD_Poly	MSI2_C_Poly	OK	4.59519	5.48476	0.255303	0.414924	0.5596	0.836496	no
AEBP2	chr12:19592607-19675173	MSI2_KD_Total	MSI2_C_Total	OK	8.4086	9.21227	0.131691	0.230649	0.74385	0.95827	no	MSI2_KD_Poly	MSI2_C_Poly	OK	3.07471	1.93671	-0.666843	-0.864764	0.21285	0.437016	no
AEN	chr15:89164526-89175512	MSI2_KD_Total	MSI2_C_Total	OK	13.1322	10.9939	-0.2564	-0.41732	0.54315	0.821358	no	MSI2_KD_Poly	MSI2_C_Poly	OK	36.4592	38.5122	0.0790321	0.150103	0.8299	0.988347	no
AES	chr19:3052907-3062964	MSI2_KD_Total	MSI2_C_Total	OK	118.385	116.351	-0.0250003	-0.0518812	0.9415	0.99825	no	MSI2_KD_Poly	MSI2_C_Poly	OK	426.056	589.202	0.46772	1.02108	0.15395	0.344968	no
AFAP1	chr4:7755816-7942023	MSI2_KD_Total	MSI2_C_Total	OK	1.48513	1.57573	0.0854312	0.0723711	0.91495	0.997704	no	MSI2_KD_Poly	MSI2_C_Poly	OK	0.694658	0.797613	0.199386	0.150931	0.82175	0.986425	no
AFAP1-AS1	chr4:7755816-7942023	MSI2_KD_Total	MSI2_C_Total	OK	2.99366	2.83361	-0.079273	-0.098186	0.89245	0.996241	no	MSI2_KD_Poly	MSI2_C_Poly	OK	2.69517	2.11934	-0.346762	-0.462833	0.5166	0.796236	no
AFAP1L1	chr5:148651400-148721367	MSI2_KD_Total	MSI2_C_Total	OK	0.425987	0.549556	0.367458	0.309637	0.6578	0.911615	no	MSI2_KD_Poly	MSI2_C_Poly	OK	0.538844	0.368307	-0.548958	-0.474504	0.512	0.791784	no
AFAP1L2	chr10:116054582-116164537	MSI2_KD_Total	MSI2_C_Total	NOTEST	0	0	0	0	1	1	no	MSI2_KD_Poly	MSI2_C_Poly	NOTEST	0	0	0	0	1	1	no
AFF1	chr4:87856153-88062206	MSI2_KD_Total	MSI2_C_Total	OK	12.5159	13.1337	0.069517	0.135692	0.8451	0.991117	no	MSI2_KD_Poly	MSI2_C_Poly	OK	3.30742	2.05881	-0.683892	-1.04788	0.1351	0.312656	no
AFF2	chrX:147582138-148082193	MSI2_KD_Total	MSI2_C_Total	NOTEST	0.00141919	0	#NAME?	0	1	1	no	MSI2_KD_Poly	MSI2_C_Poly	NOTEST	0	0	0	0	1	1	no
AFF3	chr2:100163715-100759037	MSI2_KD_Total	MSI2_C_Total	NOTEST	0	0	0	0	1	1	no	MSI2_KD_Poly	MSI2_C_Poly	NOTEST	0.0053104	0	#NAME?	0	1	1	no
AFF4	chr5:132211070-132299354	MSI2_KD_Total	MSI2_C_Total	OK	30.0098	28.7104	-0.0638633	-0.135699	0.85005	0.992338	no	MSI2_KD_Poly	MSI2_C_Poly	OK	5.92658	3.396	-0.803362	-1.42819	0.04355	0.127801	no
AFG3L1P	chr16:90036182-90067195	MSI2_KD_Total	MSI2_C_Total	OK	5.81266	5.04996	-0.202926	-0.206428	0.76635	0.967585	no	MSI2_KD_Poly	MSI2_C_Poly	OK	3.47202	2.91943	-0.250089	-0.181188	0.8157	0.985027	no
AFG3L2	chr18:12307667-12377275	MSI2_KD_Total	MSI2_C_Total	OK	46.8512	46.7352	-0.00357838	-0.00579442	0.99275	0.999155	no	MSI2_KD_Poly	MSI2_C_Poly	OK	26.2883	26.848	0.0303953	0.0382054	0.95655	0.99825	no
AFM	chr4:74347461-74369718	MSI2_KD_Total	MSI2_C_Total	NOTEST	0.0468997	0.040577	-0.208917	0	1	1	no	MSI2_KD_Poly	MSI2_C_Poly	NOTEST	0.0197715	0.0350474	0.825888	0	1	1	no
AFMID	chr17:76183397-76203782	MSI2_KD_Total	MSI2_C_Total	OK	25.7754	26.3421	0.0313787	0.0504732	0.94105	0.99825	no	MSI2_KD_Poly	MSI2_C_Poly	OK	73.8917	101.094	0.452219	0.899569	0.186	0.396732	no
AFP	chr4:74301935-74321502	MSI2_KD_Total	MSI2_C_Total	OK	2.35824	2.85498	0.275772	0.282588	0.69085	0.932031	no	MSI2_KD_Poly	MSI2_C_Poly	OK	1.60012	1.34099	-0.25488	-0.219051	0.7512	0.961562	no
AFTPH	chr2:64751438-64820138	MSI2_KD_Total	MSI2_C_Total	OK	11.6123	11.5527	-0.00743026	-0.0130751	0.98595	0.998864	no	MSI2_KD_Poly	MSI2_C_Poly	OK	3.6255	2.15368	-0.751373	-0.949257	0.1865	0.397473	no
AGA	chr4:178351928-178363657	MSI2_KD_Total	MSI2_C_Total	OK	3.73348	3.92244	0.0712322	0.0810327	0.91015	0.997596	no	MSI2_KD_Poly	MSI2_C_Poly	OK	3.09045	2.57485	-0.263325	-0.269489	0.6912	0.932165	no
AGAP1	chr2:236402732-237040444	MSI2_KD_Total	MSI2_C_Total	OK	6.09465	6.37874	0.0657275	0.109593	0.8624	0.994252	no	MSI2_KD_Poly	MSI2_C_Poly	OK	3.75521	3.56455	-0.0751709	-0.0877591	0.8936	0.996241	no
AGAP1-IT1	chr2:236402732-237040444	MSI2_KD_Total	MSI2_C_Total	NOTEST	0.299386	0.362265	0.275038	0	1	1	no	MSI2_KD_Poly	MSI2_C_Poly	OK	0.912415	1.51961	0.735941	0.138198	0.73555	0.955288	no
AGAP11	chr10:88728187-88769960	MSI2_KD_Total	MSI2_C_Total	OK	2.06043	1.87215	-0.138247	-0.143695	0.8366	0.989158	no	MSI2_KD_Poly	MSI2_C_Poly	OK	1.23901	0.790241	-0.648829	-0.592365	0.3757	0.647453	no
AGAP2	chr12:58118075-58135944	MSI2_KD_Total	MSI2_C_Total	OK	0.987418	0.949437	-0.0565885	-0.0517677	0.94085	0.99825	no	MSI2_KD_Poly	MSI2_C_Poly	OK	1.39287	1.60337	0.203041	0.221243	0.7524	0.961931	no
AGAP2-AS1	chr12:58118075-58135944	MSI2_KD_Total	MSI2_C_Total	NOTEST	0.100686	0.150071	0.575786	0	1	1	no	MSI2_KD_Poly	MSI2_C_Poly	NOTEST	0	0.0359219	inf	0	1	1	no
AGAP3	chr7:150782917-150841523	MSI2_KD_Total	MSI2_C_Total	OK	20.1564	19.5144	-0.0466994	-0.0736513	0.9132	0.997704	no	MSI2_KD_Poly	MSI2_C_Poly	OK	54.6424	75.4968	0.466394	0.872546	0.2081	0.430007	no
AGAP4	chr10:46321039-46349325	MSI2_KD_Total	MSI2_C_Total	NOTEST	0.101048	0.0615559	-0.715069	0	1	1	no	MSI2_KD_Poly	MSI2_C_Poly	NOTEST	0.0144704	0.00682732	-1.08372	0	1	1	no
AGAP5	chr10:75434032-75457554	MSI2_KD_Total	MSI2_C_Total	OK	0.828958	0.998297	0.268169	0.228087	0.7373	0.956116	no	MSI2_KD_Poly	MSI2_C_Poly	NOTEST	0.450157	0.384966	-0.225697	0	1	1	no
AGAP6	chr10:51748077-51770259	MSI2_KD_Total	MSI2_C_Total	OK	1.33725	1.3448	0.008114	0.00689409	0.99285	0.999155	no	MSI2_KD_Poly	MSI2_C_Poly	OK	0.535421	0.495019	-0.113191	-0.0796294	0.9112	0.997699	no
AGAP7P	chr10:51371378-51734610	MSI2_KD_Total	MSI2_C_Total	NOTEST	0	0	0	0	1	1	no	MSI2_KD_Poly	MSI2_C_Poly	NOTEST	0	0	0	0	1	1	no
AGAP9	chr10:48215723-48237508	MSI2_KD_Total	MSI2_C_Total	NOTEST	0	0	0	0	1	1	no	MSI2_KD_Poly	MSI2_C_Poly	NOTEST	0	0	0	0	1	1	no
AGBL1	chr15:86685241-87572283	MSI2_KD_Total	MSI2_C_Total	NOTEST	0	0	0	0	1	1	no	MSI2_KD_Poly	MSI2_C_Poly	NOTEST	0	0	0	0	1	1	no
AGBL1-AS1	chr15:86685241-87572283	MSI2_KD_Total	MSI2_C_Total	NOTEST	0	0	0	0	1	1	no	MSI2_KD_Poly	MSI2_C_Poly	NOTEST	0	0	0	0	1	1	no
AGBL2	chr11:47681142-47736928	MSI2_KD_Total	MSI2_C_Total	NOTEST	0.0318627	0.0579708	0.86346	0	1	1	no	MSI2_KD_Poly	MSI2_C_Poly	NOTEST	0.0168616	0.0355699	1.07691	0	1	1	no
AGBL3	chr7:134671258-134855578	MSI2_KD_Total	MSI2_C_Total	NOTEST	0.091836	0.121416	0.402824	0	1	1	no	MSI2_KD_Poly	MSI2_C_Poly	NOTEST	0.0728012	0.0996022	0.452216	0	1	1	no
AGBL4	chr1:48998526-50489626	MSI2_KD_Total	MSI2_C_Total	NOTEST	0.0216773	0	#NAME?	0	1	1	no	MSI2_KD_Poly	MSI2_C_Poly	NOTEST	0.0345793	0.0262219	-0.399136	0	1	1	no
AGBL4-IT1	chr1:48998526-50489626	MSI2_KD_Total	MSI2_C_Total	NOTEST	0	0	0	0	1	1	no	MSI2_KD_Poly	MSI2_C_Poly	NOTEST	0	0	0	0	1	1	no
AGBL5	chr2:27274490-27294567	MSI2_KD_Total	MSI2_C_Total	OK	14.6544	15.1278	0.0458734	0.0559645	0.939	0.99825	no	MSI2_KD_Poly	MSI2_C_Poly	OK	43.283	60.5405	0.484099	0.620022	0.3992	0.674237	no
AGBL5-AS1	chr2:27272550-27273132	MSI2_KD_Total	MSI2_C_Total	NOTEST	0.122634	0.23747	0.953392	0	1	1	no	MSI2_KD_Poly	MSI2_C_Poly	NOTEST	0.425684	0.252533	-0.75331	0	1	1	no
AGER	chr6_ssto_hap7:3496472-3499827	MSI2_KD_Total	MSI2_C_Total	OK	0.638982	0.711126	0.154329	0.115421	0.86565	0.994384	no	MSI2_KD_Poly	MSI2_C_Poly	NOTEST	0.352398	0.305946	-0.203926	0	1	1	no
AGFG1	chr2:228336847-228425938	MSI2_KD_Total	MSI2_C_Total	OK	14.5469	14.6213	0.00736044	0.014755	0.9833	0.998727	no	MSI2_KD_Poly	MSI2_C_Poly	OK	8.09816	6.14511	-0.398156	-0.721049	0.31275	0.572102	no
AGFG2	chr7:100136833-100165843	MSI2_KD_Total	MSI2_C_Total	OK	1.47737	1.72655	0.224862	0.233157	0.7338	0.954489	no	MSI2_KD_Poly	MSI2_C_Poly	OK	2.94746	3.41653	0.21306	0.280119	0.69045	0.93178	no
AGGF1	chr5:76326209-76361058	MSI2_KD_Total	MSI2_C_Total	OK	11.9457	11.4542	-0.0606209	-0.10974	0.87125	0.995116	no	MSI2_KD_Poly	MSI2_C_Poly	OK	4.58299	2.32128	-0.981368	-1.36977	0.05405	0.152184	no
AGK	chr7:141251077-141354209	MSI2_KD_Total	MSI2_C_Total	OK	10.5735	9.22283	-0.197178	-0.317156	0.65115	0.907012	no	MSI2_KD_Poly	MSI2_C_Poly	OK	4.09978	3.67996	-0.155857	-0.20386	0.76835	0.968422	no
AGL	chr1:100315639-100389579	MSI2_KD_Total	MSI2_C_Total	OK	10.5138	10.4753	-0.00530072	-0.010001	0.9894	0.999007	no	MSI2_KD_Poly	MSI2_C_Poly	OK	1.48311	0.96494	-0.620112	-0.743001	0.3196	0.580977	no
AGMAT	chr1:15853307-15911605	MSI2_KD_Total	MSI2_C_Total	NOTEST	0.0788127	0.0805251	0.0310092	0	1	1	no	MSI2_KD_Poly	MSI2_C_Poly	NOTEST	0.0165511	0.0154643	-0.0979855	0	1	1	no
AGMO	chr7:15239942-15601640	MSI2_KD_Total	MSI2_C_Total	OK	1.63408	1.34673	-0.279017	-0.211224	0.78515	0.974642	no	MSI2_KD_Poly	MSI2_C_Poly	OK	2.19701	1.87927	-0.225367	-0.198391	0.78445	0.974361	no
AGO1	chr1:36348809-36389899	MSI2_KD_Total	MSI2_C_Total	OK	19.9885	18.6712	-0.0983552	-0.200165	0.77305	0.969813	no	MSI2_KD_Poly	MSI2_C_Poly	OK	10.7013	8.94614	-0.258454	-0.494379	0.47735	0.75757	no
AGO2	chr8:141541263-141645646	MSI2_KD_Total	MSI2_C_Total	OK	29.2735	26.8353	-0.125465	-0.235658	0.73605	0.955429	no	MSI2_KD_Poly	MSI2_C_Poly	OK	11.6232	11.0156	-0.0774575	-0.132615	0.8523	0.992368	no
AGO3	chr1:36396682-36522063	MSI2_KD_Total	MSI2_C_Total	OK	10.1102	10.9344	0.113057	0.191401	0.77865	0.972113	no	MSI2_KD_Poly	MSI2_C_Poly	OK	8.55907	9.05559	0.0813543	0.138256	0.8428	0.990662	no
AGO4	chr1:36273827-36323490	MSI2_KD_Total	MSI2_C_Total	OK	7.19191	7.25751	0.0131	0.0234688	0.97405	0.998635	no	MSI2_KD_Poly	MSI2_C_Poly	OK	4.18635	2.83684	-0.561408	-0.873234	0.2072	0.428601	no
AGPAT1	chr6_ssto_hap7:3468303-3493616	MSI2_KD_Total	MSI2_C_Total	OK	9.66016	9.37925	-0.0425749	-0.0495748	0.94525	0.99825	no	MSI2_KD_Poly	MSI2_C_Poly	OK	32.3454	50.2297	0.634983	0.987617	0.17395	0.377758	no
AGPAT2	chr9:139567594-139581911	MSI2_KD_Total	MSI2_C_Total	OK	11.6489	10.5173	-0.147431	-0.190545	0.79195	0.976896	no	MSI2_KD_Poly	MSI2_C_Poly	OK	56.5292	86.2105	0.608868	1.16747	0.09935	0.246926	no
AGPAT3	chr21:45285115-45407475	MSI2_KD_Total	MSI2_C_Total	OK	27.7701	24.2614	-0.194872	-0.399343	0.57275	0.84747	no	MSI2_KD_Poly	MSI2_C_Poly	OK	38.0123	34.8081	-0.127046	-0.265364	0.7041	0.939487	no
AGPAT4	chr6:161551056-161695107	MSI2_KD_Total	MSI2_C_Total	OK	5.3144	5.71134	0.103924	0.165734	0.80565	0.981716	no	MSI2_KD_Poly	MSI2_C_Poly	OK	2.23829	2.76377	0.304241	0.43852	0.5243	0.803512	no
AGPAT4-IT1	chr6:161551056-161695107	MSI2_KD_Total	MSI2_C_Total	OK	4.28951	3.59725	-0.253917	-0.137566	0.85235	0.992368	no	MSI2_KD_Poly	MSI2_C_Poly	NOTEST	0.2824	0.258299	-0.128699	0	1	1	no
AGPAT5	chr8:6565877-6619021	MSI2_KD_Total	MSI2_C_Total	OK	27.307	25.0048	-0.127064	-0.255713	0.71075	0.942616	no	MSI2_KD_Poly	MSI2_C_Poly	OK	10.159	6.94484	-0.548752	-0.947767	0.1742	0.378175	no
AGPAT6	chr8:41386724-41482520	MSI2_KD_Total	MSI2_C_Total	OK	13.4065	13.2669	-0.0151068	-0.02331	0.97285	0.998635	no	MSI2_KD_Poly	MSI2_C_Poly	OK	18.0078	17.6848	-0.0261074	-0.0453962	0.9462	0.99825	no
AGPAT9	chr4:84457066-84527027	MSI2_KD_Total	MSI2_C_Total	OK	5.00286	5.09858	0.0273439	0.0357164	0.95985	0.99825	no	MSI2_KD_Poly	MSI2_C_Poly	OK	2.09296	2.01289	-0.0562784	-0.055589	0.93895	0.99825	no
AGPS	chr2:178257470-178408564	MSI2_KD_Total	MSI2_C_Total	OK	29.2356	26.9803	-0.115821	-0.22345	0.74025	0.957069	no	MSI2_KD_Poly	MSI2_C_Poly	OK	6.01709	4.16916	-0.52931	-0.845899	0.22155	0.449708	no
AGR2	chr7:16832263-16844738	MSI2_KD_Total	MSI2_C_Total	NOTEST	0	0	0	0	1	1	no	MSI2_KD_Poly	MSI2_C_Poly	NOTEST	0	0	0	0	1	1	no
AGR3	chr7:16899029-16921613	MSI2_KD_Total	MSI2_C_Total	NOTEST	0	0	0	0	1	1	no	MSI2_KD_Poly	MSI2_C_Poly	NOTEST	0	0	0	0	1	1	no
AGRN	chr1:955502-991499	MSI2_KD_Total	MSI2_C_Total	OK	13.8392	13.0288	-0.0870575	-0.160115	0.8195	0.98604	no	MSI2_KD_Poly	MSI2_C_Poly	OK	15.6532	20.2667	0.372654	0.7046	0.3114	0.57042	no
AGRP	chr16:67516473-67517716	MSI2_KD_Total	MSI2_C_Total	NOTEST	0.284441	0.0477166	-2.57557	0	1	1	no	MSI2_KD_Poly	MSI2_C_Poly	NOTEST	0	0	0	0	1	1	no
AGT	chr1:230838271-230850336	MSI2_KD_Total	MSI2_C_Total	NOTEST	0.011447	0	#NAME?	0	1	1	no	MSI2_KD_Poly	MSI2_C_Poly	NOTEST	0.0114	0.0225625	0.984897	0	1	1	no
AGTPBP1	chr9:88161453-88356944	MSI2_KD_Total	MSI2_C_Total	OK	7.03576	6.96126	-0.0153575	-0.0253139	0.972	0.998635	no	MSI2_KD_Poly	MSI2_C_Poly	OK	1.99443	1.33565	-0.578433	-0.641083	0.36845	0.639142	no
AGTR1	chr3:148415657-148460790	MSI2_KD_Total	MSI2_C_Total	NOTEST	0	0	0	0	1	1	no	MSI2_KD_Poly	MSI2_C_Poly	NOTEST	0	0	0	0	1	1	no
AGTR2	chrX:115301957-115306225	MSI2_KD_Total	MSI2_C_Total	NOTEST	0	0	0	0	1	1	no	MSI2_KD_Poly	MSI2_C_Poly	NOTEST	0	0	0	0	1	1	no
AGTRAP	chr1:11796141-11810828	MSI2_KD_Total	MSI2_C_Total	OK	21.8056	18.8377	-0.211075	-0.28272	0.6979	0.935746	no	MSI2_KD_Poly	MSI2_C_Poly	OK	126.714	181.205	0.516047	1.00368	0.16155	0.35738	no
AGXT	chr2:241808161-241818536	MSI2_KD_Total	MSI2_C_Total	NOTEST	0	0	0	0	1	1	no	MSI2_KD_Poly	MSI2_C_Poly	NOTEST	0	0	0	0	1	1	no
AGXT2	chr5:34998205-35048240	MSI2_KD_Total	MSI2_C_Total	NOTEST	0	0	0	0	1	1	no	MSI2_KD_Poly	MSI2_C_Poly	NOTEST	0.0161571	0	#NAME?	0	1	1	no
AHCTF1	chr1:247002401-247094726	MSI2_KD_Total	MSI2_C_Total	OK	22.9954	23.1358	0.0087817	0.0179467	0.9805	0.998727	no	MSI2_KD_Poly	MSI2_C_Poly	OK	3.94596	1.99372	-0.984913	-1.55409	0.02945	0.0930363	no
AHCTF1P1	chr2:162355577-162364413	MSI2_KD_Total	MSI2_C_Total	NOTEST	0.251749	0.1878	-0.422786	0	1	1	no	MSI2_KD_Poly	MSI2_C_Poly	NOTEST	0.0356541	0.0242429	-0.556503	0	1	1	no
AHCY	chr20:32868070-32899608	MSI2_KD_Total	MSI2_C_Total	OK	79.1696	68.0234	-0.218916	-0.443612	0.52535	0.804553	no	MSI2_KD_Poly	MSI2_C_Poly	OK	178.285	299.457	0.74816	1.54119	0.0271	0.0868864	no
AHCYL1	chr1:110527386-110566364	MSI2_KD_Total	MSI2_C_Total	OK	74.9666	72.3667	-0.0509229	-0.107274	0.87875	0.995853	no	MSI2_KD_Poly	MSI2_C_Poly	OK	20.2987	16.7404	-0.278057	-0.523141	0.46095	0.740879	no
AHCYL2	chr7:128864854-129070052	MSI2_KD_Total	MSI2_C_Total	OK	6.18794	5.99296	-0.0461911	-0.0731016	0.9204	0.997704	no	MSI2_KD_Poly	MSI2_C_Poly	OK	2.37602	2.17868	-0.125092	-0.156809	0.8233	0.98662	no
AHDC1	chr1:27860755-27930005	MSI2_KD_Total	MSI2_C_Total	OK	5.13921	4.49997	-0.191634	-0.293458	0.6774	0.924008	no	MSI2_KD_Poly	MSI2_C_Poly	OK	3.17864	3.54822	0.158687	0.233589	0.73085	0.952807	no
AHI1	chr6:135605109-135818903	MSI2_KD_Total	MSI2_C_Total	OK	13.9768	13.0829	-0.0953539	-0.174676	0.8128	0.984202	no	MSI2_KD_Poly	MSI2_C_Poly	OK	3.12168	1.50605	-1.05155	-1.37453	0.07165	0.190984	no
AHNAK	chr11:62201013-62314332	MSI2_KD_Total	MSI2_C_Total	OK	27.939	28.3786	0.0225201	0.0408299	0.9471	0.99825	no	MSI2_KD_Poly	MSI2_C_Poly	OK	3.3642	3.62313	0.106973	0.0717428	0.8763	0.99549	no
AHNAK2	chr14:105403590-105444694	MSI2_KD_Total	MSI2_C_Total	NOTEST	0.0355133	0.0368403	0.0529254	0	1	1	no	MSI2_KD_Poly	MSI2_C_Poly	NOTEST	0.00410811	0.00366607	-0.164243	0	1	1	no
AHR	chr7:17338275-17385775	MSI2_KD_Total	MSI2_C_Total	NOTEST	0.0478723	0.0394087	-0.280677	0	1	1	no	MSI2_KD_Poly	MSI2_C_Poly	NOTEST	0.0151136	0	#NAME?	0	1	1	no
AHRR	chr5:271735-438405	MSI2_KD_Total	MSI2_C_Total	NOTEST	0.305192	0.357979	0.230161	0	1	1	no	MSI2_KD_Poly	MSI2_C_Poly	NOTEST	0.459451	0.505789	0.138623	0	1	1	no
AHSA1	chr14:77924372-77935815	MSI2_KD_Total	MSI2_C_Total	OK	63.9782	62.5286	-0.0330635	-0.0648067	0.92535	0.997766	no	MSI2_KD_Poly	MSI2_C_Poly	OK	110.292	98.5808	-0.161944	-0.335348	0.63465	0.895618	no
AHSA2	chr2:61404554-61697849	MSI2_KD_Total	MSI2_C_Total	OK	16.0821	17.974	0.160461	0.1069	0.87455	0.995438	no	MSI2_KD_Poly	MSI2_C_Poly	OK	4.91729	4.15728	-0.242223	-0.165055	0.80245	0.980413	no
AHSG	chr3:186330849-186339107	MSI2_KD_Total	MSI2_C_Total	NOTEST	0	0	0	0	1	1	no	MSI2_KD_Poly	MSI2_C_Poly	NOTEST	0	0.0312628	inf	0	1	1	no
AHSP	chr16:31539202-31540124	MSI2_KD_Total	MSI2_C_Total	OK	2.99978	3.08463	0.0402365	0.029453	0.9705	0.998635	no	MSI2_KD_Poly	MSI2_C_Poly	OK	19.3316	23.5632	0.28557	0.316118	0.6724	0.921011	no
AICDA	chr12:8754761-8765442	MSI2_KD_Total	MSI2_C_Total	NOTEST	0	0	0	0	1	1	no	MSI2_KD_Poly	MSI2_C_Poly	NOTEST	0.00799438	0	#NAME?	0	1	1	no
AIDA	chr1:222841354-222885864	MSI2_KD_Total	MSI2_C_Total	OK	7.9314	6.94061	-0.192514	-0.290706	0.6744	0.922071	no	MSI2_KD_Poly	MSI2_C_Poly	OK	5.11284	3.37363	-0.599824	-0.778266	0.266	0.510791	no
AIF1	chr6_ssto_hap7:2913800-2915605	MSI2_KD_Total	MSI2_C_Total	OK	19.9738	19.7249	-0.0180934	-0.0207187	0.9807	0.998727	no	MSI2_KD_Poly	MSI2_C_Poly	OK	68.8477	71.1921	0.0483076	0.0721897	0.9237	0.997704	no
AIF1L	chr9:133971862-133998539	MSI2_KD_Total	MSI2_C_Total	OK	9.87219	10.4382	0.0804285	0.134214	0.8545	0.992627	no	MSI2_KD_Poly	MSI2_C_Poly	OK	33.5904	44.622	0.409708	0.825456	0.25095	0.490834	no
AIFM1	chrX:129263337-129299861	MSI2_KD_Total	MSI2_C_Total	OK	30.8454	27.2818	-0.177119	-0.333325	0.6348	0.895618	no	MSI2_KD_Poly	MSI2_C_Poly	OK	11.2475	10.4458	-0.106671	-0.168452	0.8149	0.984702	no
AIFM2	chr10:71812356-71892690	MSI2_KD_Total	MSI2_C_Total	OK	5.1602	4.77327	-0.11245	-0.143769	0.84065	0.990264	no	MSI2_KD_Poly	MSI2_C_Poly	OK	10.4482	12.2674	0.231571	0.375667	0.5883	0.860546	no
AIFM3	chr22:21319417-21335649	MSI2_KD_Total	MSI2_C_Total	NOTEST	0.0378155	0.0212668	-0.830376	0	1	1	no	MSI2_KD_Poly	MSI2_C_Poly	NOTEST	0.0537827	0.0794368	0.562665	0	1	1	no
AIG1	chr6:143380499-143661480	MSI2_KD_Total	MSI2_C_Total	OK	11.6531	12.0036	0.0427575	0.054799	0.9397	0.99825	no	MSI2_KD_Poly	MSI2_C_Poly	OK	10.524	9.34759	-0.171012	-0.218738	0.78875	0.975765	no
AIM1	chr6:106959729-107018324	MSI2_KD_Total	MSI2_C_Total	NOTEST	0.458354	0.35774	-0.357551	0	1	1	no	MSI2_KD_Poly	MSI2_C_Poly	NOTEST	0.0752492	0.066789	-0.172066	0	1	1	no
AIM1L	chr1:26648349-26680621	MSI2_KD_Total	MSI2_C_Total	NOTEST	0.113166	0.0701059	-0.690831	0	1	1	no	MSI2_KD_Poly	MSI2_C_Poly	OK	0.484524	0.649068	0.421802	0.367836	0.60895	0.876376	no
AIM2	chr1:159032274-159046647	MSI2_KD_Total	MSI2_C_Total	NOTEST	0.31552	0.257734	-0.291846	0	1	1	no	MSI2_KD_Poly	MSI2_C_Poly	NOTEST	0.135178	0.129248	-0.0647139	0	1	1	no
AIMP1	chr4:106965473-107270381	MSI2_KD_Total	MSI2_C_Total	OK	31.4987	33.8103	0.10217	0.185707	0.7984	0.979076	no	MSI2_KD_Poly	MSI2_C_Poly	OK	9.21106	6.9424	-0.407934	-0.612823	0.37505	0.646646	no
AIMP2	chr7:6048881-6098860	MSI2_KD_Total	MSI2_C_Total	OK	35.6134	31.2372	-0.189152	-0.0910892	0.5544	0.831871	no	MSI2_KD_Poly	MSI2_C_Poly	OK	59.4679	63.9714	0.105316	0.054983	0.9346	0.99825	no
AIP	chr11:67250499-67258579	MSI2_KD_Total	MSI2_C_Total	OK	22.3577	23.239	0.0557785	0.087716	0.90455	0.997398	no	MSI2_KD_Poly	MSI2_C_Poly	OK	63.6141	90.888	0.514744	1.02	0.1514	0.340748	no
AIPL1	chr17:6327056-6338519	MSI2_KD_Total	MSI2_C_Total	NOTEST	0	0	0	0	1	1	no	MSI2_KD_Poly	MSI2_C_Poly	NOTEST	0	0	0	0	1	1	no
AIRE	chr21:45705720-45718102	MSI2_KD_Total	MSI2_C_Total	NOTEST	0	0.0135266	inf	0	1	1	no	MSI2_KD_Poly	MSI2_C_Poly	NOTEST	0	0	0	0	1	1	no
AIRN	chr6:160390130-160527583	MSI2_KD_Total	MSI2_C_Total	NOTEST	0.0148282	0.0318067	1.10099	0	1	1	no	MSI2_KD_Poly	MSI2_C_Poly	NOTEST	0.021899	0.00425405	-2.36396	0	1	1	no
AJAP1	chr1:4715104-4843851	MSI2_KD_Total	MSI2_C_Total	NOTEST	0.00735414	0	#NAME?	0	1	1	no	MSI2_KD_Poly	MSI2_C_Poly	NOTEST	0.00584609	0	#NAME?	0	1	1	no
AJUBA	chr14:23440382-23451851	MSI2_KD_Total	MSI2_C_Total	OK	2.21941	2.42034	0.125037	0.124873	0.8485	0.992158	no	MSI2_KD_Poly	MSI2_C_Poly	OK	2.13764	2.25485	0.0770125	0.0806852	0.9042	0.997364	no
AK1	chr9:130628758-130640022	MSI2_KD_Total	MSI2_C_Total	OK	7.31295	6.71612	-0.122825	-0.163278	0.81215	0.984024	no	MSI2_KD_Poly	MSI2_C_Poly	OK	33.4007	43.4095	0.378132	0.730726	0.29475	0.548777	no
AK2	chr1:33473540-33502512	MSI2_KD_Total	MSI2_C_Total	OK	104.28	105.475	0.016427	0.0350065	0.9606	0.99825	no	MSI2_KD_Poly	MSI2_C_Poly	OK	227.059	231.795	0.029781	0.0641397	0.9287	0.998098	no
AK3	chr9:4709556-4742043	MSI2_KD_Total	MSI2_C_Total	OK	31.8251	32.7559	0.0415872	0.0837427	0.9084	0.997596	no	MSI2_KD_Poly	MSI2_C_Poly	OK	31.9443	22.8913	-0.480759	-0.928938	0.18885	0.401115	no
AK4	chr1:65613231-65697828	MSI2_KD_Total	MSI2_C_Total	OK	6.2109	7.19035	0.21126	0.354903	0.61255	0.879081	no	MSI2_KD_Poly	MSI2_C_Poly	OK	6.53979	7.59206	0.215247	0.369025	0.59765	0.86802	no
AK5	chr1:77747661-78025654	MSI2_KD_Total	MSI2_C_Total	NOTEST	0.320258	0.244378	-0.390121	0	1	1	no	MSI2_KD_Poly	MSI2_C_Poly	NOTEST	0.204475	0.308936	0.595382	0	1	1	no
AK6	chr5:68647552-68710630	MSI2_KD_Total	MSI2_C_Total	OK	14.8747	14.9942	0.01155	0.0111336	0.9864	0.998892	no	MSI2_KD_Poly	MSI2_C_Poly	OK	12.2677	8.26118	-0.570443	-0.570973	0.43635	0.714753	no
AK7	chr14:96858447-96955764	MSI2_KD_Total	MSI2_C_Total	NOTEST	0.0855919	0.155983	0.865844	0	1	1	no	MSI2_KD_Poly	MSI2_C_Poly	NOTEST	0.0199036	0.0581407	1.54652	0	1	1	no
AK8	chr9:135600964-135754198	MSI2_KD_Total	MSI2_C_Total	NOTEST	0.02363	0.0660161	1.4822	0	1	1	no	MSI2_KD_Poly	MSI2_C_Poly	NOTEST	0.104861	0.0645212	-0.700637	0	1	1	no
AK9	chr6:109814058-110012415	MSI2_KD_Total	MSI2_C_Total	OK	1.89163	1.75454	-0.108534	-0.102173	0.88615	0.996153	no	MSI2_KD_Poly	MSI2_C_Poly	OK	0.752241	0.413021	-0.86498	-0.645787	0.352	0.619902	no
AKAP1	chr17:55162552-55198710	MSI2_KD_Total	MSI2_C_Total	OK	17.1572	15.0118	-0.192713	-0.363136	0.61045	0.877581	no	MSI2_KD_Poly	MSI2_C_Poly	OK	8.33664	7.45498	-0.161261	-0.266998	0.6998	0.937057	no
AKAP10	chr17:19807764-19881169	MSI2_KD_Total	MSI2_C_Total	OK	8.39236	8.51926	0.0216515	0.0353743	0.95835	0.99825	no	MSI2_KD_Poly	MSI2_C_Poly	OK	3.49916	2.38374	-0.553785	-0.703675	0.31965	0.581041	no
AKAP11	chr13:42846288-42897403	MSI2_KD_Total	MSI2_C_Total	OK	44.16	43.528	-0.0207971	-0.0449712	0.95085	0.99825	no	MSI2_KD_Poly	MSI2_C_Poly	OK	7.90588	4.41301	-0.841161	-1.52665	0.02445	0.0798036	no
AKAP12	chr6:151561133-151679694	MSI2_KD_Total	MSI2_C_Total	OK	3.22216	3.75947	0.222504	0.366063	0.61775	0.882915	no	MSI2_KD_Poly	MSI2_C_Poly	OK	0.76071	0.630987	-0.269737	-0.302079	0.6726	0.921107	no
AKAP13	chr15:85923826-86292589	MSI2_KD_Total	MSI2_C_Total	OK	1.26168	1.04397	-0.273262	-0.326756	0.6414	0.899988	no	MSI2_KD_Poly	MSI2_C_Poly	NOTEST	0.355067	0.173489	-1.03324	0	1	1	no
AKAP14	chrX:119029935-119054679	MSI2_KD_Total	MSI2_C_Total	NOTEST	0	0	0	0	1	1	no	MSI2_KD_Poly	MSI2_C_Poly	NOTEST	0	0.0694929	inf	0	1	1	no
AKAP17A	chrY:1660485-1711974	MSI2_KD_Total	MSI2_C_Total	NOTEST	0	0	0	0	1	1	no	MSI2_KD_Poly	MSI2_C_Poly	NOTEST	0	0	0	0	1	1	no
AKAP2	chr9:112403067-112934791	MSI2_KD_Total	MSI2_C_Total	NOTEST	0.00548873	0.0110866	1.01428	0	1	1	no	MSI2_KD_Poly	MSI2_C_Poly	NOTEST	0.0050758	0	#NAME?	0	1	1	no
AKAP3	chr12:4724673-4758213	MSI2_KD_Total	MSI2_C_Total	NOTEST	0.209627	0.16176	-0.373963	0	1	1	no	MSI2_KD_Poly	MSI2_C_Poly	NOTEST	0.147886	0.113452	-0.382399	0	1	1	no
AKAP4	chrX:49955410-49965664	MSI2_KD_Total	MSI2_C_Total	NOTEST	0	0	0	0	1	1	no	MSI2_KD_Poly	MSI2_C_Poly	NOTEST	0	0.00653391	inf	0	1	1	no
AKAP5	chr14:64319682-65007086	MSI2_KD_Total	MSI2_C_Total	OK	1.15252	1.13683	-0.0197769	-0.00493852	0.9866	0.998892	no	MSI2_KD_Poly	MSI2_C_Poly	NOTEST	0.345162	0.19846	-0.798427	0	1	1	no
AKAP6	chr14:32798478-33302268	MSI2_KD_Total	MSI2_C_Total	NOTEST	0.122463	0.129605	0.0817725	0	1	1	no	MSI2_KD_Poly	MSI2_C_Poly	NOTEST	0.0384272	0.0145225	-1.40384	0	1	1	no
AKAP7	chr6:131456825-131604675	MSI2_KD_Total	MSI2_C_Total	OK	4.05573	4.21448	0.0553923	0.0710634	0.9135	0.997704	no	MSI2_KD_Poly	MSI2_C_Poly	OK	2.55039	1.41841	-0.846446	-0.870381	0.2054	0.425936	no
AKAP8	chr19:15464331-15490612	MSI2_KD_Total	MSI2_C_Total	OK	13.3408	12.7709	-0.0629825	-0.109139	0.87905	0.995877	no	MSI2_KD_Poly	MSI2_C_Poly	OK	6.4604	6.60536	0.0320145	0.0498373	0.9434	0.99825	no
AKAP8L	chr19:15490858-15529932	MSI2_KD_Total	MSI2_C_Total	OK	53.41	52.249	-0.0317059	-0.0646351	0.92785	0.998081	no	MSI2_KD_Poly	MSI2_C_Poly	OK	29.2399	37.8054	0.370653	0.711021	0.3033	0.55999	no
AKAP9	chr7:91570188-91739987	MSI2_KD_Total	MSI2_C_Total	OK	14.6698	17.9227	0.288943	0.602903	0.3882	0.661891	no	MSI2_KD_Poly	MSI2_C_Poly	OK	3.33712	1.46251	-1.19015	-2.03635	0.0072	0.0290785	yes
AKIP1	chr11:8932700-8954553	MSI2_KD_Total	MSI2_C_Total	OK	29.7625	30.4848	0.034594	0.0559248	0.9346	0.99825	no	MSI2_KD_Poly	MSI2_C_Poly	OK	94.2755	131.352	0.478487	0.939332	0.17625	0.381418	no
AKIRIN1	chr1:39456915-39471737	MSI2_KD_Total	MSI2_C_Total	OK	66.0244	62.3434	-0.0827619	-0.169762	0.8108	0.983745	no	MSI2_KD_Poly	MSI2_C_Poly	OK	83.9096	76.17	-0.139612	-0.289146	0.68675	0.929868	no
AKIRIN2	chr6:88384577-88411985	MSI2_KD_Total	MSI2_C_Total	OK	38.5608	39.074	0.0190724	0.0343571	0.9595	0.99825	no	MSI2_KD_Poly	MSI2_C_Poly	OK	33.3862	31.5619	-0.0810661	-0.144518	0.8404	0.990238	no
AKNA	chr9:117096432-117156685	MSI2_KD_Total	MSI2_C_Total	OK	2.31067	2.1721	-0.0892147	-0.112766	0.871	0.995077	no	MSI2_KD_Poly	MSI2_C_Poly	OK	3.17399	3.49463	0.138845	0.206751	0.75935	0.965027	no
AKNAD1	chr1:109358519-109401146	MSI2_KD_Total	MSI2_C_Total	NOTEST	0.00582616	0	#NAME?	0	1	1	no	MSI2_KD_Poly	MSI2_C_Poly	NOTEST	0.0206046	0	#NAME?	0	1	1	no
AKR1A1	chr1:46016454-46035723	MSI2_KD_Total	MSI2_C_Total	OK	37.6475	37.6116	-0.00137499	-0.00233969	0.9979	0.999237	no	MSI2_KD_Poly	MSI2_C_Poly	OK	108.402	155.24	0.518114	1.03137	0.14865	0.336048	no
AKR1B1	chr7:134127106-134143888	MSI2_KD_Total	MSI2_C_Total	NOTEST	0.115743	0.161549	0.481043	0	1	1	no	MSI2_KD_Poly	MSI2_C_Poly	OK	0.296225	0.802716	1.4382	0.801928	0.314	0.573852	no
AKR1B10	chr7:134212343-134226166	MSI2_KD_Total	MSI2_C_Total	NOTEST	0	0	0	0	1	1	no	MSI2_KD_Poly	MSI2_C_Poly	NOTEST	0	0	0	0	1	1	no
AKR1B15	chr7:134233848-134264592	MSI2_KD_Total	MSI2_C_Total	NOTEST	0	0	0	0	1	1	no	MSI2_KD_Poly	MSI2_C_Poly	NOTEST	0.0130851	0	#NAME?	0	1	1	no
AKR1C1	chr10:5005453-5020158	MSI2_KD_Total	MSI2_C_Total	OK	5.12059	5.26293	0.039556	0.0425145	0.9475	0.99825	no	MSI2_KD_Poly	MSI2_C_Poly	OK	5.42639	8.3766	0.626371	0.702108	0.2926	0.545814	no
AKR1C2	chr10:5029967-5060225	MSI2_KD_Total	MSI2_C_Total	OK	0.847709	1.08464	0.355576	0.219478	0.7691	0.968821	no	MSI2_KD_Poly	MSI2_C_Poly	OK	1.08068	1.15572	0.096844	0.0555199	0.94065	0.99825	no
AKR1C3	chr10:5090957-5149878	MSI2_KD_Total	MSI2_C_Total	NOTEST	0.179371	0.262295	0.548245	0	1	1	no	MSI2_KD_Poly	MSI2_C_Poly	NOTEST	0.292654	0.301765	0.0442316	0	1	1	no
AKR1C4	chr10:5238797-5260910	MSI2_KD_Total	MSI2_C_Total	NOTEST	0	0	0	0	1	1	no	MSI2_KD_Poly	MSI2_C_Poly	NOTEST	0.0159497	0	#NAME?	0	1	1	no
AKR1C6P	chr10:4913858-4958465	MSI2_KD_Total	MSI2_C_Total	NOTEST	0	0	0	0	1	1	no	MSI2_KD_Poly	MSI2_C_Poly	NOTEST	0	0	0	0	1	1	no
AKR1C8P	chr10:5196654-5227150	MSI2_KD_Total	MSI2_C_Total	NOTEST	0.00981314	0.0149391	0.606307	0	1	1	no	MSI2_KD_Poly	MSI2_C_Poly	NOTEST	0	0	0	0	1	1	no
AKR1D1	chr7:137761177-137803050	MSI2_KD_Total	MSI2_C_Total	NOTEST	0.00702742	0	#NAME?	0	1	1	no	MSI2_KD_Poly	MSI2_C_Poly	NOTEST	0	0	0	0	1	1	no
AKR1E2	chr10:4868368-4890251	MSI2_KD_Total	MSI2_C_Total	OK	1.61092	1.37129	-0.232346	-0.189988	0.82395	0.986824	no	MSI2_KD_Poly	MSI2_C_Poly	OK	3.52083	3.76185	0.0955259	0.0974851	0.8918	0.996224	no
AKR7A2	chr1:19629201-19638640	MSI2_KD_Total	MSI2_C_Total	OK	12.8199	12.5604	-0.0295019	-0.0475366	0.94195	0.99825	no	MSI2_KD_Poly	MSI2_C_Poly	OK	44.1101	63.8463	0.533494	1.07584	0.1293	0.302401	no
AKR7A2P1	chr1:113454469-113498975	MSI2_KD_Total	MSI2_C_Total	OK	0.751101	0.824095	0.133804	0.0154112	0.9399	0.99825	no	MSI2_KD_Poly	MSI2_C_Poly	NOTEST	0.410907	0.317857	-0.370435	0	1	1	no
AKR7A3	chr1:19609056-19615280	MSI2_KD_Total	MSI2_C_Total	NOTEST	0.262475	0.284519	0.116344	0	1	1	no	MSI2_KD_Poly	MSI2_C_Poly	NOTEST	0.220167	0.364047	0.725528	0	1	1	no
AKR7L	chr1:19592475-19600568	MSI2_KD_Total	MSI2_C_Total	NOTEST	0.28085	0.254635	-0.141368	0	1	1	no	MSI2_KD_Poly	MSI2_C_Poly	NOTEST	0.100926	0.0554156	-0.864939	0	1	1	no
AKT1	chr14:105235686-105262080	MSI2_KD_Total	MSI2_C_Total	OK	31.5873	30.28	-0.060981	-0.11528	0.87255	0.995292	no	MSI2_KD_Poly	MSI2_C_Poly	OK	121.11	165.094	0.446976	0.951188	0.1798	0.38697	no
AKT1S1	chr19:50372289-50392007	MSI2_KD_Total	MSI2_C_Total	OK	30.4518	28.0728	-0.117354	-0.18303	0.80105	0.980051	no	MSI2_KD_Poly	MSI2_C_Poly	OK	153.518	178.071	0.214042	0.411358	0.56305	0.839551	no
AKT2	chr19:40736223-40791302	MSI2_KD_Total	MSI2_C_Total	OK	10.0405	10.474	0.0609867	0.10998	0.8751	0.995438	no	MSI2_KD_Poly	MSI2_C_Poly	OK	26.7704	32.5469	0.281883	0.581893	0.41485	0.691205	no
AKT3	chr1:243419306-244006886	MSI2_KD_Total	MSI2_C_Total	OK	1.02259	0.881391	-0.214372	-0.116826	0.87685	0.995607	no	MSI2_KD_Poly	MSI2_C_Poly	OK	0.536365	0.343177	-0.644261	-0.312965	0.68705	0.929968	no
AKTIP	chr16:53468350-53537216	MSI2_KD_Total	MSI2_C_Total	OK	1.70265	1.32683	-0.359806	-0.112128	0.85	0.992338	no	MSI2_KD_Poly	MSI2_C_Poly	OK	1.04205	0.650307	-0.680235	-0.256232	0.816	0.985027	no
ALAD	chr9:116148591-116163618	MSI2_KD_Total	MSI2_C_Total	OK	8.13765	8.07623	-0.01093	-0.0172499	0.97955	0.998727	no	MSI2_KD_Poly	MSI2_C_Poly	OK	7.32432	6.85903	-0.0946906	-0.14304	0.8388	0.989605	no
ALAS1	chr3:52232098-52248343	MSI2_KD_Total	MSI2_C_Total	OK	22.6135	21.5814	-0.0673962	-0.120347	0.86385	0.994252	no	MSI2_KD_Poly	MSI2_C_Poly	OK	28.9962	35.7222	0.300958	0.570222	0.4284	0.706227	no
ALAS2	chrX:55035487-55057497	MSI2_KD_Total	MSI2_C_Total	OK	46.6766	49.5847	0.0871935	0.139675	0.8371	0.989225	no	MSI2_KD_Poly	MSI2_C_Poly	OK	80.6902	134.342	0.735448	1.17711	0.08205	0.212358	no
ALB	chr4:74269971-74287129	MSI2_KD_Total	MSI2_C_Total	NOTEST	0.188603	0.159381	-0.242874	0	1	1	no	MSI2_KD_Poly	MSI2_C_Poly	NOTEST	0.123337	0.0841161	-0.552151	0	1	1	no
ALCAM	chr3:105085556-105295757	MSI2_KD_Total	MSI2_C_Total	NOTEST	0.482948	0.36328	-0.410788	0	1	1	no	MSI2_KD_Poly	MSI2_C_Poly	NOTEST	0.0312767	0.047637	0.606994	0	1	1	no
ALDH16A1	chr19:49956472-49974305	MSI2_KD_Total	MSI2_C_Total	OK	5.54612	5.5455	-0.000163041	-0.000212604	0.9987	0.999425	no	MSI2_KD_Poly	MSI2_C_Poly	OK	7.85039	11.4814	0.548459	0.815194	0.2529	0.493168	no
ALDH18A1	chr10:97365685-97416567	MSI2_KD_Total	MSI2_C_Total	OK	20.1935	19.9484	-0.0176164	-0.0327626	0.96135	0.99825	no	MSI2_KD_Poly	MSI2_C_Poly	OK	10.9851	13.5196	0.2995	0.514159	0.46135	0.741218	no
ALDH1A1	chr9:75515577-75568233	MSI2_KD_Total	MSI2_C_Total	OK	1.58835	1.64602	0.0514562	0.0447546	0.94475	0.99825	no	MSI2_KD_Poly	MSI2_C_Poly	NOTEST	0.286554	0.368431	0.36259	0	1	1	no
ALDH1A2	chr15:58245621-58358121	MSI2_KD_Total	MSI2_C_Total	OK	133.922	130.543	-0.0368635	-0.0717869	0.9194	0.997704	no	MSI2_KD_Poly	MSI2_C_Poly	OK	111.099	110.89	-0.00271593	-0.00524503	0.9932	0.999155	no
ALDH1A3	chr15:101419896-101456830	MSI2_KD_Total	MSI2_C_Total	NOTEST	0.0155334	0.0412229	1.40807	0	1	1	no	MSI2_KD_Poly	MSI2_C_Poly	NOTEST	0.0250588	0.00697784	-1.84446	0	1	1	no
ALDH1B1	chr9:38392660-38398662	MSI2_KD_Total	MSI2_C_Total	OK	13.587	11.7285	-0.212215	-0.365192	0.59415	0.865138	no	MSI2_KD_Poly	MSI2_C_Poly	OK	12.8177	11.5578	-0.149277	-0.256667	0.7156	0.945249	no
ALDH1L1	chr3:125822403-125929011	MSI2_KD_Total	MSI2_C_Total	NOTEST	0	0	0	0	1	1	no	MSI2_KD_Poly	MSI2_C_Poly	NOTEST	0	0	0	0	1	1	no
ALDH1L1-AS1	chr3:125822403-125929011	MSI2_KD_Total	MSI2_C_Total	NOTEST	0	0	0	0	1	1	no	MSI2_KD_Poly	MSI2_C_Poly	NOTEST	0	0	0	0	1	1	no
ALDH1L1-AS2	chr3:125822403-125929011	MSI2_KD_Total	MSI2_C_Total	NOTEST	0	0	0	0	1	1	no	MSI2_KD_Poly	MSI2_C_Poly	NOTEST	0	0	0	0	1	1	no
ALDH1L2	chr12:105413561-105478341	MSI2_KD_Total	MSI2_C_Total	OK	12.2467	10.9662	-0.159335	-0.26168	0.72125	0.94775	no	MSI2_KD_Poly	MSI2_C_Poly	OK	2.12466	1.22089	-0.7993	-0.92156	0.18455	0.394468	no
ALDH2	chr12:112204690-112247789	MSI2_KD_Total	MSI2_C_Total	OK	25.9441	26.3252	0.0210415	0.0355969	0.95815	0.99825	no	MSI2_KD_Poly	MSI2_C_Poly	OK	21.3185	26.9737	0.339449	0.565794	0.41285	0.689253	no
ALDH3A1	chr17:19641297-19651746	MSI2_KD_Total	MSI2_C_Total	NOTEST	0	0	0	0	1	1	no	MSI2_KD_Poly	MSI2_C_Poly	NOTEST	0	0	0	0	1	1	no
ALDH3A2	chr17:19552063-19580908	MSI2_KD_Total	MSI2_C_Total	NOTEST	0.115226	0.112638	-0.0327705	0	1	1	no	MSI2_KD_Poly	MSI2_C_Poly	NOTEST	0.0673265	0.0532368	-0.338752	0	1	1	no
ALDH3B1	chr11:67776016-67796749	MSI2_KD_Total	MSI2_C_Total	NOTEST	0.242148	0.185548	-0.384094	0	1	1	no	MSI2_KD_Poly	MSI2_C_Poly	NOTEST	0.0957812	0.1493	0.640401	0	1	1	no
ALDH3B2	chr11:67429632-67448685	MSI2_KD_Total	MSI2_C_Total	NOTEST	0	0.0160322	inf	0	1	1	no	MSI2_KD_Poly	MSI2_C_Poly	NOTEST	0	0	0	0	1	1	no
ALDH4A1	chr1:19197923-19229293	MSI2_KD_Total	MSI2_C_Total	OK	2.47807	2.46069	-0.0101553	-0.0105203	0.9883	0.998961	no	MSI2_KD_Poly	MSI2_C_Poly	OK	3.5853	5.96235	0.733787	0.908793	0.19115	0.404703	no
ALDH5A1	chr6:24495196-24537435	MSI2_KD_Total	MSI2_C_Total	OK	13.7329	13.8255	0.0097037	0.0173731	0.98055	0.998727	no	MSI2_KD_Poly	MSI2_C_Poly	OK	5.38936	5.52313	0.0353698	0.0562303	0.9327	0.998098	no
ALDH6A1	chr14:74486058-74551196	MSI2_KD_Total	MSI2_C_Total	OK	4.9116	4.98618	0.0217411	0.0309226	0.9645	0.998505	no	MSI2_KD_Poly	MSI2_C_Poly	OK	1.4105	0.982007	-0.522398	-0.471955	0.5059	0.785753	no
ALDH7A1	chr5:125877532-125931082	MSI2_KD_Total	MSI2_C_Total	NOTEST	0.0049293	0	#NAME?	0	1	1	no	MSI2_KD_Poly	MSI2_C_Poly	NOTEST	0	0.00483827	inf	0	1	1	no
ALDH8A1	chr6:135238527-135271260	MSI2_KD_Total	MSI2_C_Total	NOTEST	0.0773391	0.12013	0.635331	0	1	1	no	MSI2_KD_Poly	MSI2_C_Poly	NOTEST	0.0261557	0.0197313	-0.40664	0	1	1	no
ALDH9A1	chr1:165631448-165667900	MSI2_KD_Total	MSI2_C_Total	OK	27.3553	27.4999	0.00760574	0.014165	0.98485	0.998727	no	MSI2_KD_Poly	MSI2_C_Poly	OK	18.6848	21.4631	0.199993	0.358766	0.5937	0.86487	no
ALDOA	chr16:30064410-30081741	MSI2_KD_Total	MSI2_C_Total	OK	1226.91	1385.5	0.175373	0.368195	0.5978	0.868085	no	MSI2_KD_Poly	MSI2_C_Poly	OK	3007.33	5499.67	0.870861	1.85959	0.01165	0.0433334	yes
ALDOB	chr9:104182841-104198062	MSI2_KD_Total	MSI2_C_Total	NOTEST	0.0476918	0.0667038	0.484027	0	1	1	no	MSI2_KD_Poly	MSI2_C_Poly	NOTEST	0	0.0208157	inf	0	1	1	no
ALDOC	chr17:26900132-26903951	MSI2_KD_Total	MSI2_C_Total	OK	221.66	278.472	0.329181	0.704488	0.31915	0.580429	no	MSI2_KD_Poly	MSI2_C_Poly	OK	242.603	427.691	0.817969	1.75023	0.0128	0.0468862	yes
ALG1	chr16:5121809-5147821	MSI2_KD_Total	MSI2_C_Total	OK	3.58508	2.91405	-0.298978	-0.317354	0.6569	0.911111	no	MSI2_KD_Poly	MSI2_C_Poly	OK	5.80377	6.3468	0.12904	0.150225	0.829	0.988075	no
ALG10	chr12:34175215-34181236	MSI2_KD_Total	MSI2_C_Total	OK	9.89869	9.51271	-0.0573811	-0.0871451	0.9031	0.997107	no	MSI2_KD_Poly	MSI2_C_Poly	OK	3.00093	1.60513	-0.902719	-0.85983	0.21765	0.444294	no
ALG10B	chr12:38710556-38723528	MSI2_KD_Total	MSI2_C_Total	OK	4.24039	3.72373	-0.187446	-0.303493	0.7124	0.943606	no	MSI2_KD_Poly	MSI2_C_Poly	OK	0.820568	0.451119	-0.863115	-0.781625	0.27745	0.525832	no
ALG11	chr13:52586522-52607736	MSI2_KD_Total	MSI2_C_Total	OK	6.37663	6.35598	-0.00467954	-0.00407983	0.9943	0.999155	no	MSI2_KD_Poly	MSI2_C_Poly	OK	2.11666	1.78184	-0.248424	-0.196261	0.7807	0.97298	no
ALG12	chr22:50296853-50312106	MSI2_KD_Total	MSI2_C_Total	OK	4.42422	4.56355	0.0447335	0.049347	0.94585	0.99825	no	MSI2_KD_Poly	MSI2_C_Poly	OK	7.23469	10.5221	0.540416	0.748342	0.2728	0.519879	no
ALG13	chrX:110924345-111003875	MSI2_KD_Total	MSI2_C_Total	OK	7.56419	8.01319	0.0831917	0.123646	0.8712	0.995088	no	MSI2_KD_Poly	MSI2_C_Poly	OK	5.64605	3.76193	-0.585769	-0.77836	0.2828	0.533	no
ALG14	chr1:95448278-95538507	MSI2_KD_Total	MSI2_C_Total	OK	3.07318	3.04218	-0.0146238	-0.0125926	0.9855	0.99878	no	MSI2_KD_Poly	MSI2_C_Poly	OK	9.28127	8.70977	-0.0916867	-0.0995695	0.8899	0.996224	no
ALG1L	chr3:125635443-125655887	MSI2_KD_Total	MSI2_C_Total	NOTEST	0.0904745	0.207404	1.19686	0	1	1	no	MSI2_KD_Poly	MSI2_C_Poly	OK	1.18089	2.24543	0.92712	0.391778	0.73785	0.956306	no
ALG1L2	chr3:129800673-129830276	MSI2_KD_Total	MSI2_C_Total	NOTEST	0.0616656	0	#NAME?	0	1	1	no	MSI2_KD_Poly	MSI2_C_Poly	NOTEST	0.0310301	0.0385981	0.314861	0	1	1	no
ALG1L9P	chr11:71498556-71524905	MSI2_KD_Total	MSI2_C_Total	NOTEST	0.314218	0.299526	-0.0690846	0	1	1	no	MSI2_KD_Poly	MSI2_C_Poly	NOTEST	0.176247	0.173253	-0.0247208	0	1	1	no
ALG2	chr9:101978706-101984246	MSI2_KD_Total	MSI2_C_Total	OK	13.6112	13.9117	0.0315015	0.0524783	0.94285	0.99825	no	MSI2_KD_Poly	MSI2_C_Poly	OK	16.6357	14.415	-0.206712	-0.359089	0.611	0.877953	no
ALG3	chr3:183948316-183967313	MSI2_KD_Total	MSI2_C_Total	OK	49.3601	38.8238	-0.346403	-0.576688	0.4087	0.68481	no	MSI2_KD_Poly	MSI2_C_Poly	OK	226.365	225.187	-0.00752698	-0.0148143	0.9828	0.998727	no
ALG5	chr13:37523907-37573504	MSI2_KD_Total	MSI2_C_Total	OK	27.1206	25.8364	-0.0699857	-0.113653	0.87015	0.995053	no	MSI2_KD_Poly	MSI2_C_Poly	OK	30.9993	28.2556	-0.133698	-0.226898	0.74455	0.958571	no
ALG6	chr1:63833260-63904233	MSI2_KD_Total	MSI2_C_Total	OK	5.65645	4.63521	-0.287262	-0.395778	0.56885	0.844608	no	MSI2_KD_Poly	MSI2_C_Poly	OK	2.25884	1.57184	-0.523121	-0.516462	0.45695	0.736448	no
ALG8	chr11:77726760-77850699	MSI2_KD_Total	MSI2_C_Total	OK	61.148	54.9495	-0.154199	-0.225946	0.76185	0.965865	no	MSI2_KD_Poly	MSI2_C_Poly	OK	42.7016	39.4458	-0.114419	-0.0889234	0.8994	0.997038	no
ALG9	chr11:111652918-111742305	MSI2_KD_Total	MSI2_C_Total	OK	2.18862	2.33698	0.0946257	0.120502	0.8667	0.994432	no	MSI2_KD_Poly	MSI2_C_Poly	OK	2.31835	2.65249	0.194247	0.255149	0.7237	0.948833	no
ALK	chr2:29415639-30144477	MSI2_KD_Total	MSI2_C_Total	NOTEST	0	0	0	0	1	1	no	MSI2_KD_Poly	MSI2_C_Poly	NOTEST	0	0	0	0	1	1	no
ALKBH1	chr14:78138748-78174356	MSI2_KD_Total	MSI2_C_Total	OK	5.72801	5.53614	-0.0491525	-0.0662427	0.9267	0.997871	no	MSI2_KD_Poly	MSI2_C_Poly	OK	6.14848	6.04253	-0.0250789	-0.0358214	0.9611	0.99825	no
ALKBH2	chr12:109525992-109531293	MSI2_KD_Total	MSI2_C_Total	OK	13.3272	13.4015	0.00801862	0.00984062	0.9889	0.998966	no	MSI2_KD_Poly	MSI2_C_Poly	OK	37.1345	39.3653	0.0841666	0.141027	0.8466	0.991463	no
ALKBH3	chr11:43902356-43942494	MSI2_KD_Total	MSI2_C_Total	OK	9.43021	9.79727	0.0550904	0.0768642	0.91235	0.997704	no	MSI2_KD_Poly	MSI2_C_Poly	OK	21.0117	22.0561	0.069984	0.121225	0.85855	0.993717	no
ALKBH3-AS1	chr11:43902356-43942494	MSI2_KD_Total	MSI2_C_Total	NOTEST	0.190259	0.0791612	-1.2651	0	1	1	no	MSI2_KD_Poly	MSI2_C_Poly	NOTEST	0.0266252	0.0201921	-0.399006	0	1	1	no
ALKBH4	chr7:102073976-102105321	MSI2_KD_Total	MSI2_C_Total	OK	3.55496	3.27088	-0.120152	-0.0753395	0.91305	0.997704	no	MSI2_KD_Poly	MSI2_C_Poly	OK	13.2764	17.935	0.433909	0.346805	0.61265	0.879176	no
ALKBH5	chr17:18086866-18113267	MSI2_KD_Total	MSI2_C_Total	OK	36.2042	36.7445	0.0213693	0.0404045	0.9512	0.99825	no	MSI2_KD_Poly	MSI2_C_Poly	OK	140.073	202.809	0.533941	1.14055	0.1158	0.278106	no
ALKBH6	chr19:36500017-36505145	MSI2_KD_Total	MSI2_C_Total	OK	16.6866	16.1218	-0.0496691	-0.0572476	0.93695	0.99825	no	MSI2_KD_Poly	MSI2_C_Poly	OK	60.0926	82.4327	0.45603	0.809512	0.2574	0.499044	no
ALKBH7	chr19:6372443-6375261	MSI2_KD_Total	MSI2_C_Total	OK	8.47355	7.72133	-0.134118	-0.136466	0.849	0.992205	no	MSI2_KD_Poly	MSI2_C_Poly	OK	46.4564	73.3484	0.658888	1.14715	0.1052	0.25824	no
ALKBH8	chr11:107373452-107436461	MSI2_KD_Total	MSI2_C_Total	OK	6.23853	5.70726	-0.128406	-0.200977	0.7781	0.971892	no	MSI2_KD_Poly	MSI2_C_Poly	OK	1.9335	0.949173	-1.02648	-1.09943	0.1149	0.276471	no
ALLC	chr2:3705785-3750260	MSI2_KD_Total	MSI2_C_Total	NOTEST	0	0.026376	inf	0	1	1	no	MSI2_KD_Poly	MSI2_C_Poly	NOTEST	0	0.0169697	inf	0	1	1	no
ALMS1	chr2:73612885-73837046	MSI2_KD_Total	MSI2_C_Total	OK	5.72344	5.40617	-0.0822765	-0.152642	0.8329	0.988924	no	MSI2_KD_Poly	MSI2_C_Poly	OK	1.02938	0.533503	-0.948203	-1.16527	0.10265	0.253316	no
ALMS1-IT1	chr2:73612885-73837046	MSI2_KD_Total	MSI2_C_Total	OK	4.68941	5.15287	0.135969	0.0736633	0.9185	0.997704	no	MSI2_KD_Poly	MSI2_C_Poly	OK	1.33098	0.796197	-0.741294	-0.329957	0.74965	0.960818	no
ALMS1P	chr2:73872045-73912694	MSI2_KD_Total	MSI2_C_Total	NOTEST	0.0223115	0	#NAME?	0	1	1	no	MSI2_KD_Poly	MSI2_C_Poly	NOTEST	0	0	0	0	1	1	no
ALOX12	chr17:6888441-6915653	MSI2_KD_Total	MSI2_C_Total	OK	1.0403	0.682184	-0.60876	-0.383292	0.58285	0.85592	no	MSI2_KD_Poly	MSI2_C_Poly	OK	1.41322	1.58397	0.164566	0.121767	0.8653	0.99433	no
ALOX12-AS1	chr17:6888441-6915653	MSI2_KD_Total	MSI2_C_Total	OK	1.79225	1.2714	-0.495356	-0.209506	0.50685	0.786744	no	MSI2_KD_Poly	MSI2_C_Poly	OK	4.26337	5.17459	0.27945	0.144848	0.84155	0.990483	no
ALOX12B	chr17:7975953-7991021	MSI2_KD_Total	MSI2_C_Total	NOTEST	0	0	0	0	1	1	no	MSI2_KD_Poly	MSI2_C_Poly	NOTEST	0	0.0202078	inf	0	1	1	no
ALOX12P2	chr17:6756894-6803668	MSI2_KD_Total	MSI2_C_Total	NOTEST	0.367481	0.445456	0.277612	0	1	1	no	MSI2_KD_Poly	MSI2_C_Poly	NOTEST	0.0750866	0.0550067	-0.448948	0	1	1	no
ALOX15	chr17:4534213-4544960	MSI2_KD_Total	MSI2_C_Total	NOTEST	0.133014	0.148352	0.157444	0	1	1	no	MSI2_KD_Poly	MSI2_C_Poly	NOTEST	0.131612	0.243694	0.888779	0	1	1	no
ALOX15B	chr17:7942357-7952451	MSI2_KD_Total	MSI2_C_Total	NOTEST	0.00999328	0	#NAME?	0	1	1	no	MSI2_KD_Poly	MSI2_C_Poly	NOTEST	0	0	0	0	1	1	no
ALOX15P1	chr17:6561037-6564701	MSI2_KD_Total	MSI2_C_Total	NOTEST	0	0	0	0	1	1	no	MSI2_KD_Poly	MSI2_C_Poly	NOTEST	0	0	0	0	1	1	no
ALOX5	chr10:45869623-45948569	MSI2_KD_Total	MSI2_C_Total	OK	2.51736	3.07251	0.287508	0.282317	0.7127	0.943762	no	MSI2_KD_Poly	MSI2_C_Poly	OK	1.45542	1.76847	0.281064	0.258821	0.7184	0.946398	no
ALOX5AP	chr13:31287614-31338565	MSI2_KD_Total	MSI2_C_Total	NOTEST	0.0405084	0	#NAME?	0	1	1	no	MSI2_KD_Poly	MSI2_C_Poly	NOTEST	0.118492	0.138161	0.221564	0	1	1	no
ALOXE3	chr17:7999217-8022234	MSI2_KD_Total	MSI2_C_Total	NOTEST	0.00845129	0.0166464	0.977964	0	1	1	no	MSI2_KD_Poly	MSI2_C_Poly	NOTEST	0.0342302	0.0491367	0.521528	0	1	1	no
ALPI	chr2:233320821-233325455	MSI2_KD_Total	MSI2_C_Total	NOTEST	0	0	0	0	1	1	no	MSI2_KD_Poly	MSI2_C_Poly	NOTEST	0	0	0	0	1	1	no
ALPK1	chr4:113218498-113363764	MSI2_KD_Total	MSI2_C_Total	NOTEST	0.505515	0.400527	-0.335857	0	1	1	no	MSI2_KD_Poly	MSI2_C_Poly	NOTEST	0.188421	0.189117	0.0053245	0	1	1	no
ALPK2	chr18:56148481-56296189	MSI2_KD_Total	MSI2_C_Total	NOTEST	0.054375	0.0521782	-0.059496	0	1	1	no	MSI2_KD_Poly	MSI2_C_Poly	NOTEST	0.023799	0.0325087	0.449925	0	1	1	no
ALPK3	chr15:85359910-85416713	MSI2_KD_Total	MSI2_C_Total	NOTEST	0.10715	0.127916	0.255572	0	1	1	no	MSI2_KD_Poly	MSI2_C_Poly	NOTEST	0.0645137	0.0798745	0.30813	0	1	1	no
ALPL	chr1:21835857-21904905	MSI2_KD_Total	MSI2_C_Total	NOTEST	0.255558	0.258996	0.019278	0	1	1	no	MSI2_KD_Poly	MSI2_C_Poly	OK	0.513085	0.776175	0.597185	0.410557	0.6032	0.872161	no
ALPP	chr2:233243243-233247599	MSI2_KD_Total	MSI2_C_Total	NOTEST	0	0	0	0	1	1	no	MSI2_KD_Poly	MSI2_C_Poly	NOTEST	0.00746814	0	#NAME?	0	1	1	no
ALPPL2	chr2:233271551-233275424	MSI2_KD_Total	MSI2_C_Total	NOTEST	0	0	0	0	1	1	no	MSI2_KD_Poly	MSI2_C_Poly	NOTEST	0.010323	0.00988201	-0.0629899	0	1	1	no
ALS2	chr2:202564985-202645895	MSI2_KD_Total	MSI2_C_Total	OK	8.68269	8.79372	0.0183304	0.0271225	0.96795	0.998635	no	MSI2_KD_Poly	MSI2_C_Poly	OK	4.65375	3.48382	-0.417724	-0.508558	0.4636	0.74358	no
ALS2CL	chr3:46710484-46735194	MSI2_KD_Total	MSI2_C_Total	NOTEST	0.0834732	0.152155	0.866159	0	1	1	no	MSI2_KD_Poly	MSI2_C_Poly	NOTEST	0.079732	0.0791205	-0.0111079	0	1	1	no
ALS2CR11	chr2:202352143-202483905	MSI2_KD_Total	MSI2_C_Total	NOTEST	0.0218633	0.0333537	0.609333	0	1	1	no	MSI2_KD_Poly	MSI2_C_Poly	NOTEST	0	0	0	0	1	1	no
ALS2CR12	chr2:202152993-202222121	MSI2_KD_Total	MSI2_C_Total	NOTEST	0.134559	0.104747	-0.361322	0	1	1	no	MSI2_KD_Poly	MSI2_C_Poly	NOTEST	0.0584031	0.0450075	-0.375879	0	1	1	no
ALX1	chr12:85674035-85695561	MSI2_KD_Total	MSI2_C_Total	OK	2.04406	1.54578	-0.403101	-0.295205	0.68625	0.929577	no	MSI2_KD_Poly	MSI2_C_Poly	OK	1.36446	0.807931	-0.756029	-0.428428	0.519	0.79833	no
ALX3	chr1:110602996-110613322	MSI2_KD_Total	MSI2_C_Total	OK	2.02724	1.84391	-0.13675	-0.102114	0.8817	0.996045	no	MSI2_KD_Poly	MSI2_C_Poly	OK	0.980887	0.843035	-0.218495	-0.160015	0.8319	0.988759	no
ALX4	chr11:44282277-44331716	MSI2_KD_Total	MSI2_C_Total	OK	0.827969	0.807134	-0.0367679	-0.0308056	0.96635	0.998635	no	MSI2_KD_Poly	MSI2_C_Poly	OK	0.644969	0.784597	0.282723	0.242059	0.72545	0.949694	no
ALYREF	chr17:79845710-79858409	MSI2_KD_Total	MSI2_C_Total	OK	115.992	100.799	-0.202541	-0.34656	0.63015	0.892191	no	MSI2_KD_Poly	MSI2_C_Poly	OK	373.541	525.627	0.492774	0.828242	0.23955	0.475313	no
AMACR	chr5:33987090-34124633	MSI2_KD_Total	MSI2_C_Total	OK	1.36003	1.42074	0.0630038	0.0483447	0.94465	0.99825	no	MSI2_KD_Poly	MSI2_C_Poly	OK	1.00182	0.786127	-0.349795	-0.256924	0.7386	0.956406	no
AMBN	chr4:71457974-71473004	MSI2_KD_Total	MSI2_C_Total	NOTEST	0	0	0	0	1	1	no	MSI2_KD_Poly	MSI2_C_Poly	NOTEST	0	0	0	0	1	1	no
AMBP	chr9:116822407-116840752	MSI2_KD_Total	MSI2_C_Total	NOTEST	0	0	0	0	1	1	no	MSI2_KD_Poly	MSI2_C_Poly	NOTEST	0	0	0	0	1	1	no
AMBRA1	chr11:46417961-46615619	MSI2_KD_Total	MSI2_C_Total	OK	8.67099	8.21923	-0.0771923	-0.128766	0.85875	0.993742	no	MSI2_KD_Poly	MSI2_C_Poly	OK	10.426	15.1944	0.54335	0.989003	0.16395	0.361391	no
AMD1	chr6:110931180-111216915	MSI2_KD_Total	MSI2_C_Total	OK	58.1316	60.8688	0.0663808	0.122847	0.8636	0.994252	no	MSI2_KD_Poly	MSI2_C_Poly	OK	34.0565	23.9473	-0.508069	-0.906651	0.2117	0.435375	no
AMDHD1	chr12:96337070-96362370	MSI2_KD_Total	MSI2_C_Total	NOTEST	0.0126105	0.0143997	0.191412	0	1	1	no	MSI2_KD_Poly	MSI2_C_Poly	NOTEST	0.0247371	0	#NAME?	0	1	1	no
AMDHD2	chr16:2570362-2581409	MSI2_KD_Total	MSI2_C_Total	OK	3.22726	2.76098	-0.225133	-0.168146	0.8231	0.986592	no	MSI2_KD_Poly	MSI2_C_Poly	OK	9.73801	12.8532	0.400425	0.494056	0.4913	0.771768	no
AMELX	chrX:11155662-11683821	MSI2_KD_Total	MSI2_C_Total	NOTEST	0.0805934	0.0504124	-0.676883	0	1	1	no	MSI2_KD_Poly	MSI2_C_Poly	NOTEST	0.0821006	0	#NAME?	0	1	1	no
AMELY	chrY:6733958-6742068	MSI2_KD_Total	MSI2_C_Total	NOTEST	0	0	0	0	1	1	no	MSI2_KD_Poly	MSI2_C_Poly	NOTEST	0	0	0	0	1	1	no
AMER1	chrX:63404996-63425624	MSI2_KD_Total	MSI2_C_Total	OK	2.65445	2.3179	-0.195594	-0.296081	0.66185	0.914247	no	MSI2_KD_Poly	MSI2_C_Poly	OK	0.830224	0.739275	-0.167389	-0.192436	0.77535	0.970736	no
AMER2	chr13:25735816-25746421	MSI2_KD_Total	MSI2_C_Total	NOTEST	0	0	0	0	1	1	no	MSI2_KD_Poly	MSI2_C_Poly	NOTEST	0	0	0	0	1	1	no
AMER3	chr2:131513076-131525707	MSI2_KD_Total	MSI2_C_Total	NOTEST	0	0	0	0	1	1	no	MSI2_KD_Poly	MSI2_C_Poly	NOTEST	0	0	0	0	1	1	no
AMFR	chr16:56395363-56459450	MSI2_KD_Total	MSI2_C_Total	OK	57.5672	59.5528	0.0489223	0.100536	0.885	0.996069	no	MSI2_KD_Poly	MSI2_C_Poly	OK	79.7431	99.25	0.315707	0.66083	0.33815	0.603516	no
AMH	chr19:2249112-2252072	MSI2_KD_Total	MSI2_C_Total	OK	2.20742	2.45811	0.155188	0.114673	0.8615	0.99414	no	MSI2_KD_Poly	MSI2_C_Poly	OK	2.82022	3.59409	0.349816	0.282958	0.6986	0.936203	no
AMHR2	chr12:53817638-53825318	MSI2_KD_Total	MSI2_C_Total	OK	4.2805	4.39427	0.0378451	0.0352829	0.95795	0.99825	no	MSI2_KD_Poly	MSI2_C_Poly	OK	24.208	36.6007	0.59639	0.947103	0.1687	0.369176	no
AMICA1	chr11:118064441-118095809	MSI2_KD_Total	MSI2_C_Total	NOTEST	0.0292114	0	#NAME?	0	1	1	no	MSI2_KD_Poly	MSI2_C_Poly	NOTEST	0.0666433	0.0558096	-0.255947	0	1	1	no
AMIGO1	chr1:110049445-110052336	MSI2_KD_Total	MSI2_C_Total	OK	0.565932	0.634652	0.165336	0.114317	0.8795	0.995877	no	MSI2_KD_Poly	MSI2_C_Poly	OK	1.05346	0.965059	-0.126448	-0.110323	0.87165	0.995118	no
AMIGO2	chr12:47469489-47630446	MSI2_KD_Total	MSI2_C_Total	OK	3.14225	3.40581	0.116203	0.125832	0.8632	0.994252	no	MSI2_KD_Poly	MSI2_C_Poly	OK	1.39783	1.35721	-0.0425443	-0.029515	0.96965	0.998635	no
AMIGO3	chr3:49726949-49761407	MSI2_KD_Total	MSI2_C_Total	OK	0.757011	0.974363	0.364145	0.137474	0.7361	0.955448	no	MSI2_KD_Poly	MSI2_C_Poly	OK	2.16701	2.4244	0.16192	0.0834243	0.9223	0.997704	no
AMMECR1	chrX:109437413-109699562	MSI2_KD_Total	MSI2_C_Total	OK	19.7086	19.6671	-0.00303911	-0.005912	0.99355	0.999155	no	MSI2_KD_Poly	MSI2_C_Poly	OK	7.88029	4.51721	-0.802817	-1.22953	0.0758	0.199611	no
AMMECR1L	chr2:128619206-128643514	MSI2_KD_Total	MSI2_C_Total	OK	8.84945	9.26324	0.0659285	0.112581	0.87485	0.995438	no	MSI2_KD_Poly	MSI2_C_Poly	OK	8.29351	7.80874	-0.0868938	-0.14803	0.83415	0.989097	no
AMN	chr14:103388992-103397179	MSI2_KD_Total	MSI2_C_Total	NOTEST	0.066212	0	#NAME?	0	1	1	no	MSI2_KD_Poly	MSI2_C_Poly	NOTEST	0.0353386	0.0479312	0.439718	0	1	1	no
AMN1	chr12:31824070-31882108	MSI2_KD_Total	MSI2_C_Total	OK	5.78949	5.61035	-0.0453467	-0.0520381	0.9458	0.99825	no	MSI2_KD_Poly	MSI2_C_Poly	OK	4.32138	4.37903	0.0191189	0.021071	0.97905	0.998727	no
AMOT	chrX:112018104-112084043	MSI2_KD_Total	MSI2_C_Total	NOTEST	0.0212411	0.0100872	-1.07434	0	1	1	no	MSI2_KD_Poly	MSI2_C_Poly	NOTEST	0	0	0	0	1	1	no
AMOTL1	chr11:94501507-94609918	MSI2_KD_Total	MSI2_C_Total	OK	42.3796	45.4799	0.10186	0.211791	0.7635	0.966155	no	MSI2_KD_Poly	MSI2_C_Poly	OK	8.9508	7.69801	-0.217531	-0.416145	0.5534	0.830881	no
AMOTL2	chr3:134074186-134094259	MSI2_KD_Total	MSI2_C_Total	NOTEST	0.0222788	0.0595523	1.41849	0	1	1	no	MSI2_KD_Poly	MSI2_C_Poly	NOTEST	0.0106321	0.00502493	-1.08125	0	1	1	no
AMPD1	chr1:115215719-115238239	MSI2_KD_Total	MSI2_C_Total	NOTEST	0	0.0141452	inf	0	1	1	no	MSI2_KD_Poly	MSI2_C_Poly	NOTEST	0.0080584	0.00827613	0.0384623	0	1	1	no
AMPD2	chr1:110162434-110174677	MSI2_KD_Total	MSI2_C_Total	OK	23.353	22.23	-0.0711004	-0.13287	0.85245	0.992368	no	MSI2_KD_Poly	MSI2_C_Poly	OK	21.4867	30.4544	0.503209	0.93923	0.19645	0.412662	no
AMPD3	chr11:10471867-10529126	MSI2_KD_Total	MSI2_C_Total	OK	10.4304	10.9684	0.0725625	0.123673	0.86075	0.993939	no	MSI2_KD_Poly	MSI2_C_Poly	OK	6.92932	6.35313	-0.125246	-0.195895	0.7838	0.974157	no
AMPH	chr7:38423296-38671167	MSI2_KD_Total	MSI2_C_Total	NOTEST	0.156322	0.20533	0.39342	0	1	1	no	MSI2_KD_Poly	MSI2_C_Poly	NOTEST	0.0143089	0	#NAME?	0	1	1	no
AMT	chr3:49454210-49466757	MSI2_KD_Total	MSI2_C_Total	OK	0.510791	0.628911	0.300122	0.123569	0.86555	0.994384	no	MSI2_KD_Poly	MSI2_C_Poly	NOTEST	0.242817	0.178873	-0.440937	0	1	1	no
AMTN	chr4:71384288-71398460	MSI2_KD_Total	MSI2_C_Total	NOTEST	0	0	0	0	1	1	no	MSI2_KD_Poly	MSI2_C_Poly	NOTEST	0	0	0	0	1	1	no
AMY1A	chr1:104292278-104301311	MSI2_KD_Total	MSI2_C_Total	NOTEST	0	0	0	0	1	1	no	MSI2_KD_Poly	MSI2_C_Poly	NOTEST	0	0	0	0	1	1	no
AMY1B	chr1:104292278-104301311	MSI2_KD_Total	MSI2_C_Total	NOTEST	0	0	0	0	1	1	no	MSI2_KD_Poly	MSI2_C_Poly	NOTEST	0	0	0	0	1	1	no
AMY1C	chr1:104292278-104301311	MSI2_KD_Total	MSI2_C_Total	NOTEST	0	0	0	0	1	1	no	MSI2_KD_Poly	MSI2_C_Poly	NOTEST	0	0	0	0	1	1	no
AMY2A	chr1:104159953-104168402	MSI2_KD_Total	MSI2_C_Total	NOTEST	0	0	0	0	1	1	no	MSI2_KD_Poly	MSI2_C_Poly	NOTEST	0	0	0	0	1	1	no
AMY2B	chr1:104068577-104122156	MSI2_KD_Total	MSI2_C_Total	OK	1.37064	1.53013	0.158809	0.0775519	0.9041	0.997364	no	MSI2_KD_Poly	MSI2_C_Poly	NOTEST	0.338797	0.217185	-0.641498	0	1	1	no
AMZ1	chr7:2719155-2755070	MSI2_KD_Total	MSI2_C_Total	NOTEST	0.032544	0.0380011	0.223652	0	1	1	no	MSI2_KD_Poly	MSI2_C_Poly	NOTEST	0.0121401	0.0274586	1.17748	0	1	1	no
AMZ2	chr17:66244144-66253305	MSI2_KD_Total	MSI2_C_Total	OK	9.63358	8.63657	-0.157614	-0.209274	0.7713	0.969624	no	MSI2_KD_Poly	MSI2_C_Poly	OK	13.0592	13.3636	0.0332453	0.049008	0.94715	0.99825	no
AMZ2P1	chr17:62962667-62971703	MSI2_KD_Total	MSI2_C_Total	OK	1.2353	1.3471	0.124998	0.122312	0.8521	0.992368	no	MSI2_KD_Poly	MSI2_C_Poly	OK	1.40742	1.3704	-0.0384574	-0.0389346	0.9561	0.99825	no
ANAPC1	chr2:112525213-112641741	MSI2_KD_Total	MSI2_C_Total	OK	12.2065	12.1839	-0.00268419	-0.00516193	0.9951	0.999155	no	MSI2_KD_Poly	MSI2_C_Poly	OK	4.18818	3.40117	-0.300294	-0.487803	0.4835	0.763873	no
ANAPC10	chr4:145915726-146050676	MSI2_KD_Total	MSI2_C_Total	OK	11.3298	10.4046	-0.122898	-0.0620088	0.93535	0.99825	no	MSI2_KD_Poly	MSI2_C_Poly	OK	12.2035	10.2584	-0.250486	-0.257488	0.72505	0.949474	no
ANAPC11	chr17:79845710-79858409	MSI2_KD_Total	MSI2_C_Total	OK	29.9455	28.0464	-0.0945261	-0.0686189	0.92805	0.998081	no	MSI2_KD_Poly	MSI2_C_Poly	OK	175.144	271.019	0.629852	0.60989	0.48845	0.768804	no
ANAPC13	chr3:134196545-134293855	MSI2_KD_Total	MSI2_C_Total	OK	36.3351	34.4949	-0.0749809	-0.106967	0.881	0.995967	no	MSI2_KD_Poly	MSI2_C_Poly	OK	46.9336	33.8552	-0.471246	-0.786811	0.2567	0.498107	no
ANAPC15	chr11:71709957-71823822	MSI2_KD_Total	MSI2_C_Total	OK	17.8239	17.054	-0.0636981	-0.037063	0.95445	0.99825	no	MSI2_KD_Poly	MSI2_C_Poly	OK	56.2997	75.6244	0.425726	0.37317	0.6078	0.87551	no
ANAPC16	chr10:73855789-73995618	MSI2_KD_Total	MSI2_C_Total	OK	31.0747	30.6004	-0.0221867	-0.0348858	0.95905	0.99825	no	MSI2_KD_Poly	MSI2_C_Poly	OK	60.199	79.9537	0.409425	0.774069	0.28295	0.533154	no
ANAPC1P1	chr2:87042459-87122165	MSI2_KD_Total	MSI2_C_Total	NOTEST	0	0	0	0	1	1	no	MSI2_KD_Poly	MSI2_C_Poly	NOTEST	0.0122468	0	#NAME?	0	1	1	no
ANAPC2	chr9:140069235-140084822	MSI2_KD_Total	MSI2_C_Total	OK	7.45327	7.04277	-0.0817302	-0.0904132	0.8938	0.996264	no	MSI2_KD_Poly	MSI2_C_Poly	OK	6.03744	8.29867	0.458942	0.287595	0.69395	0.933732	no
ANAPC4	chr4:25378847-25420120	MSI2_KD_Total	MSI2_C_Total	OK	12.961	13.9906	0.110284	0.181872	0.7955	0.977866	no	MSI2_KD_Poly	MSI2_C_Poly	OK	2.30997	1.61996	-0.511912	-0.511222	0.47585	0.755987	no
ANAPC5	chr12:121746047-121792012	MSI2_KD_Total	MSI2_C_Total	OK	63.3911	61.7024	-0.0389557	-0.0774311	0.90925	0.997596	no	MSI2_KD_Poly	MSI2_C_Poly	OK	95.0484	85.9803	-0.144657	-0.299775	0.66455	0.916277	no
ANAPC7	chr12:110810704-110841535	MSI2_KD_Total	MSI2_C_Total	OK	50.0482	48.8454	-0.0350962	-0.06937	0.91945	0.997704	no	MSI2_KD_Poly	MSI2_C_Poly	OK	23.3687	23.5004	0.00810576	0.014711	0.98415	0.998727	no
ANG	chr14:21152335-21168761	MSI2_KD_Total	MSI2_C_Total	NOTEST	0.0700006	0.111857	0.676211	0	1	1	no	MSI2_KD_Poly	MSI2_C_Poly	NOTEST	0.173459	0.310901	0.841859	0	1	1	no
ANGEL1	chr14:77253585-77279283	MSI2_KD_Total	MSI2_C_Total	OK	10.14	9.42083	-0.106132	-0.175824	0.8048	0.981338	no	MSI2_KD_Poly	MSI2_C_Poly	OK	13.8966	15.753	0.180892	0.327045	0.63035	0.892344	no
ANGEL2	chr1:213165523-213189217	MSI2_KD_Total	MSI2_C_Total	OK	8.26225	8.71498	0.0769618	0.127936	0.8627	0.994252	no	MSI2_KD_Poly	MSI2_C_Poly	OK	4.74605	3.39683	-0.482537	-0.672291	0.35215	0.620041	no
ANGPT1	chr8:108261709-108510254	MSI2_KD_Total	MSI2_C_Total	OK	63.1481	63.9945	0.0192103	0.0412068	0.95165	0.99825	no	MSI2_KD_Poly	MSI2_C_Poly	OK	17.2447	8.94092	-0.94766	-1.75899	0.0132	0.0480923	yes
ANGPT2	chr8:6264112-6565730	MSI2_KD_Total	MSI2_C_Total	NOTEST	0.207488	0.254166	0.292745	0	1	1	no	MSI2_KD_Poly	MSI2_C_Poly	NOTEST	0.038917	0.0496856	0.352425	0	1	1	no
ANGPT4	chr20:853296-896960	MSI2_KD_Total	MSI2_C_Total	NOTEST	0	0	0	0	1	1	no	MSI2_KD_Poly	MSI2_C_Poly	NOTEST	0	0	0	0	1	1	no
ANGPTL1	chr1:178694281-178890977	MSI2_KD_Total	MSI2_C_Total	NOTEST	0.105991	0.20693	0.965205	0	1	1	no	MSI2_KD_Poly	MSI2_C_Poly	NOTEST	0.0211176	0.0220627	0.0631658	0	1	1	no
ANGPTL2	chr9:129677052-129985445	MSI2_KD_Total	MSI2_C_Total	NOTEST	0.0325578	0.0173176	-0.910764	0	1	1	no	MSI2_KD_Poly	MSI2_C_Poly	NOTEST	0	0.00584508	inf	0	1	1	no
ANGPTL3	chr1:62920396-63154039	MSI2_KD_Total	MSI2_C_Total	NOTEST	0.0102505	0.0425726	2.05423	0	1	1	no	MSI2_KD_Poly	MSI2_C_Poly	NOTEST	0.0406148	0.0162658	-1.32016	0	1	1	no
ANGPTL4	chr19:8429010-8439259	MSI2_KD_Total	MSI2_C_Total	OK	0.680661	0.5561	-0.291592	-0.195243	0.75555	0.963234	no	MSI2_KD_Poly	MSI2_C_Poly	OK	0.809358	1.78934	1.14458	0.937774	0.19865	0.415965	no
ANGPTL5	chr11:101761404-101871796	MSI2_KD_Total	MSI2_C_Total	NOTEST	0	0	0	0	1	1	no	MSI2_KD_Poly	MSI2_C_Poly	NOTEST	0	0	0	0	1	1	no
ANGPTL6	chr19:10196794-10213425	MSI2_KD_Total	MSI2_C_Total	NOTEST	0.393438	0.289149	-0.444323	0	1	1	no	MSI2_KD_Poly	MSI2_C_Poly	OK	0.688817	1.45016	1.07402	0.307341	0.6862	0.929574	no
ANGPTL7	chr1:11166587-11322608	MSI2_KD_Total	MSI2_C_Total	NOTEST	0.0379421	0.0498535	0.393895	0	1	1	no	MSI2_KD_Poly	MSI2_C_Poly	NOTEST	0.0185473	0	#NAME?	0	1	1	no
ANHX	chr12:133794897-133812422	MSI2_KD_Total	MSI2_C_Total	NOTEST	0	0	0	0	1	1	no	MSI2_KD_Poly	MSI2_C_Poly	NOTEST	0	0	0	0	1	1	no
ANK1	chr8:41510743-41754280	MSI2_KD_Total	MSI2_C_Total	OK	29.0938	29.2609	0.00826123	0.0170073	0.98095	0.998727	no	MSI2_KD_Poly	MSI2_C_Poly	OK	10.9129	10.5681	-0.0463184	-0.0877121	0.9007	0.997038	no
ANK2	chr4:113739238-114304896	MSI2_KD_Total	MSI2_C_Total	OK	1.16863	1.07289	-0.123312	-0.111608	0.864	0.994252	no	MSI2_KD_Poly	MSI2_C_Poly	NOTEST	0.213278	0.152216	-0.486621	0	1	1	no
ANK3	chr10:61786055-62493284	MSI2_KD_Total	MSI2_C_Total	OK	2.32694	2.23973	-0.055107	-0.0780266	0.9141	0.997704	no	MSI2_KD_Poly	MSI2_C_Poly	NOTEST	0.35025	0.186209	-0.911459	0	1	1	no
ANKAR	chr2:190540710-190611376	MSI2_KD_Total	MSI2_C_Total	NOTEST	0.0589835	0.0899663	0.609074	0	1	1	no	MSI2_KD_Poly	MSI2_C_Poly	NOTEST	0.0256233	0	#NAME?	0	1	1	no
ANKDD1A	chr15:65204100-65251041	MSI2_KD_Total	MSI2_C_Total	OK	0.902886	0.829989	-0.121452	-0.101449	0.87645	0.995529	no	MSI2_KD_Poly	MSI2_C_Poly	NOTEST	0.184292	0.183401	-0.00698726	0	1	1	no
ANKDD1B	chr5:74907300-74967671	MSI2_KD_Total	MSI2_C_Total	NOTEST	0.088633	0.0859076	-0.0450585	0	1	1	no	MSI2_KD_Poly	MSI2_C_Poly	NOTEST	0.0397776	0.0282029	-0.496113	0	1	1	no
ANKEF1	chr20:10004459-10288066	MSI2_KD_Total	MSI2_C_Total	OK	5.42948	4.85385	-0.161685	-0.221366	0.7501	0.961049	no	MSI2_KD_Poly	MSI2_C_Poly	OK	2.23998	2.04372	-0.132286	-0.140914	0.84445	0.991065	no
ANKFN1	chr17:54230835-54560007	MSI2_KD_Total	MSI2_C_Total	NOTEST	0.0827127	0.095649	0.20964	0	1	1	no	MSI2_KD_Poly	MSI2_C_Poly	NOTEST	0.148784	0.108513	-0.455356	0	1	1	no
ANKFY1	chr17:4066664-4167274	MSI2_KD_Total	MSI2_C_Total	OK	9.84155	9.51275	-0.0490232	-0.0922717	0.9004	0.997038	no	MSI2_KD_Poly	MSI2_C_Poly	OK	2.74537	2.02706	-0.43761	-0.622722	0.3751	0.646661	no
ANKH	chr5:14704908-14871887	MSI2_KD_Total	MSI2_C_Total	OK	5.07407	4.90755	-0.0481406	-0.0771388	0.91495	0.997704	no	MSI2_KD_Poly	MSI2_C_Poly	OK	5.16459	4.74219	-0.123099	-0.200442	0.77575	0.970988	no
ANKHD1	chr5:139781398-139929163	MSI2_KD_Total	MSI2_C_Total	OK	44.9429	47.2887	0.0734038	0.095131	0.8934	0.996241	no	MSI2_KD_Poly	MSI2_C_Poly	OK	10.6501	8.86419	-0.264811	-0.248291	0.7097	0.942038	no
ANKHD1-EIF4EBP3	chr5:139781398-139929163	MSI2_KD_Total	MSI2_C_Total	OK	12.6752	11.7255	-0.112357	-0.128501	0.85505	0.992853	no	MSI2_KD_Poly	MSI2_C_Poly	OK	3.74137	1.60139	-1.22424	-1.23051	0.11065	0.268458	no
ANKIB1	chr7:91875547-92030698	MSI2_KD_Total	MSI2_C_Total	OK	9.23588	9.25639	0.00320023	0.00586344	0.9931	0.999155	no	MSI2_KD_Poly	MSI2_C_Poly	OK	3.56884	2.15859	-0.725368	-1.02538	0.14245	0.325162	no
ANKK1	chr11:113258512-113271140	MSI2_KD_Total	MSI2_C_Total	NOTEST	0.00982482	0.01714	0.802866	0	1	1	no	MSI2_KD_Poly	MSI2_C_Poly	NOTEST	0	0	0	0	1	1	no
ANKLE1	chr19:17392453-17398455	MSI2_KD_Total	MSI2_C_Total	OK	2.69021	2.45187	-0.133839	-0.149138	0.83625	0.989158	no	MSI2_KD_Poly	MSI2_C_Poly	OK	6.56942	6.56751	-0.000420194	-0.000606915	0.99955	0.999742	no
ANKLE2	chr12:133302252-133338474	MSI2_KD_Total	MSI2_C_Total	OK	17.9273	17.8355	-0.00740717	-0.0140502	0.98385	0.998727	no	MSI2_KD_Poly	MSI2_C_Poly	OK	10.9727	9.71694	-0.175343	-0.312002	0.65255	0.908089	no
ANKMY1	chr2:241418838-241503431	MSI2_KD_Total	MSI2_C_Total	OK	2.77238	3.27786	0.241626	0.246273	0.7334	0.954255	no	MSI2_KD_Poly	MSI2_C_Poly	OK	4.79727	5.89156	0.296436	0.340368	0.6529	0.908285	no
ANKMY2	chr7:16639400-16685442	MSI2_KD_Total	MSI2_C_Total	OK	45.7784	46.6342	0.0267214	0.0537251	0.9387	0.99825	no	MSI2_KD_Poly	MSI2_C_Poly	OK	13.9196	10.8918	-0.35388	-0.598134	0.397	0.671871	no
ANKRA2	chr5:72848024-72861511	MSI2_KD_Total	MSI2_C_Total	OK	8.5976	7.81945	-0.136866	-0.191677	0.78175	0.973357	no	MSI2_KD_Poly	MSI2_C_Poly	OK	7.03272	5.51461	-0.350822	-0.459172	0.51405	0.793745	no
ANKRD1	chr10:92671856-92681032	MSI2_KD_Total	MSI2_C_Total	NOTEST	0.010251	0	#NAME?	0	1	1	no	MSI2_KD_Poly	MSI2_C_Poly	NOTEST	0.00909393	0.00968613	0.0910171	0	1	1	no
ANKRD10	chr13:111530886-111567454	MSI2_KD_Total	MSI2_C_Total	OK	38.2659	41.6858	0.123496	0.203266	0.77475	0.970577	no	MSI2_KD_Poly	MSI2_C_Poly	OK	36.0288	36.8306	0.0317541	0.0523424	0.9457	0.99825	no
ANKRD11	chr16:89334028-89556969	MSI2_KD_Total	MSI2_C_Total	OK	27.3097	26.0115	-0.0702639	-0.111003	0.8631	0.994252	no	MSI2_KD_Poly	MSI2_C_Poly	OK	16.8152	17.7769	0.0802375	0.11534	0.87035	0.995053	no
ANKRD12	chr18:9136750-9285983	MSI2_KD_Total	MSI2_C_Total	OK	11.7341	14.9108	0.345657	0.723042	0.31165	0.570704	no	MSI2_KD_Poly	MSI2_C_Poly	OK	2.88644	1.48616	-0.957705	-1.5857	0.02405	0.0786556	no
ANKRD13A	chr12:110437234-110477235	MSI2_KD_Total	MSI2_C_Total	OK	30.9146	30.8043	-0.00515685	-0.0102994	0.98905	0.999007	no	MSI2_KD_Poly	MSI2_C_Poly	OK	20.371	15.6753	-0.378023	-0.713299	0.3028	0.559212	no
ANKRD13B	chr17:27920526-27948441	MSI2_KD_Total	MSI2_C_Total	OK	5.64714	5.26861	-0.100098	-0.123993	0.8582	0.993663	no	MSI2_KD_Poly	MSI2_C_Poly	OK	14.389	16.9369	0.235206	0.393713	0.57575	0.850043	no
ANKRD13C	chr1:70724684-70820417	MSI2_KD_Total	MSI2_C_Total	OK	5.32593	4.61503	-0.206696	-0.332579	0.6279	0.890359	no	MSI2_KD_Poly	MSI2_C_Poly	OK	2.49638	1.40995	-0.824191	-1.05239	0.12085	0.287112	no
ANKRD13D	chr11:67056761-67069955	MSI2_KD_Total	MSI2_C_Total	OK	8.13641	7.98254	-0.0275447	-0.0362309	0.95905	0.99825	no	MSI2_KD_Poly	MSI2_C_Poly	OK	23.5357	32.3341	0.458205	0.83329	0.23715	0.472	no
ANKRD16	chr10:5903688-5979558	MSI2_KD_Total	MSI2_C_Total	OK	4.9614	4.51569	-0.135799	-0.064112	0.95475	0.99825	no	MSI2_KD_Poly	MSI2_C_Poly	OK	8.96392	9.88628	0.141299	0.0894345	0.89885	0.996989	no
ANKRD17	chr4:73940501-74124502	MSI2_KD_Total	MSI2_C_Total	OK	30.6405	28.1619	-0.121696	-0.255811	0.7153	0.945076	no	MSI2_KD_Poly	MSI2_C_Poly	OK	7.68384	3.83188	-1.00377	-1.76026	0.0161	0.0567261	no
ANKRD18A	chr9:38571360-38620360	MSI2_KD_Total	MSI2_C_Total	NOTEST	0	0	0	0	1	1	no	MSI2_KD_Poly	MSI2_C_Poly	NOTEST	0.00407417	0.00398909	-0.0304446	0	1	1	no
ANKRD18B	chr9:33524410-33573001	MSI2_KD_Total	MSI2_C_Total	OK	1.35464	1.46819	0.116127	0.128171	0.84975	0.992298	no	MSI2_KD_Poly	MSI2_C_Poly	NOTEST	0.399126	0.175665	-1.18402	0	1	1	no
ANKRD18DP	chr3:197784403-197807542	MSI2_KD_Total	MSI2_C_Total	OK	6.85449	6.84712	-0.0015522	-0.00236066	0.9973	0.999237	no	MSI2_KD_Poly	MSI2_C_Poly	OK	2.59524	1.47517	-0.814986	-0.93186	0.17495	0.379329	no
ANKRD19P	chr9:95571892-95600739	MSI2_KD_Total	MSI2_C_Total	OK	1.74566	1.96741	0.172528	0.147787	0.84025	0.990136	no	MSI2_KD_Poly	MSI2_C_Poly	NOTEST	0.390359	0.385773	-0.0170499	0	1	1	no
ANKRD2	chr10:99332197-99343641	MSI2_KD_Total	MSI2_C_Total	NOTEST	0	0	0	0	1	1	no	MSI2_KD_Poly	MSI2_C_Poly	NOTEST	0	0	0	0	1	1	no
ANKRD20A1	chr9:67926760-67970293	MSI2_KD_Total	MSI2_C_Total	NOTEST	0.175126	0.236601	0.434063	0	1	1	no	MSI2_KD_Poly	MSI2_C_Poly	NOTEST	0.0228919	0.0204326	-0.163959	0	1	1	no
ANKRD20A11P	chr21:15316095-15352765	MSI2_KD_Total	MSI2_C_Total	OK	1.80539	1.46825	-0.298206	-0.214	0.7731	0.969813	no	MSI2_KD_Poly	MSI2_C_Poly	NOTEST	0.272253	0.188396	-0.531175	0	1	1	no
ANKRD20A12P	chr1:142697420-142713605	MSI2_KD_Total	MSI2_C_Total	OK	0.911844	1.07389	0.235983	0.199311	0.75515	0.963102	no	MSI2_KD_Poly	MSI2_C_Poly	NOTEST	0.216786	0.187248	-0.21132	0	1	1	no
ANKRD20A19P	chr13:24481422-24523454	MSI2_KD_Total	MSI2_C_Total	OK	0.460398	0.603115	0.389551	0.299946	0.69095	0.932101	no	MSI2_KD_Poly	MSI2_C_Poly	NOTEST	0.321974	0.246396	-0.385967	0	1	1	no
ANKRD20A2	chr9:43089971-43133544	MSI2_KD_Total	MSI2_C_Total	NOTEST	0.0107134	0.0170939	0.674064	0	1	1	no	MSI2_KD_Poly	MSI2_C_Poly	NOTEST	0	0	0	0	1	1	no
ANKRD20A3	chr9:67926760-67970293	MSI2_KD_Total	MSI2_C_Total	NOTEST	6.35422e-06	4.94131e-06	-0.362821	0	1	1	no	MSI2_KD_Poly	MSI2_C_Poly	NOTEST	0	0	0	0	1	1	no
ANKRD20A4	chr9:69381980-69425109	MSI2_KD_Total	MSI2_C_Total	NOTEST	0.0100314	0.0129975	0.373714	0	1	1	no	MSI2_KD_Poly	MSI2_C_Poly	NOTEST	0.00432488	0.00892478	1.04516	0	1	1	no
ANKRD20A5P	chr18:14179095-14227049	MSI2_KD_Total	MSI2_C_Total	NOTEST	0.0838699	0.0522096	-0.683838	0	1	1	no	MSI2_KD_Poly	MSI2_C_Poly	NOTEST	0.00423639	0	#NAME?	0	1	1	no
ANKRD20A8P	chr2:95421070-95522820	MSI2_KD_Total	MSI2_C_Total	OK	0.56722	0.54767	-0.0505993	-0.0376077	0.9587	0.99825	no	MSI2_KD_Poly	MSI2_C_Poly	NOTEST	0.0586785	0.0287279	-1.03038	0	1	1	no
ANKRD20A9P	chr13:19408542-19446109	MSI2_KD_Total	MSI2_C_Total	NOTEST	0.134916	0.141404	0.0677581	0	1	1	no	MSI2_KD_Poly	MSI2_C_Poly	NOTEST	0.0494472	0.0189639	-1.38264	0	1	1	no
ANKRD22	chr10:90562486-90611732	MSI2_KD_Total	MSI2_C_Total	NOTEST	0	0	0	0	1	1	no	MSI2_KD_Poly	MSI2_C_Poly	NOTEST	0	0	0	0	1	1	no
ANKRD23	chr2:97503650-97509758	MSI2_KD_Total	MSI2_C_Total	OK	2.75299	3.28329	0.25414	0.265618	0.70645	0.940502	no	MSI2_KD_Poly	MSI2_C_Poly	OK	2.02633	2.63356	0.378143	0.368507	0.58835	0.860571	no
ANKRD24	chr19:4183350-4224811	MSI2_KD_Total	MSI2_C_Total	NOTEST	0.118326	0.103121	-0.198423	0	1	1	no	MSI2_KD_Poly	MSI2_C_Poly	NOTEST	0.100006	0.158278	0.662368	0	1	1	no
ANKRD26	chr10:27293044-27389427	MSI2_KD_Total	MSI2_C_Total	OK	5.22693	5.80693	0.151811	0.268825	0.70415	0.939487	no	MSI2_KD_Poly	MSI2_C_Poly	OK	1.1105	0.615548	-0.851268	-1.00114	0.15895	0.353046	no
ANKRD26P1	chr16:46503248-46603009	MSI2_KD_Total	MSI2_C_Total	NOTEST	0.0113266	0.00471475	-1.26446	0	1	1	no	MSI2_KD_Poly	MSI2_C_Poly	NOTEST	0.00284993	0.00273848	-0.0575495	0	1	1	no
ANKRD26P3	chr13:19836939-19919113	MSI2_KD_Total	MSI2_C_Total	NOTEST	0.00843772	0	#NAME?	0	1	1	no	MSI2_KD_Poly	MSI2_C_Poly	NOTEST	0	0	0	0	1	1	no
ANKRD27	chr19:33087906-33166102	MSI2_KD_Total	MSI2_C_Total	OK	20.8931	22.154	0.0845408	0.166249	0.80685	0.982061	no	MSI2_KD_Poly	MSI2_C_Poly	OK	13.2423	11.3192	-0.226376	-0.417817	0.5469	0.82478	no
ANKRD28	chr3:15708743-15901053	MSI2_KD_Total	MSI2_C_Total	OK	23.6332	24.5735	0.0562848	0.116979	0.8669	0.994432	no	MSI2_KD_Poly	MSI2_C_Poly	OK	5.59011	3.36662	-0.731577	-1.14644	0.1082	0.263889	no
ANKRD29	chr18:21178889-21242849	MSI2_KD_Total	MSI2_C_Total	NOTEST	0.0893613	0.077564	-0.204264	0	1	1	no	MSI2_KD_Poly	MSI2_C_Poly	NOTEST	0.0657734	0.0696256	0.082114	0	1	1	no
ANKRD30A	chr10:37414784-37521495	MSI2_KD_Total	MSI2_C_Total	OK	1.64756	1.69327	0.0394795	0.0409485	0.95085	0.99825	no	MSI2_KD_Poly	MSI2_C_Poly	NOTEST	0.36771	0.151804	-1.27635	0	1	1	no
ANKRD30B	chr18:14748238-14852737	MSI2_KD_Total	MSI2_C_Total	NOTEST	0	0	0	0	1	1	no	MSI2_KD_Poly	MSI2_C_Poly	NOTEST	0	0	0	0	1	1	no
ANKRD30BL	chr2:132905163-133015542	MSI2_KD_Total	MSI2_C_Total	NOTEST	0	0	0	0	1	1	no	MSI2_KD_Poly	MSI2_C_Poly	NOTEST	0	0	0	0	1	1	no
ANKRD30BP2	chr21:14410486-14490571	MSI2_KD_Total	MSI2_C_Total	OK	0.896702	1.02167	0.188225	0.162669	0.8206	0.986233	no	MSI2_KD_Poly	MSI2_C_Poly	NOTEST	0.300468	0.272972	-0.138456	0	1	1	no
ANKRD30BP3	chr10:45650109-45681489	MSI2_KD_Total	MSI2_C_Total	NOTEST	0	0	0	0	1	1	no	MSI2_KD_Poly	MSI2_C_Poly	NOTEST	0	0	0	0	1	1	no
ANKRD31	chr5:74364121-74532703	MSI2_KD_Total	MSI2_C_Total	NOTEST	0.00863144	0.0543524	2.65467	0	1	1	no	MSI2_KD_Poly	MSI2_C_Poly	NOTEST	0.00287008	0.00505515	0.816665	0	1	1	no
ANKRD32	chr5:93954390-94031573	MSI2_KD_Total	MSI2_C_Total	OK	10.1364	10.3637	0.0319833	0.0552174	0.93905	0.99825	no	MSI2_KD_Poly	MSI2_C_Poly	OK	1.9943	0.965934	-1.04589	-1.08138	0.1195	0.284692	no
ANKRD33	chr12:52281792-52285505	MSI2_KD_Total	MSI2_C_Total	NOTEST	0.124604	0.100521	-0.309855	0	1	1	no	MSI2_KD_Poly	MSI2_C_Poly	NOTEST	0.125491	0.173242	0.465209	0	1	1	no
ANKRD33B	chr5:10564434-10657928	MSI2_KD_Total	MSI2_C_Total	OK	6.1361	5.63267	-0.123502	-0.21991	0.74945	0.960816	no	MSI2_KD_Poly	MSI2_C_Poly	OK	4.84029	3.75513	-0.366231	-0.614292	0.3784	0.650858	no
ANKRD34A	chr1:144146810-146467744	MSI2_KD_Total	MSI2_C_Total	NOTEST	0	0.0158099	inf	0	1	1	no	MSI2_KD_Poly	MSI2_C_Poly	NOTEST	0.0379338	0.0143142	-1.40603	0	1	1	no
ANKRD34B	chr5:79852573-79866304	MSI2_KD_Total	MSI2_C_Total	NOTEST	0	0	0	0	1	1	no	MSI2_KD_Poly	MSI2_C_Poly	NOTEST	0	0	0	0	1	1	no
ANKRD34C	chr15:79484048-79590581	MSI2_KD_Total	MSI2_C_Total	NOTEST	0	0.00620761	inf	0	1	1	no	MSI2_KD_Poly	MSI2_C_Poly	NOTEST	0.00457307	0	#NAME?	0	1	1	no
ANKRD34C-AS1	chr15:79484048-79590581	MSI2_KD_Total	MSI2_C_Total	NOTEST	0	0	0	0	1	1	no	MSI2_KD_Poly	MSI2_C_Poly	NOTEST	0	0	0	0	1	1	no
ANKRD35	chr1:144146810-146467744	MSI2_KD_Total	MSI2_C_Total	NOTEST	0.0144132	0.0174127	0.272748	0	1	1	no	MSI2_KD_Poly	MSI2_C_Poly	NOTEST	0.00713615	0.00901225	0.336742	0	1	1	no
ANKRD36	chr2:97779232-97930257	MSI2_KD_Total	MSI2_C_Total	OK	1.19601	1.33704	0.160808	0.211189	0.7571	0.964047	no	MSI2_KD_Poly	MSI2_C_Poly	NOTEST	0.245929	0.132938	-0.887489	0	1	1	no
ANKRD36B	chr2:98121260-98206428	MSI2_KD_Total	MSI2_C_Total	OK	0.76465	0.802655	0.0699805	0.0717975	0.91325	0.997704	no	MSI2_KD_Poly	MSI2_C_Poly	NOTEST	0.276461	0.115922	-1.25392	0	1	1	no
ANKRD36BP1	chr1:168214818-168216668	MSI2_KD_Total	MSI2_C_Total	OK	8.70027	9.78157	0.169005	0.253922	0.7258	0.949882	no	MSI2_KD_Poly	MSI2_C_Poly	OK	5.79936	3.37403	-0.781421	-1.01933	0.13785	0.317358	no
ANKRD36BP2	chr2:89065418-89106109	MSI2_KD_Total	MSI2_C_Total	NOTEST	0.00940527	0	#NAME?	0	1	1	no	MSI2_KD_Poly	MSI2_C_Poly	NOTEST	0.00817904	0	#NAME?	0	1	1	no
ANKRD36C	chr2:96515295-96658068	MSI2_KD_Total	MSI2_C_Total	OK	2.32068	2.25982	-0.0383363	-0.0595555	0.93255	0.998098	no	MSI2_KD_Poly	MSI2_C_Poly	NOTEST	0.307733	0.167953	-0.873624	0	1	1	no
ANKRD37	chr4:186317839-186347139	MSI2_KD_Total	MSI2_C_Total	OK	7.90069	11.7058	0.567177	0.318843	0.65575	0.910097	no	MSI2_KD_Poly	MSI2_C_Poly	OK	35.5069	73.4608	1.04888	1.35303	0.06555	0.177668	no
ANKRD39	chr2:97513723-97523756	MSI2_KD_Total	MSI2_C_Total	OK	9.69334	9.74487	0.00764941	0.00786171	0.99135	0.999125	no	MSI2_KD_Poly	MSI2_C_Poly	OK	31.3471	52.627	0.747473	1.17424	0.1015	0.251136	no
ANKRD40	chr17:48770550-48785270	MSI2_KD_Total	MSI2_C_Total	OK	18.9909	18.9197	-0.00542329	-0.0102907	0.9884	0.998961	no	MSI2_KD_Poly	MSI2_C_Poly	OK	21.3662	16.9631	-0.332934	-0.628273	0.38	0.652706	no
ANKRD42	chr11:82904780-82967141	MSI2_KD_Total	MSI2_C_Total	OK	10.9212	10.8436	-0.0102834	-0.0171848	0.98025	0.998727	no	MSI2_KD_Poly	MSI2_C_Poly	OK	6.00004	4.45454	-0.429696	-0.605578	0.4046	0.680155	no
ANKRD44	chr2:197851385-198175521	MSI2_KD_Total	MSI2_C_Total	NOTEST	0.0670284	0.172624	1.36479	0	1	1	no	MSI2_KD_Poly	MSI2_C_Poly	NOTEST	0.00426132	0.0299708	2.81419	0	1	1	no
ANKRD44-IT1	chr2:197851385-198175521	MSI2_KD_Total	MSI2_C_Total	NOTEST	0.019115	0	#NAME?	0	1	1	no	MSI2_KD_Poly	MSI2_C_Poly	NOTEST	0	0	0	0	1	1	no
ANKRD45	chr1:173577474-173639001	MSI2_KD_Total	MSI2_C_Total	NOTEST	0.155106	0.316534	1.02911	0	1	1	no	MSI2_KD_Poly	MSI2_C_Poly	NOTEST	0.137099	0.192701	0.49115	0	1	1	no
ANKRD46	chr8:101521979-101572014	MSI2_KD_Total	MSI2_C_Total	OK	11.9237	11.2015	-0.0901441	-0.137547	0.8501	0.992342	no	MSI2_KD_Poly	MSI2_C_Poly	OK	5.88253	4.49062	-0.389522	-0.471912	0.49805	0.778291	no
ANKRD49	chr11:94227152-94232744	MSI2_KD_Total	MSI2_C_Total	OK	18.0449	17.7648	-0.0225694	-0.0377108	0.9567	0.99825	no	MSI2_KD_Poly	MSI2_C_Poly	OK	9.67388	7.20778	-0.424539	-0.583681	0.39405	0.668629	no
ANKRD50	chr4:125585203-125633887	MSI2_KD_Total	MSI2_C_Total	OK	5.61511	5.71713	0.0259775	0.0435081	0.94945	0.99825	no	MSI2_KD_Poly	MSI2_C_Poly	OK	1.131	0.704704	-0.68251	-0.775815	0.2452	0.483177	no
ANKRD52	chr12:56623819-56652143	MSI2_KD_Total	MSI2_C_Total	OK	12.1938	10.4461	-0.223183	-0.427936	0.5395	0.818053	no	MSI2_KD_Poly	MSI2_C_Poly	OK	12.9101	14.2352	0.140971	0.269956	0.6985	0.93615	no
ANKRD53	chr2:71205574-71212629	MSI2_KD_Total	MSI2_C_Total	NOTEST	0	0	0	0	1	1	no	MSI2_KD_Poly	MSI2_C_Poly	NOTEST	0	0	0	0	1	1	no
ANKRD54	chr22:38226861-38240378	MSI2_KD_Total	MSI2_C_Total	OK	7.73073	8.28076	0.0991582	0.128162	0.8538	0.992462	no	MSI2_KD_Poly	MSI2_C_Poly	OK	28.4993	42.0834	0.562321	1.03393	0.14305	0.326227	no
ANKRD55	chr5:55395506-55529186	MSI2_KD_Total	MSI2_C_Total	OK	1.4701	1.37766	-0.0936936	-0.0804518	0.91475	0.997704	no	MSI2_KD_Poly	MSI2_C_Poly	OK	1.5266	1.31662	-0.213487	-0.196997	0.7761	0.971162	no
ANKRD6	chr6:90142896-90529513	MSI2_KD_Total	MSI2_C_Total	OK	0.765142	0.880229	0.202151	0.0439547	0.91025	0.997596	no	MSI2_KD_Poly	MSI2_C_Poly	OK	0.643135	0.578257	-0.153411	-0.0622162	0.95495	0.99825	no
ANKRD60	chr20:56791181-56803709	MSI2_KD_Total	MSI2_C_Total	NOTEST	0	0	0	0	1	1	no	MSI2_KD_Poly	MSI2_C_Poly	NOTEST	0	0	0	0	1	1	no
ANKRD61	chr7:6048881-6098860	MSI2_KD_Total	MSI2_C_Total	OK	2.10151	3.0878	0.555152	0.0982206	0.76825	0.96839	no	MSI2_KD_Poly	MSI2_C_Poly	OK	0.468336	0.560518	0.259217	0.0185985	0.88805	0.996203	no
ANKRD62	chr18:12093847-12129748	MSI2_KD_Total	MSI2_C_Total	OK	0.866516	1.22839	0.50347	0.422319	0.53155	0.81073	no	MSI2_KD_Poly	MSI2_C_Poly	NOTEST	0.272485	0.199986	-0.446279	0	1	1	no
ANKRD62P1-PARP4P3	chr22:17134598-17156430	MSI2_KD_Total	MSI2_C_Total	OK	0.689577	0.436906	-0.65839	-0.460562	0.519	0.79833	no	MSI2_KD_Poly	MSI2_C_Poly	NOTEST	0.198983	0.288174	0.534296	0	1	1	no
ANKRD63	chr15:40573644-40574787	MSI2_KD_Total	MSI2_C_Total	OK	0.358361	0.558695	0.640649	0.295463	0.65155	0.907279	no	MSI2_KD_Poly	MSI2_C_Poly	OK	0.498167	0.707868	0.506851	0.225939	0.7374	0.956169	no
ANKRD65	chr1:1353799-1356824	MSI2_KD_Total	MSI2_C_Total	NOTEST	0.0160032	0.015514	-0.0447904	0	1	1	no	MSI2_KD_Poly	MSI2_C_Poly	NOTEST	0	0.0143411	inf	0	1	1	no
ANKRD66	chr6:46714653-46726954	MSI2_KD_Total	MSI2_C_Total	NOTEST	0	0	0	0	1	1	no	MSI2_KD_Poly	MSI2_C_Poly	NOTEST	0	0	0	0	1	1	no
ANKRD7	chr7:117864711-117882784	MSI2_KD_Total	MSI2_C_Total	NOTEST	0	0.044725	inf	0	1	1	no	MSI2_KD_Poly	MSI2_C_Poly	NOTEST	0	0	0	0	1	1	no
ANKRD9	chr14:102973197-102976128	MSI2_KD_Total	MSI2_C_Total	OK	8.62879	9.89147	0.197028	0.178382	0.79875	0.979106	no	MSI2_KD_Poly	MSI2_C_Poly	OK	17.7022	26.3547	0.574132	0.833486	0.2773	0.525726	no
ANKS1A	chr6:34857037-35059190	MSI2_KD_Total	MSI2_C_Total	OK	8.62424	9.3294	0.113388	0.204293	0.77095	0.969433	no	MSI2_KD_Poly	MSI2_C_Poly	OK	3.79934	3.66665	-0.0512866	-0.0791566	0.9079	0.997596	no
ANKS1B	chr12:99039077-100378432	MSI2_KD_Total	MSI2_C_Total	NOTEST	0.0119072	0	#NAME?	0	1	1	no	MSI2_KD_Poly	MSI2_C_Poly	NOTEST	0.0145554	0.0166467	0.193687	0	1	1	no
ANKS3	chr16:4746510-4799397	MSI2_KD_Total	MSI2_C_Total	OK	2.74973	2.87377	0.0636563	0.0633291	0.92975	0.998098	no	MSI2_KD_Poly	MSI2_C_Poly	OK	5.77026	8.46072	0.552145	0.705889	0.3336	0.598126	no
ANKS4B	chr16:21245015-21263750	MSI2_KD_Total	MSI2_C_Total	NOTEST	0.00732306	0	#NAME?	0	1	1	no	MSI2_KD_Poly	MSI2_C_Poly	NOTEST	0.0371506	0	#NAME?	0	1	1	no
ANKS6	chr9:101494290-101558794	MSI2_KD_Total	MSI2_C_Total	OK	11.4104	10.3779	-0.136836	-0.257433	0.71145	0.943081	no	MSI2_KD_Poly	MSI2_C_Poly	OK	21.9239	21.9002	-0.0015617	-0.00317871	0.99705	0.999237	no
ANKUB1	chr3:149478889-149510610	MSI2_KD_Total	MSI2_C_Total	NOTEST	0.00949449	0	#NAME?	0	1	1	no	MSI2_KD_Poly	MSI2_C_Poly	NOTEST	0	0	0	0	1	1	no
ANKZF1	chr2:220094478-220110151	MSI2_KD_Total	MSI2_C_Total	OK	25.0011	25.6182	0.0351776	0.06207	0.9314	0.998098	no	MSI2_KD_Poly	MSI2_C_Poly	OK	16.6989	23.3559	0.484038	0.777014	0.2607	0.503719	no
ANLN	chr7:36363758-36493401	MSI2_KD_Total	MSI2_C_Total	OK	38.0814	40.8532	0.101362	0.209913	0.7616	0.965801	no	MSI2_KD_Poly	MSI2_C_Poly	OK	7.29191	4.34071	-0.748365	-1.20879	0.0886	0.225827	no
ANO1	chr11:69924407-70035652	MSI2_KD_Total	MSI2_C_Total	NOTEST	0.0257021	0.010907	-1.23663	0	1	1	no	MSI2_KD_Poly	MSI2_C_Poly	NOTEST	0.0228475	0.0520965	1.18915	0	1	1	no
ANO1-AS2	chr11:69918539-69921454	MSI2_KD_Total	MSI2_C_Total	NOTEST	0	0	0	0	1	1	no	MSI2_KD_Poly	MSI2_C_Poly	NOTEST	0	0	0	0	1	1	no
ANO10	chr3:43407817-43663560	MSI2_KD_Total	MSI2_C_Total	OK	29.775	27.7178	-0.103286	-0.193945	0.784	0.974204	no	MSI2_KD_Poly	MSI2_C_Poly	OK	20.8372	23.4032	0.167542	0.3007	0.6672	0.917746	no
ANO2	chr12:5671816-6055398	MSI2_KD_Total	MSI2_C_Total	NOTEST	0.0059592	0.00695289	0.222493	0	1	1	no	MSI2_KD_Poly	MSI2_C_Poly	NOTEST	0	0	0	0	1	1	no
ANO3	chr11:26353677-26684836	MSI2_KD_Total	MSI2_C_Total	OK	1.09099	0.731811	-0.576095	-0.244741	0.80385	0.980975	no	MSI2_KD_Poly	MSI2_C_Poly	NOTEST	0.260975	0.142827	-0.869641	0	1	1	no
ANO4	chr12:101188373-101522419	MSI2_KD_Total	MSI2_C_Total	NOTEST	0	0	0	0	1	1	no	MSI2_KD_Poly	MSI2_C_Poly	NOTEST	0	0	0	0	1	1	no
ANO5	chr11:22214721-22304913	MSI2_KD_Total	MSI2_C_Total	OK	8.43937	8.53255	0.0158425	0.0296141	0.96695	0.998635	no	MSI2_KD_Poly	MSI2_C_Poly	OK	1.70725	1.11246	-0.617911	-0.740555	0.2918	0.544881	no
ANO6	chr12:45566816-45834187	MSI2_KD_Total	MSI2_C_Total	OK	21.7046	23.3922	0.108021	0.218149	0.7575	0.964242	no	MSI2_KD_Poly	MSI2_C_Poly	OK	5.19813	3.82039	-0.444275	-0.686112	0.3308	0.59466	no
ANO7	chr2:242127923-242164791	MSI2_KD_Total	MSI2_C_Total	OK	0.891787	0.822759	-0.11623	-0.100296	0.88015	0.995877	no	MSI2_KD_Poly	MSI2_C_Poly	OK	2.12763	2.27836	0.0987521	0.108631	0.8738	0.995438	no
ANO8	chr19:17420336-17445638	MSI2_KD_Total	MSI2_C_Total	OK	3.70347	3.3719	-0.135317	-0.0971182	0.8922	0.996241	no	MSI2_KD_Poly	MSI2_C_Poly	OK	2.91165	3.84824	0.40236	0.182892	0.49425	0.774473	no
ANO9	chr11:417929-442011	MSI2_KD_Total	MSI2_C_Total	OK	2.8579	3.04588	0.0919043	0.0980993	0.8922	0.996241	no	MSI2_KD_Poly	MSI2_C_Poly	OK	1.14514	1.37195	0.2607	0.228726	0.74975	0.960836	no
ANOS1	chrX:8496914-8700227	MSI2_KD_Total	MSI2_C_Total	NOTEST	0.0073888	0.0198913	1.42873	0	1	1	no	MSI2_KD_Poly	MSI2_C_Poly	NOTEST	0.00767813	0.0148864	0.955166	0	1	1	no
ANP32A	chr15:69070874-69113261	MSI2_KD_Total	MSI2_C_Total	OK	97.8514	96.0766	-0.0264072	-0.0556659	0.93715	0.99825	no	MSI2_KD_Poly	MSI2_C_Poly	OK	55.7236	41.0944	-0.439346	-0.869691	0.21515	0.440547	no
ANP32A-IT1	chr15:69070874-69113261	MSI2_KD_Total	MSI2_C_Total	OK	1.15909	1.32334	0.19119	0.0507244	0.9348	0.99825	no	MSI2_KD_Poly	MSI2_C_Poly	NOTEST	0.0832919	0.0509768	-0.708336	0	1	1	no
ANP32AP1	chr15:35529526-35530264	MSI2_KD_Total	MSI2_C_Total	NOTEST	0.0633336	0.0874003	0.464667	0	1	1	no	MSI2_KD_Poly	MSI2_C_Poly	NOTEST	0.104117	0.0323935	-1.68442	0	1	1	no
ANP32B	chr9:100745488-100778224	MSI2_KD_Total	MSI2_C_Total	OK	379.11	401.151	0.08153	0.179547	0.7981	0.978969	no	MSI2_KD_Poly	MSI2_C_Poly	OK	326.918	310.424	-0.0746875	-0.160141	0.8221	0.986482	no
ANP32C	chr4:164445449-165304407	MSI2_KD_Total	MSI2_C_Total	NOTEST	0.17239	0.116618	-0.563881	0	1	1	no	MSI2_KD_Poly	MSI2_C_Poly	NOTEST	0	0.0545426	inf	0	1	1	no
ANP32D	chr12:48866447-48866843	MSI2_KD_Total	MSI2_C_Total	NOTEST	0	0	0	0	1	1	no	MSI2_KD_Poly	MSI2_C_Poly	NOTEST	0	0	0	0	1	1	no
ANP32E	chr1:150190716-150208504	MSI2_KD_Total	MSI2_C_Total	OK	23.6046	22.8799	-0.0449907	-0.085679	0.9019	0.997038	no	MSI2_KD_Poly	MSI2_C_Poly	OK	7.59119	2.91918	-1.37876	-1.93522	0.01125	0.0421221	yes
ANPEP	chr15:90328125-90358072	MSI2_KD_Total	MSI2_C_Total	OK	5.08239	4.91289	-0.0489341	-0.0707215	0.92245	0.997704	no	MSI2_KD_Poly	MSI2_C_Poly	OK	4.25477	4.28052	0.00870456	0.0122972	0.9862	0.998871	no
ANTXR1	chr2:69240275-69476459	MSI2_KD_Total	MSI2_C_Total	OK	3.55898	3.41907	-0.05786	-0.0748256	0.91805	0.997704	no	MSI2_KD_Poly	MSI2_C_Poly	OK	2.204	1.88535	-0.225293	-0.222409	0.7521	0.961783	no
ANTXR2	chr4:80822770-80994626	MSI2_KD_Total	MSI2_C_Total	OK	19.2676	17.482	-0.140307	-0.199825	0.7716	0.969658	no	MSI2_KD_Poly	MSI2_C_Poly	OK	3.95486	2.36514	-0.741703	-0.897685	0.21575	0.441487	no
ANTXRL	chr10:47658232-47701443	MSI2_KD_Total	MSI2_C_Total	NOTEST	0	0	0	0	1	1	no	MSI2_KD_Poly	MSI2_C_Poly	NOTEST	0.00968155	0	#NAME?	0	1	1	no
ANTXRLP1	chr10:47590260-47640844	MSI2_KD_Total	MSI2_C_Total	NOTEST	0	0	0	0	1	1	no	MSI2_KD_Poly	MSI2_C_Poly	NOTEST	0	0	0	0	1	1	no
ANXA1	chr9:75766646-75785310	MSI2_KD_Total	MSI2_C_Total	OK	119.382	124.827	0.0643403	0.119177	0.8602	0.993914	no	MSI2_KD_Poly	MSI2_C_Poly	OK	24.5756	21.5447	-0.189895	-0.293897	0.67305	0.921336	no
ANXA10	chr4:169013687-169108893	MSI2_KD_Total	MSI2_C_Total	NOTEST	0	0	0	0	1	1	no	MSI2_KD_Poly	MSI2_C_Poly	NOTEST	0	0	0	0	1	1	no
ANXA11	chr10:81914879-81965433	MSI2_KD_Total	MSI2_C_Total	OK	84.6658	83.0235	-0.0282593	-0.0590269	0.93425	0.99825	no	MSI2_KD_Poly	MSI2_C_Poly	OK	143.875	199.458	0.471269	1.00889	0.14675	0.332802	no
ANXA13	chr8:124693033-124749647	MSI2_KD_Total	MSI2_C_Total	NOTEST	0	0	0	0	1	1	no	MSI2_KD_Poly	MSI2_C_Poly	NOTEST	0	0	0	0	1	1	no
ANXA2	chr15:60639349-60690185	MSI2_KD_Total	MSI2_C_Total	OK	145.237	150.162	0.0481184	0.101127	0.88825	0.996224	no	MSI2_KD_Poly	MSI2_C_Poly	OK	133.218	150.16	0.172719	0.365295	0.6089	0.876376	no
ANXA2P1	chr4:154074269-154260474	MSI2_KD_Total	MSI2_C_Total	NOTEST	0	0	0	0	1	1	no	MSI2_KD_Poly	MSI2_C_Poly	NOTEST	0	0	0	0	1	1	no
ANXA2P2	chr9:33624222-33625532	MSI2_KD_Total	MSI2_C_Total	OK	0.620154	0.307631	-1.01143	-0.674808	0.32505	0.587837	no	MSI2_KD_Poly	MSI2_C_Poly	NOTEST	0.440826	0.44474	0.0127526	0	1	1	no
ANXA2P3	chr10:66585284-66586634	MSI2_KD_Total	MSI2_C_Total	NOTEST	0	0	0	0	1	1	no	MSI2_KD_Poly	MSI2_C_Poly	NOTEST	0	0.0308632	inf	0	1	1	no
ANXA2R	chr5:43014830-43093660	MSI2_KD_Total	MSI2_C_Total	OK	3.10778	2.82322	-0.138543	-0.0660657	0.5701	0.845372	no	MSI2_KD_Poly	MSI2_C_Poly	OK	5.40221	5.37086	-0.00839684	-0.00518433	0.99415	0.999155	no
ANXA3	chr4:79472741-79531605	MSI2_KD_Total	MSI2_C_Total	OK	16.0549	15.6298	-0.0387143	-0.0604125	0.92945	0.998098	no	MSI2_KD_Poly	MSI2_C_Poly	OK	8.87424	7.77811	-0.190205	-0.256951	0.70935	0.94191	no
ANXA4	chr2:69969126-70053596	MSI2_KD_Total	MSI2_C_Total	OK	7.61966	7.5154	-0.0198779	-0.0264568	0.97165	0.998635	no	MSI2_KD_Poly	MSI2_C_Poly	OK	4.82073	5.43836	0.17392	0.210599	0.7624	0.965936	no
ANXA5	chr4:122589151-122618147	MSI2_KD_Total	MSI2_C_Total	OK	62.953	59.488	-0.0816782	-0.15781	0.82215	0.986495	no	MSI2_KD_Poly	MSI2_C_Poly	OK	51.702	52.1169	0.0115289	0.0222717	0.9747	0.998635	no
ANXA6	chr5:150480266-150537443	MSI2_KD_Total	MSI2_C_Total	OK	7.95082	8.76967	0.141418	0.218067	0.76265	0.966002	no	MSI2_KD_Poly	MSI2_C_Poly	OK	7.21333	11.8899	0.720997	1.19499	0.0976	0.243575	no
ANXA7	chr10:75135188-75173841	MSI2_KD_Total	MSI2_C_Total	OK	84.3359	79.7237	-0.081139	-0.165444	0.8162	0.985147	no	MSI2_KD_Poly	MSI2_C_Poly	OK	43.7895	42.334	-0.0487693	-0.0933719	0.8923	0.996241	no
ANXA8	chr10:48255203-48271368	MSI2_KD_Total	MSI2_C_Total	NOTEST	0	0	0	0	1	1	no	MSI2_KD_Poly	MSI2_C_Poly	NOTEST	0	0	0	0	1	1	no
ANXA8L1	chr10:47746849-47763040	MSI2_KD_Total	MSI2_C_Total	NOTEST	0	0	0	0	1	1	no	MSI2_KD_Poly	MSI2_C_Poly	NOTEST	0	0.0131859	inf	0	1	1	no
ANXA9	chr1:150954498-150968114	MSI2_KD_Total	MSI2_C_Total	OK	2.01659	1.95963	-0.041339	-0.0367803	0.9612	0.99825	no	MSI2_KD_Poly	MSI2_C_Poly	OK	2.43433	3.0405	0.320788	0.319744	0.6467	0.903921	no
AOAH	chr7:36552548-36764154	MSI2_KD_Total	MSI2_C_Total	NOTEST	0	0.0286122	inf	0	1	1	no	MSI2_KD_Poly	MSI2_C_Poly	NOTEST	0.0193242	0.00913055	-1.08164	0	1	1	no
AOAH-IT1	chr7:36552548-36764154	MSI2_KD_Total	MSI2_C_Total	NOTEST	0	0	0	0	1	1	no	MSI2_KD_Poly	MSI2_C_Poly	NOTEST	0	0	0	0	1	1	no
AOC1	chr7:150549564-150558379	MSI2_KD_Total	MSI2_C_Total	NOTEST	0	0	0	0	1	1	no	MSI2_KD_Poly	MSI2_C_Poly	NOTEST	0.0102172	0	#NAME?	0	1	1	no
AOC2	chr17:40996608-41002724	MSI2_KD_Total	MSI2_C_Total	OK	0.816504	0.606689	-0.428503	-0.318729	0.65275	0.908227	no	MSI2_KD_Poly	MSI2_C_Poly	NOTEST	0.413686	0.424139	0.0360008	0	1	1	no
AOC3	chr17:41003200-41010147	MSI2_KD_Total	MSI2_C_Total	NOTEST	0.129189	0.25405	0.975631	0	1	1	no	MSI2_KD_Poly	MSI2_C_Poly	NOTEST	0.154576	0.148001	-0.0627177	0	1	1	no
AOC4P	chr17:41019161-41021234	MSI2_KD_Total	MSI2_C_Total	NOTEST	0	0.0138976	inf	0	1	1	no	MSI2_KD_Poly	MSI2_C_Poly	NOTEST	0	0.0153145	inf	0	1	1	no
AOX1	chr2:201450730-201536217	MSI2_KD_Total	MSI2_C_Total	NOTEST	0.161945	0.12637	-0.357849	0	1	1	no	MSI2_KD_Poly	MSI2_C_Poly	NOTEST	0.0193576	0.0238	0.298062	0	1	1	no
AOX2P	chr2:201560445-201688569	MSI2_KD_Total	MSI2_C_Total	NOTEST	0	0	0	0	1	1	no	MSI2_KD_Poly	MSI2_C_Poly	NOTEST	0	0	0	0	1	1	no
AP1AR	chr4:113152894-113191211	MSI2_KD_Total	MSI2_C_Total	OK	8.28643	6.78893	-0.287567	-0.412052	0.56965	0.845073	no	MSI2_KD_Poly	MSI2_C_Poly	OK	3.72886	2.08071	-0.841658	-0.897436	0.20305	0.422486	no
AP1B1	chr22:29723668-29784572	MSI2_KD_Total	MSI2_C_Total	OK	22.926	21.7968	-0.0728697	-0.136658	0.84375	0.990882	no	MSI2_KD_Poly	MSI2_C_Poly	OK	20.116	29.7196	0.563067	1.02351	0.1416	0.323761	no
AP1B1P1	chr22:32517963-32529456	MSI2_KD_Total	MSI2_C_Total	NOTEST	0	0	0	0	1	1	no	MSI2_KD_Poly	MSI2_C_Poly	NOTEST	0	0	0	0	1	1	no
AP1G1	chr16:71762904-71842976	MSI2_KD_Total	MSI2_C_Total	OK	29.4371	28.0968	-0.0672275	-0.140374	0.83995	0.990122	no	MSI2_KD_Poly	MSI2_C_Poly	OK	6.88397	4.2258	-0.704015	-1.19761	0.08885	0.226324	no
AP1G2	chr14:23980968-24048009	MSI2_KD_Total	MSI2_C_Total	OK	8.2868	8.09484	-0.0338118	-0.041124	0.95265	0.99825	no	MSI2_KD_Poly	MSI2_C_Poly	OK	4.79616	6.3423	0.403128	0.408106	0.5881	0.860414	no
AP1M1	chr19:16308664-16346156	MSI2_KD_Total	MSI2_C_Total	OK	23.4592	22.1599	-0.0822029	-0.144595	0.8334	0.989097	no	MSI2_KD_Poly	MSI2_C_Poly	OK	31.6079	52.4872	0.731683	1.37873	0.04695	0.135742	no
AP1M2	chr19:10683346-10697991	MSI2_KD_Total	MSI2_C_Total	NOTEST	0.0806134	0.0946444	0.231497	0	1	1	no	MSI2_KD_Poly	MSI2_C_Poly	NOTEST	0.193215	0.121903	-0.66447	0	1	1	no
AP1S1	chr7:100797685-100804557	MSI2_KD_Total	MSI2_C_Total	OK	29.1146	24.4673	-0.250889	-0.407597	0.5533	0.830854	no	MSI2_KD_Poly	MSI2_C_Poly	OK	129.217	170.359	0.398781	0.81912	0.24205	0.478598	no
AP1S2	chrX:15843928-15873137	MSI2_KD_Total	MSI2_C_Total	OK	31.6995	33.3616	0.0737262	0.140018	0.84125	0.990483	no	MSI2_KD_Poly	MSI2_C_Poly	OK	24.6588	19.0145	-0.374999	-0.663312	0.3385	0.603879	no
AP1S3	chr2:224620046-224702319	MSI2_KD_Total	MSI2_C_Total	OK	1.64031	1.53443	-0.0962696	-0.0930294	0.88585	0.996153	no	MSI2_KD_Poly	MSI2_C_Poly	OK	2.39285	1.72323	-0.473617	-0.484843	0.47985	0.760272	no
AP2A1	chr19:50270179-50316567	MSI2_KD_Total	MSI2_C_Total	OK	47.6475	47.0008	-0.019718	-0.0390294	0.9543	0.99825	no	MSI2_KD_Poly	MSI2_C_Poly	OK	85.8115	141.803	0.724651	1.4634	0.04125	0.122296	no
AP2A2	chr11:925808-1012245	MSI2_KD_Total	MSI2_C_Total	OK	11.7306	10.3402	-0.182013	-0.313929	0.66115	0.913893	no	MSI2_KD_Poly	MSI2_C_Poly	OK	9.46344	10.5462	0.15629	0.26587	0.70785	0.941164	no
AP2B1	chr17:33914281-34053436	MSI2_KD_Total	MSI2_C_Total	OK	49.1357	54.1777	0.140926	0.299446	0.6666	0.917389	no	MSI2_KD_Poly	MSI2_C_Poly	OK	21.2037	24.4023	0.202705	0.409673	0.5503	0.828071	no
AP2M1	chr3:183892633-183901879	MSI2_KD_Total	MSI2_C_Total	OK	163.836	157.245	-0.0592335	-0.12268	0.8591	0.993805	no	MSI2_KD_Poly	MSI2_C_Poly	OK	554.124	730.511	0.398698	0.85048	0.2209	0.448842	no
AP2S1	chr19:47341414-47354252	MSI2_KD_Total	MSI2_C_Total	OK	86.2823	85.8248	-0.00766997	-0.013865	0.9849	0.998727	no	MSI2_KD_Poly	MSI2_C_Poly	OK	486.119	711.991	0.550549	1.16031	0.109	0.265377	no
AP3B1	chr5:77298149-77590579	MSI2_KD_Total	MSI2_C_Total	OK	29.8557	28.7643	-0.0537266	-0.103742	0.8789	0.995853	no	MSI2_KD_Poly	MSI2_C_Poly	OK	5.37735	3.6315	-0.566328	-0.830844	0.24395	0.481333	no
AP3B2	chr15:83211950-83378660	MSI2_KD_Total	MSI2_C_Total	NOTEST	0.0865385	0.088896	0.0387772	0	1	1	no	MSI2_KD_Poly	MSI2_C_Poly	NOTEST	0.0225562	0.0620008	1.45876	0	1	1	no
AP3D1	chr19:2100986-2151556	MSI2_KD_Total	MSI2_C_Total	OK	24.9419	24.4835	-0.0267604	-0.0541812	0.93695	0.99825	no	MSI2_KD_Poly	MSI2_C_Poly	OK	15.9663	18.327	0.198943	0.389873	0.57645	0.850611	no
AP3M1	chr10:75880014-75910826	MSI2_KD_Total	MSI2_C_Total	OK	65.9425	65.2847	-0.0144625	-0.03101	0.9628	0.998301	no	MSI2_KD_Poly	MSI2_C_Poly	OK	23.8648	15.5212	-0.620641	-1.22024	0.08455	0.217482	no
AP3M2	chr8:42010463-42028701	MSI2_KD_Total	MSI2_C_Total	OK	9.20667	9.55454	0.053506	0.0902448	0.90105	0.997038	no	MSI2_KD_Poly	MSI2_C_Poly	OK	3.91895	3.3828	-0.212249	-0.296789	0.68025	0.92586	no
AP3S1	chr5:115177618-115249778	MSI2_KD_Total	MSI2_C_Total	OK	37.0594	34.788	-0.091251	-0.154051	0.82465	0.986937	no	MSI2_KD_Poly	MSI2_C_Poly	OK	55.8036	45.0737	-0.308072	-0.547208	0.4301	0.708194	no
AP3S2	chr15:90373830-90456222	MSI2_KD_Total	MSI2_C_Total	OK	9.71997	9.88117	0.0237291	0.0425149	0.9517	0.99825	no	MSI2_KD_Poly	MSI2_C_Poly	OK	31.9403	38.7612	0.279234	0.566059	0.42405	0.701496	no
AP4B1	chr1:114355233-114447746	MSI2_KD_Total	MSI2_C_Total	OK	9.35413	8.94126	-0.0651244	-0.0672758	0.9193	0.997704	no	MSI2_KD_Poly	MSI2_C_Poly	OK	4.97983	4.58542	-0.119043	-0.116783	0.86655	0.994432	no
AP4B1-AS1	chr1:114355233-114447746	MSI2_KD_Total	MSI2_C_Total	OK	1.47179	1.43428	-0.0372393	-0.0134136	0.983	0.998727	no	MSI2_KD_Poly	MSI2_C_Poly	OK	0.604833	0.18505	-1.70862	-0.425984	0.5241	0.803376	no
AP4E1	chr15:51200868-51298097	MSI2_KD_Total	MSI2_C_Total	OK	8.61258	8.04242	-0.0988161	-0.180454	0.8012	0.980112	no	MSI2_KD_Poly	MSI2_C_Poly	OK	2.7469	1.51296	-0.860434	-1.1101	0.1153	0.277177	no
AP4M1	chr7:99690350-99723128	MSI2_KD_Total	MSI2_C_Total	OK	4.08882	4.23145	0.0494669	0.0126158	0.97715	0.998727	no	MSI2_KD_Poly	MSI2_C_Poly	OK	8.52931	12.7691	0.582159	0.203715	0.8127	0.984188	no
AP4S1	chr14:31363004-31565656	MSI2_KD_Total	MSI2_C_Total	OK	2.50779	2.20048	-0.188604	-0.13322	0.8555	0.992903	no	MSI2_KD_Poly	MSI2_C_Poly	OK	2.68144	2.52359	-0.0875262	-0.0902894	0.89315	0.996241	no
AP5B1	chr11:65541368-65548062	MSI2_KD_Total	MSI2_C_Total	OK	18.1319	16.0072	-0.179807	-0.351125	0.61925	0.883976	no	MSI2_KD_Poly	MSI2_C_Poly	OK	18.3999	18.196	-0.016071	-0.031819	0.96455	0.998505	no
AP5M1	chr14:57669193-57756797	MSI2_KD_Total	MSI2_C_Total	OK	15.607	15.9439	0.0308047	0.0297478	0.9653	0.998522	no	MSI2_KD_Poly	MSI2_C_Poly	OK	8.9624	5.94314	-0.59266	-0.644482	0.35485	0.623195	no
AP5S1	chr20:3801170-3805954	MSI2_KD_Total	MSI2_C_Total	OK	3.03388	2.66202	-0.188641	-0.176577	0.8034	0.980671	no	MSI2_KD_Poly	MSI2_C_Poly	OK	11.8995	14.8405	0.31863	0.471818	0.51695	0.796509	no
AP5Z1	chr7:4815261-4834026	MSI2_KD_Total	MSI2_C_Total	OK	3.54051	3.88939	0.135586	0.171511	0.8013	0.980127	no	MSI2_KD_Poly	MSI2_C_Poly	OK	4.22562	6.85266	0.697503	0.994032	0.1622	0.358402	no
APAF1	chr12:99039077-100378432	MSI2_KD_Total	MSI2_C_Total	OK	18.9787	19.8431	0.064251	0.126853	0.8556	0.992903	no	MSI2_KD_Poly	MSI2_C_Poly	OK	3.54537	2.45604	-0.529601	-0.741005	0.30655	0.564006	no
APBA1	chr9:72042448-72287275	MSI2_KD_Total	MSI2_C_Total	NOTEST	0	0	0	0	1	1	no	MSI2_KD_Poly	MSI2_C_Poly	NOTEST	0	0	0	0	1	1	no
APBA2	chr15:29213839-29410516	MSI2_KD_Total	MSI2_C_Total	OK	12.0173	11.6558	-0.0440649	-0.0781988	0.91135	0.997704	no	MSI2_KD_Poly	MSI2_C_Poly	OK	24.8221	30.0864	0.277483	0.555635	0.41985	0.696922	no
APBA3	chr19:3708334-3987432	MSI2_KD_Total	MSI2_C_Total	OK	4.53698	5.05262	0.155299	0.0156001	0.92945	0.998098	no	MSI2_KD_Poly	MSI2_C_Poly	OK	12.2942	16.7056	0.442353	0.0365031	0.7904	0.976339	no
APBB1	chr11:6416353-6440702	MSI2_KD_Total	MSI2_C_Total	OK	1.33569	1.51709	0.183728	0.16033	0.8305	0.988552	no	MSI2_KD_Poly	MSI2_C_Poly	OK	2.53898	3.74469	0.560596	0.613549	0.4015	0.676908	no
APBB1IP	chr10:26727265-26856732	MSI2_KD_Total	MSI2_C_Total	NOTEST	0.0943192	0.0922496	-0.0320088	0	1	1	no	MSI2_KD_Poly	MSI2_C_Poly	NOTEST	0.052293	0.0435054	-0.265425	0	1	1	no
APBB2	chr4:40812043-41216635	MSI2_KD_Total	MSI2_C_Total	OK	0.82643	0.695507	-0.248827	-0.257601	0.75905	0.964974	no	MSI2_KD_Poly	MSI2_C_Poly	NOTEST	0.325109	0.246844	-0.397323	0	1	1	no
APBB3	chr5:139937852-139948689	MSI2_KD_Total	MSI2_C_Total	OK	3.90977	4.4057	0.172287	0.0944748	0.93735	0.99825	no	MSI2_KD_Poly	MSI2_C_Poly	OK	5.36616	6.33779	0.24009	0.0832316	0.9283	0.998098	no
APC	chr5:112043201-112181936	MSI2_KD_Total	MSI2_C_Total	OK	13.5051	13.8853	0.0400496	0.0783568	0.9121	0.997704	no	MSI2_KD_Poly	MSI2_C_Poly	OK	2.16303	1.14773	-0.914274	-1.34205	0.06655	0.179861	no
APC2	chr19:1450147-1479228	MSI2_KD_Total	MSI2_C_Total	OK	0.716385	0.68064	-0.073844	-0.054885	0.93675	0.99825	no	MSI2_KD_Poly	MSI2_C_Poly	OK	2.06697	3.11044	0.589602	0.638715	0.3835	0.656655	no
APCDD1	chr18:10454624-10488698	MSI2_KD_Total	MSI2_C_Total	NOTEST	0	0	0	0	1	1	no	MSI2_KD_Poly	MSI2_C_Poly	NOTEST	0	0	0	0	1	1	no
APCDD1L	chr20:57034159-57089994	MSI2_KD_Total	MSI2_C_Total	NOTEST	0.00952921	0.0101852	0.0960492	0	1	1	no	MSI2_KD_Poly	MSI2_C_Poly	NOTEST	0	0	0	0	1	1	no
APCDD1L-AS1	chr20:57090434-57194948	MSI2_KD_Total	MSI2_C_Total	NOTEST	0.012669	0.0294578	1.21734	0	1	1	no	MSI2_KD_Poly	MSI2_C_Poly	NOTEST	0.0241472	0	#NAME?	0	1	1	no
APCS	chr1:159557615-159558661	MSI2_KD_Total	MSI2_C_Total	NOTEST	0	0	0	0	1	1	no	MSI2_KD_Poly	MSI2_C_Poly	NOTEST	0	0	0	0	1	1	no
APEH	chr3:49711434-49720934	MSI2_KD_Total	MSI2_C_Total	OK	32.6311	30.7267	-0.086758	-0.164582	0.8114	0.983954	no	MSI2_KD_Poly	MSI2_C_Poly	OK	61.4459	90.5753	0.5598	1.1297	0.1093	0.265983	no
APELA	chr4:165798139-165818679	MSI2_KD_Total	MSI2_C_Total	NOTEST	0	0	0	0	1	1	no	MSI2_KD_Poly	MSI2_C_Poly	NOTEST	0	0	0	0	1	1	no
APEX1	chr14:20923289-20925931	MSI2_KD_Total	MSI2_C_Total	OK	92.5605	89.3608	-0.0507554	-0.101296	0.8888	0.996224	no	MSI2_KD_Poly	MSI2_C_Poly	OK	138.078	154.171	0.159049	0.333309	0.6373	0.89731	no
APEX2	chrX:55026755-55034306	MSI2_KD_Total	MSI2_C_Total	OK	18.8422	17.1174	-0.138504	-0.214302	0.7575	0.964242	no	MSI2_KD_Poly	MSI2_C_Poly	OK	52.8925	55.8556	0.0786379	0.142993	0.8327	0.988924	no
APH1A	chr1:150237798-150241609	MSI2_KD_Total	MSI2_C_Total	OK	5.06803	5.20762	0.0391983	0.0437994	0.9501	0.99825	no	MSI2_KD_Poly	MSI2_C_Poly	OK	24.1626	44.1215	0.868708	1.46699	0.0371	0.112178	no
APH1B	chr15:63569748-63601325	MSI2_KD_Total	MSI2_C_Total	OK	3.50626	3.33856	-0.0707083	-0.0828409	0.90585	0.997494	no	MSI2_KD_Poly	MSI2_C_Poly	OK	3.25046	3.24563	-0.00214613	-0.00259182	0.99725	0.999237	no
API5	chr11:43333504-43366080	MSI2_KD_Total	MSI2_C_Total	OK	62.1729	65.8081	0.0819792	0.172839	0.80685	0.982061	no	MSI2_KD_Poly	MSI2_C_Poly	OK	15.2388	9.63259	-0.66175	-1.15515	0.10355	0.255102	no
APIP	chr11:34903842-35017675	MSI2_KD_Total	MSI2_C_Total	OK	38.7581	36.9637	-0.0683882	-0.0847243	0.9032	0.997107	no	MSI2_KD_Poly	MSI2_C_Poly	OK	42.0526	35.7267	-0.235193	-0.356814	0.6071	0.875049	no
APITD1	chr1:10490158-10512060	MSI2_KD_Total	MSI2_C_Total	OK	10.9575	10.4387	-0.069982	-0.0866968	0.90335	0.997133	no	MSI2_KD_Poly	MSI2_C_Poly	OK	18.4588	18.005	-0.0359128	-0.0521043	0.941	0.99825	no
APITD1-CORT	chr1:10490158-10512060	MSI2_KD_Total	MSI2_C_Total	OK	1.01279	1.02173	0.0126873	0.00489146	0.99535	0.999155	no	MSI2_KD_Poly	MSI2_C_Poly	OK	2.51704	2.67634	0.0885328	0.0505579	0.94535	0.99825	no
APLF	chr2:68694690-68807294	MSI2_KD_Total	MSI2_C_Total	OK	1.13471	1.12185	-0.0164416	-0.01653	0.98	0.998727	no	MSI2_KD_Poly	MSI2_C_Poly	NOTEST	0.380052	0.22461	-0.758772	0	1	1	no
APLN	chrX:128779235-128788933	MSI2_KD_Total	MSI2_C_Total	NOTEST	0.0231995	0.0127034	-0.868877	0	1	1	no	MSI2_KD_Poly	MSI2_C_Poly	NOTEST	0.112186	0.196482	0.808502	0	1	1	no
APLNR	chr11:57001051-57004927	MSI2_KD_Total	MSI2_C_Total	OK	4.13989	5.3782	0.377533	0.493172	0.46485	0.744821	no	MSI2_KD_Poly	MSI2_C_Poly	OK	3.95017	6.10998	0.629253	0.83742	0.2244	0.454008	no
APLP1	chr19:36359400-36370699	MSI2_KD_Total	MSI2_C_Total	OK	2.07831	2.2596	0.120654	0.116376	0.87535	0.995438	no	MSI2_KD_Poly	MSI2_C_Poly	OK	3.34108	5.10439	0.611426	0.74582	0.31025	0.56898	no
APLP2	chr11:129939715-130014706	MSI2_KD_Total	MSI2_C_Total	OK	66.2554	63.3027	-0.0657708	-0.137926	0.8455	0.991272	no	MSI2_KD_Poly	MSI2_C_Poly	OK	16.7495	13.9694	-0.261846	-0.479015	0.5121	0.791876	no
APMAP	chr20:24943579-24973425	MSI2_KD_Total	MSI2_C_Total	OK	9.04865	8.61554	-0.0707612	-0.0994528	0.8854	0.996153	no	MSI2_KD_Poly	MSI2_C_Poly	OK	16.1948	15.0143	-0.109187	-0.176758	0.7968	0.97828	no
APOA1	chr11:116706468-116969131	MSI2_KD_Total	MSI2_C_Total	NOTEST	0.0365348	0	#NAME?	0	1	1	no	MSI2_KD_Poly	MSI2_C_Poly	NOTEST	0.0749161	0.0475309	-0.65641	0	1	1	no
APOA1-AS	chr11:116706468-116969131	MSI2_KD_Total	MSI2_C_Total	OK	0.25524	0.52626	1.04392	0.117356	0.64585	0.90325	no	MSI2_KD_Poly	MSI2_C_Poly	NOTEST	0	0	0	0	1	1	no
APOA1BP	chr1:156561557-156564091	MSI2_KD_Total	MSI2_C_Total	OK	41.5287	36.3219	-0.19327	-0.330421	0.63555	0.896024	no	MSI2_KD_Poly	MSI2_C_Poly	OK	197.698	270.71	0.453451	0.963645	0.1785	0.384924	no
APOA2	chr1:161192082-161193418	MSI2_KD_Total	MSI2_C_Total	NOTEST	0.0768744	0	#NAME?	0	1	1	no	MSI2_KD_Poly	MSI2_C_Poly	OK	0.708541	0.524762	-0.433188	-0.213355	0.7728	0.969813	no
APOA4	chr11:116691417-116694011	MSI2_KD_Total	MSI2_C_Total	NOTEST	0	0	0	0	1	1	no	MSI2_KD_Poly	MSI2_C_Poly	NOTEST	0.0154829	0	#NAME?	0	1	1	no
APOA5	chr11:116660085-116663136	MSI2_KD_Total	MSI2_C_Total	NOTEST	0	0.0277204	inf	0	1	1	no	MSI2_KD_Poly	MSI2_C_Poly	NOTEST	0	0.0155483	inf	0	1	1	no
APOB	chr2:21224300-21266945	MSI2_KD_Total	MSI2_C_Total	NOTEST	0	0	0	0	1	1	no	MSI2_KD_Poly	MSI2_C_Poly	NOTEST	0	0	0	0	1	1	no
APOBEC1	chr12:7801995-7823195	MSI2_KD_Total	MSI2_C_Total	NOTEST	0	0	0	0	1	1	no	MSI2_KD_Poly	MSI2_C_Poly	NOTEST	0	0	0	0	1	1	no
APOBEC2	chr6:41020939-41032630	MSI2_KD_Total	MSI2_C_Total	OK	1.07337	1.19839	0.15895	0.108644	0.88295	0.996053	no	MSI2_KD_Poly	MSI2_C_Poly	NOTEST	0.366938	0.0997828	-1.87867	0	1	1	no
APOBEC3A	chr22:39353526-39394225	MSI2_KD_Total	MSI2_C_Total	NOTEST	0	0	0	0	1	1	no	MSI2_KD_Poly	MSI2_C_Poly	NOTEST	0	0	0	0	1	1	no
APOBEC3A_B	chr22:39353526-39394225	MSI2_KD_Total	MSI2_C_Total	NOTEST	0	0	0	0	1	1	no	MSI2_KD_Poly	MSI2_C_Poly	NOTEST	0	0	0	0	1	1	no
APOBEC3B	chr22:39353526-39394225	MSI2_KD_Total	MSI2_C_Total	OK	15.5214	14.4411	-0.104074	-0.1479	0.83695	0.989225	no	MSI2_KD_Poly	MSI2_C_Poly	OK	8.76347	10.0427	0.196578	0.247014	0.732	0.95348	no
APOBEC3B-AS1	chr22:39353526-39394225	MSI2_KD_Total	MSI2_C_Total	NOTEST	0	0	0	0	1	1	no	MSI2_KD_Poly	MSI2_C_Poly	NOTEST	0	0	0	0	1	1	no
APOBEC3C	chr22:39410264-39414825	MSI2_KD_Total	MSI2_C_Total	OK	85.6956	84.2967	-0.0237446	-0.0452937	0.9479	0.99825	no	MSI2_KD_Poly	MSI2_C_Poly	OK	200.952	199.127	-0.0131592	-0.0272001	0.96895	0.998635	no
APOBEC3D	chr22:39417117-39429256	MSI2_KD_Total	MSI2_C_Total	OK	9.33251	8.80688	-0.0836344	-0.124411	0.86015	0.993914	no	MSI2_KD_Poly	MSI2_C_Poly	OK	13.9537	17.2185	0.303312	0.513134	0.47025	0.750659	no
APOBEC3F	chr22:39436672-39451975	MSI2_KD_Total	MSI2_C_Total	OK	2.59543	2.88203	0.151114	0.170161	0.7728	0.969813	no	MSI2_KD_Poly	MSI2_C_Poly	OK	3.45573	4.04264	0.226309	0.239981	0.68985	0.931488	no
APOBEC3G	chr22:39473009-39483748	MSI2_KD_Total	MSI2_C_Total	OK	8.92959	8.75372	-0.0286991	-0.039321	0.95615	0.99825	no	MSI2_KD_Poly	MSI2_C_Poly	OK	7.74542	10.499	0.438837	0.636641	0.3563	0.624899	no
APOBEC3H	chr22:39493228-39500072	MSI2_KD_Total	MSI2_C_Total	NOTEST	0.176538	0.218632	0.308524	0	1	1	no	MSI2_KD_Poly	MSI2_C_Poly	NOTEST	0.248319	0.234372	-0.083395	0	1	1	no
APOBEC4	chr1:183605181-183897685	MSI2_KD_Total	MSI2_C_Total	NOTEST	0	0.0106485	inf	0	1	1	no	MSI2_KD_Poly	MSI2_C_Poly	NOTEST	0	0	0	0	1	1	no
APOBR	chr16:28505969-28510291	MSI2_KD_Total	MSI2_C_Total	OK	5.61643	5.0384	-0.156688	-0.256475	0.74365	0.958264	no	MSI2_KD_Poly	MSI2_C_Poly	OK	2.1098	1.61717	-0.38363	-0.444737	0.53345	0.812408	no
APOC1	chr19:45417920-45422606	MSI2_KD_Total	MSI2_C_Total	OK	132.392	145.379	0.135004	0.232439	0.7521	0.961783	no	MSI2_KD_Poly	MSI2_C_Poly	OK	619.819	1039.38	0.745803	1.54256	0.0257	0.0831513	no
APOC1P1	chr19:45430059-45434643	MSI2_KD_Total	MSI2_C_Total	OK	0.669129	0.542615	-0.302355	-0.187748	0.78165	0.97331	no	MSI2_KD_Poly	MSI2_C_Poly	OK	1.95169	3.70111	0.923235	0.673657	0.3531	0.62121	no
APOC2	chr19:45445494-45452822	MSI2_KD_Total	MSI2_C_Total	NOTEST	0.146049	0.0597103	-1.2904	0	1	1	no	MSI2_KD_Poly	MSI2_C_Poly	OK	0.553192	0.374264	-0.563725	-0.279154	0.70875	0.941704	no
APOC3	chr11:116700623-116703787	MSI2_KD_Total	MSI2_C_Total	NOTEST	0	0	0	0	1	1	no	MSI2_KD_Poly	MSI2_C_Poly	NOTEST	0	0	0	0	1	1	no
APOC4	chr19:45445494-45452822	MSI2_KD_Total	MSI2_C_Total	NOTEST	0.165274	0.0728738	-1.18139	0	1	1	no	MSI2_KD_Poly	MSI2_C_Poly	NOTEST	0.380561	0.269886	-0.495776	0	1	1	no
APOC4-APOC2	chr19:45445494-45452822	MSI2_KD_Total	MSI2_C_Total	NOTEST	1.06832e-05	0.0110307	10.012	0	1	1	no	MSI2_KD_Poly	MSI2_C_Poly	NOTEST	1.68117e-06	0	#NAME?	0	1	1	no
APOD	chr3:195295572-195311076	MSI2_KD_Total	MSI2_C_Total	OK	0.723143	0.823667	0.18778	0.112063	0.8684	0.994735	no	MSI2_KD_Poly	MSI2_C_Poly	OK	1.34803	1.35038	0.00251468	0.00180462	0.98905	0.999007	no
APOE	chr19:45409005-45412652	MSI2_KD_Total	MSI2_C_Total	OK	72.7577	72.136	-0.0123804	-0.020884	0.9809	0.998727	no	MSI2_KD_Poly	MSI2_C_Poly	OK	110.208	200.502	0.863384	1.52972	0.03015	0.0948224	no
APOF	chr12:56754354-56756583	MSI2_KD_Total	MSI2_C_Total	NOTEST	0.076902	0.0884489	0.201825	0	1	1	no	MSI2_KD_Poly	MSI2_C_Poly	NOTEST	0.0498105	0.0876699	0.815632	0	1	1	no
APOH	chr17:64208146-64225556	MSI2_KD_Total	MSI2_C_Total	NOTEST	0	0	0	0	1	1	no	MSI2_KD_Poly	MSI2_C_Poly	NOTEST	0	0	0	0	1	1	no
APOL1	chr22:36649116-36663577	MSI2_KD_Total	MSI2_C_Total	OK	5.91334	5.62396	-0.0723867	-0.0962795	0.8924	0.996241	no	MSI2_KD_Poly	MSI2_C_Poly	OK	3.28778	3.02901	-0.11827	-0.143221	0.8375	0.98931	no
APOL2	chr22:36622254-36636000	MSI2_KD_Total	MSI2_C_Total	OK	7.51183	7.29655	-0.0419506	-0.0568698	0.93165	0.998098	no	MSI2_KD_Poly	MSI2_C_Poly	OK	6.31465	7.29572	0.208347	0.285879	0.6745	0.922127	no
APOL3	chr22:36536370-36562225	MSI2_KD_Total	MSI2_C_Total	NOTEST	0.492678	0.419901	-0.230597	0	1	1	no	MSI2_KD_Poly	MSI2_C_Poly	OK	0.52516	0.435373	-0.270505	-0.182701	0.7868	0.975173	no
APOL4	chr22:36585175-36600879	MSI2_KD_Total	MSI2_C_Total	OK	4.66824	4.67319	0.00152835	0.00214218	0.9974	0.999237	no	MSI2_KD_Poly	MSI2_C_Poly	OK	8.14302	9.25199	0.1842	0.306421	0.66205	0.914394	no
APOL5	chr22:36113918-36125529	MSI2_KD_Total	MSI2_C_Total	NOTEST	0	0	0	0	1	1	no	MSI2_KD_Poly	MSI2_C_Poly	NOTEST	0	0	0	0	1	1	no
APOL6	chr22:36044423-36064456	MSI2_KD_Total	MSI2_C_Total	OK	1.77918	1.72042	-0.0484486	-0.0671922	0.92575	0.997816	no	MSI2_KD_Poly	MSI2_C_Poly	OK	0.701396	0.4492	-0.642871	-0.674342	0.32475	0.587457	no
APOLD1	chr12:12878850-12944399	MSI2_KD_Total	MSI2_C_Total	NOTEST	0.355399	0.395973	0.155963	0	1	1	no	MSI2_KD_Poly	MSI2_C_Poly	NOTEST	0.306899	0.250121	-0.295138	0	1	1	no
APOM	chr6_ssto_hap7:2937601-2956785	MSI2_KD_Total	MSI2_C_Total	OK	4.09307	3.25242	-0.331669	-0.0734373	0.87325	0.995406	no	MSI2_KD_Poly	MSI2_C_Poly	OK	16.2696	26.4294	0.699961	0.268014	0.81875	0.985924	no
APOO	chrX:23851464-23926057	MSI2_KD_Total	MSI2_C_Total	OK	19.4252	19.2314	-0.0144612	-0.0189083	0.9787	0.998727	no	MSI2_KD_Poly	MSI2_C_Poly	OK	41.3816	43.1622	0.0607809	0.0989158	0.88835	0.996224	no
APOOL	chrX:84258897-84363974	MSI2_KD_Total	MSI2_C_Total	OK	10.4327	10.2614	-0.0238903	-0.0441121	0.95035	0.99825	no	MSI2_KD_Poly	MSI2_C_Poly	OK	4.48185	2.47097	-0.859019	-1.25184	0.07445	0.196858	no
APOOP5	chr16:59788044-59789095	MSI2_KD_Total	MSI2_C_Total	NOTEST	0.0442081	0	#NAME?	0	1	1	no	MSI2_KD_Poly	MSI2_C_Poly	NOTEST	0	0	0	0	1	1	no
APOPT1	chr14:104029293-104058510	MSI2_KD_Total	MSI2_C_Total	OK	15.9066	14.086	-0.175362	-0.250619	0.7219	0.947951	no	MSI2_KD_Poly	MSI2_C_Poly	OK	34.4759	40.0367	0.215734	0.374954	0.5872	0.859628	no
APP	chr21:27252860-27543446	MSI2_KD_Total	MSI2_C_Total	OK	8.87481	12.0444	0.44057	0.589745	0.4063	0.682045	no	MSI2_KD_Poly	MSI2_C_Poly	OK	2.18581	2.22428	0.0251719	0.0264903	0.96965	0.998635	no
APPBP2	chr17:58520509-58603601	MSI2_KD_Total	MSI2_C_Total	OK	6.32933	5.74002	-0.140996	-0.236935	0.7375	0.956169	no	MSI2_KD_Poly	MSI2_C_Poly	OK	1.45304	0.957595	-0.601583	-0.629944	0.3717	0.642641	no
APPL1	chr3:57261764-57326710	MSI2_KD_Total	MSI2_C_Total	OK	6.48381	6.58291	0.0218838	0.0365958	0.95375	0.99825	no	MSI2_KD_Poly	MSI2_C_Poly	OK	1.57077	0.900155	-0.803227	-0.844218	0.23485	0.468867	no
APPL2	chr12:105567074-105630008	MSI2_KD_Total	MSI2_C_Total	OK	6.64842	6.26795	-0.0850166	-0.121324	0.86475	0.994299	no	MSI2_KD_Poly	MSI2_C_Poly	OK	3.06747	2.28157	-0.427023	-0.495157	0.5039	0.784017	no
APRT	chr16:88875876-88878342	MSI2_KD_Total	MSI2_C_Total	OK	84.7933	87.3465	0.0428006	0.0715792	0.9148	0.997704	no	MSI2_KD_Poly	MSI2_C_Poly	OK	524.051	846.557	0.691899	1.47301	0.0399	0.119079	no
APTR	chr7:77313167-77409120	MSI2_KD_Total	MSI2_C_Total	OK	7.03795	6.74741	-0.0608228	-0.0339973	0.9619	0.998269	no	MSI2_KD_Poly	MSI2_C_Poly	OK	10.3072	12.6895	0.29999	0.337719	0.6378	0.897578	no
APTX	chr9:32972603-33001639	MSI2_KD_Total	MSI2_C_Total	OK	19.0313	17.1365	-0.1513	-0.243386	0.7388	0.956506	no	MSI2_KD_Poly	MSI2_C_Poly	OK	38.6181	42.8095	0.148657	0.269189	0.71045	0.94249	no
AQP1	chr7:30951414-30965131	MSI2_KD_Total	MSI2_C_Total	OK	12.7041	13.9046	0.130272	0.213729	0.77235	0.969776	no	MSI2_KD_Poly	MSI2_C_Poly	OK	33.2998	47.8287	0.522363	0.961342	0.18215	0.390501	no
AQP10	chr1:154293591-154297801	MSI2_KD_Total	MSI2_C_Total	OK	5.78943	6.25222	0.110946	0.1324	0.8424	0.990609	no	MSI2_KD_Poly	MSI2_C_Poly	OK	13.6523	22.769	0.737925	1.12927	0.0989	0.24605	no
AQP11	chr11:77300679-77321401	MSI2_KD_Total	MSI2_C_Total	OK	1.58843	2.2618	0.509869	0.43913	0.52645	0.805575	no	MSI2_KD_Poly	MSI2_C_Poly	OK	0.937538	0.699433	-0.422692	-0.299145	0.6843	0.928496	no
AQP12A	chr2:241631261-241637900	MSI2_KD_Total	MSI2_C_Total	NOTEST	0	0	0	0	1	1	no	MSI2_KD_Poly	MSI2_C_Poly	NOTEST	0	0.0389718	inf	0	1	1	no
AQP12B	chr2:241615834-241622317	MSI2_KD_Total	MSI2_C_Total	NOTEST	0	0	0	0	1	1	no	MSI2_KD_Poly	MSI2_C_Poly	NOTEST	0	0	0	0	1	1	no
AQP2	chr12:50344523-50359465	MSI2_KD_Total	MSI2_C_Total	NOTEST	0.00554111	0	#NAME?	0	1	1	no	MSI2_KD_Poly	MSI2_C_Poly	NOTEST	0.0163589	0	#NAME?	0	1	1	no
AQP3	chr9:33441151-33447631	MSI2_KD_Total	MSI2_C_Total	OK	16.1799	15.8144	-0.032966	-0.0518447	0.9397	0.99825	no	MSI2_KD_Poly	MSI2_C_Poly	OK	38.7405	45.025	0.216884	0.40101	0.5704	0.845657	no
AQP4	chr18:24432007-24765302	MSI2_KD_Total	MSI2_C_Total	NOTEST	0	0	0	0	1	1	no	MSI2_KD_Poly	MSI2_C_Poly	NOTEST	0	0	0	0	1	1	no
AQP4-AS1	chr18:24432007-24765302	MSI2_KD_Total	MSI2_C_Total	NOTEST	0	0	0	0	1	1	no	MSI2_KD_Poly	MSI2_C_Poly	NOTEST	0.0114189	0	#NAME?	0	1	1	no
AQP5	chr12:50344523-50359465	MSI2_KD_Total	MSI2_C_Total	NOTEST	0	0	0	0	1	1	no	MSI2_KD_Poly	MSI2_C_Poly	NOTEST	0	0.0180869	inf	0	1	1	no
AQP6	chr12:50366619-50370922	MSI2_KD_Total	MSI2_C_Total	NOTEST	0.0268627	0.0475586	0.824103	0	1	1	no	MSI2_KD_Poly	MSI2_C_Poly	NOTEST	0.0261281	0.0101786	-1.36006	0	1	1	no
AQP7	chr9:33384947-33402517	MSI2_KD_Total	MSI2_C_Total	NOTEST	0.115035	0.0868177	-0.406007	0	1	1	no	MSI2_KD_Poly	MSI2_C_Poly	OK	0.397116	0.636957	0.681636	0.453263	0.52	0.799287	no
AQP7P1	chr9:67270214-67289492	MSI2_KD_Total	MSI2_C_Total	NOTEST	0.116801	0.0553553	-1.07726	0	1	1	no	MSI2_KD_Poly	MSI2_C_Poly	NOTEST	0.0915917	0.121695	0.409979	0	1	1	no
AQP7P3	chr9:42844369-42893137	MSI2_KD_Total	MSI2_C_Total	NOTEST	0.160651	0.0618542	-1.37698	0	1	1	no	MSI2_KD_Poly	MSI2_C_Poly	NOTEST	0	0.0933754	inf	0	1	1	no
AQP8	chr16:25228284-25240253	MSI2_KD_Total	MSI2_C_Total	NOTEST	0.0596006	0.0457585	-0.381288	0	1	1	no	MSI2_KD_Poly	MSI2_C_Poly	NOTEST	0	0.0638191	inf	0	1	1	no
AQP9	chr15:58430407-58478110	MSI2_KD_Total	MSI2_C_Total	NOTEST	0.0774994	0.0307972	-1.33139	0	1	1	no	MSI2_KD_Poly	MSI2_C_Poly	NOTEST	0.050563	0.0394882	-0.356659	0	1	1	no
AQR	chr15:35148551-35261995	MSI2_KD_Total	MSI2_C_Total	OK	28.6898	28.3339	-0.0180064	-0.0370887	0.95695	0.99825	no	MSI2_KD_Poly	MSI2_C_Poly	OK	4.27438	2.97401	-0.523308	-0.803436	0.2527	0.49295	no
AR	chrX:66763873-66950461	MSI2_KD_Total	MSI2_C_Total	OK	3.65302	3.52836	-0.0500916	-0.0819308	0.9068	0.997596	no	MSI2_KD_Poly	MSI2_C_Poly	OK	0.700146	0.523706	-0.4189	-0.437109	0.5382	0.816842	no
ARAF	chrX:47420498-47479256	MSI2_KD_Total	MSI2_C_Total	OK	17.4938	17.5215	0.00228387	0.00198197	0.99715	0.999237	no	MSI2_KD_Poly	MSI2_C_Poly	OK	66.591	87.097	0.387295	0.348894	0.61385	0.880091	no
ARAP1	chr11:72396113-72463434	MSI2_KD_Total	MSI2_C_Total	OK	13.8102	13.252	-0.0595295	-0.110039	0.8784	0.995807	no	MSI2_KD_Poly	MSI2_C_Poly	OK	14.6147	19.9694	0.450366	0.85235	0.22285	0.451596	no
ARAP2	chr4:36067619-36275837	MSI2_KD_Total	MSI2_C_Total	NOTEST	0.220557	0.282538	0.357294	0	1	1	no	MSI2_KD_Poly	MSI2_C_Poly	NOTEST	0.0702912	0.0436841	-0.686235	0	1	1	no
ARAP3	chr5:141032967-141061800	MSI2_KD_Total	MSI2_C_Total	OK	3.49131	3.33027	-0.0681315	-0.0973492	0.8865	0.996166	no	MSI2_KD_Poly	MSI2_C_Poly	OK	2.50715	2.9379	0.228739	0.309595	0.64175	0.900156	no
ARC	chr8:143692404-143695833	MSI2_KD_Total	MSI2_C_Total	NOTEST	0.139984	0.137283	-0.0281125	0	1	1	no	MSI2_KD_Poly	MSI2_C_Poly	NOTEST	0.258334	0.4086	0.661453	0	1	1	no
ARCN1	chr11:118443101-118473747	MSI2_KD_Total	MSI2_C_Total	OK	15.3988	16.4556	0.0957618	0.177459	0.8024	0.980413	no	MSI2_KD_Poly	MSI2_C_Poly	OK	3.18965	2.85181	-0.161521	-0.216095	0.7584	0.964697	no
AREG	chr4:75480590-75490485	MSI2_KD_Total	MSI2_C_Total	NOTEST	0.0622508	0.181865	1.54671	0	1	1	no	MSI2_KD_Poly	MSI2_C_Poly	NOTEST	0.109975	0.158778	0.529836	0	1	1	no
AREL1	chr14:75127954-75179807	MSI2_KD_Total	MSI2_C_Total	OK	10.5733	9.73669	-0.118925	-0.213679	0.76095	0.965475	no	MSI2_KD_Poly	MSI2_C_Poly	OK	9.95772	8.63993	-0.204795	-0.366567	0.6025	0.871794	no
ARF1	chr1:228270360-228286913	MSI2_KD_Total	MSI2_C_Total	OK	229.682	226.833	-0.0180091	-0.0388018	0.9567	0.99825	no	MSI2_KD_Poly	MSI2_C_Poly	OK	630.797	898.176	0.509822	1.09437	0.11845	0.282759	no
ARF3	chr12:49329991-49351252	MSI2_KD_Total	MSI2_C_Total	OK	73.3878	64.9674	-0.175824	-0.36925	0.5885	0.860678	no	MSI2_KD_Poly	MSI2_C_Poly	OK	153.634	144.842	-0.0850166	-0.183997	0.78545	0.974813	no
ARF4	chr3:57557089-57583215	MSI2_KD_Total	MSI2_C_Total	OK	110.385	99.4842	-0.150003	-0.304419	0.66775	0.918115	no	MSI2_KD_Poly	MSI2_C_Poly	OK	144.079	113.719	-0.34138	-0.705392	0.3123	0.571466	no
ARF5	chr7:127228405-127231759	MSI2_KD_Total	MSI2_C_Total	OK	64.3251	58.3001	-0.141884	-0.253144	0.71375	0.944289	no	MSI2_KD_Poly	MSI2_C_Poly	OK	325.216	377.97	0.216872	0.458368	0.504	0.784095	no
ARF6	chr14:50359735-50363772	MSI2_KD_Total	MSI2_C_Total	OK	22.2375	22.608	0.0238375	0.0458959	0.94735	0.99825	no	MSI2_KD_Poly	MSI2_C_Poly	OK	30.7644	30.1012	-0.031442	-0.062559	0.9278	0.998073	no
ARFGAP1	chr20:61904136-61921142	MSI2_KD_Total	MSI2_C_Total	OK	9.03987	8.5431	-0.0815418	-0.123552	0.86355	0.994252	no	MSI2_KD_Poly	MSI2_C_Poly	OK	10.6862	13.5698	0.344648	0.546317	0.44065	0.719055	no
ARFGAP2	chr11:46958239-47198676	MSI2_KD_Total	MSI2_C_Total	OK	36.9464	36.0303	-0.0362229	-0.0662685	0.92255	0.997704	no	MSI2_KD_Poly	MSI2_C_Poly	OK	54.7147	79.7265	0.543129	0.979493	0.1596	0.354188	no
ARFGAP3	chr22:43192531-43253408	MSI2_KD_Total	MSI2_C_Total	OK	17.3088	17.9111	0.0493479	0.0855575	0.9043	0.997364	no	MSI2_KD_Poly	MSI2_C_Poly	OK	4.58434	3.67323	-0.319666	-0.410105	0.55545	0.832728	no
ARFGEF1	chr8:68109883-68255912	MSI2_KD_Total	MSI2_C_Total	OK	23.3029	22.1325	-0.0743401	-0.153271	0.8286	0.987975	no	MSI2_KD_Poly	MSI2_C_Poly	OK	4.69464	2.59964	-0.852701	-1.39507	0.04525	0.131821	no
ARFGEF2	chr20:47538274-47653230	MSI2_KD_Total	MSI2_C_Total	OK	9.28129	8.50107	-0.126682	-0.239142	0.7359	0.955314	no	MSI2_KD_Poly	MSI2_C_Poly	OK	2.02635	1.21352	-0.739687	-0.991957	0.1504	0.339063	no
ARFGEF3	chr6:138483052-138665800	MSI2_KD_Total	MSI2_C_Total	NOTEST	0.00286941	0.00180957	-0.665104	0	1	1	no	MSI2_KD_Poly	MSI2_C_Poly	NOTEST	0.00300595	0.00509307	0.760715	0	1	1	no
ARFIP1	chr4:153701088-153833063	MSI2_KD_Total	MSI2_C_Total	OK	9.29381	10.3801	0.159479	0.245966	0.743	0.957868	no	MSI2_KD_Poly	MSI2_C_Poly	OK	1.91075	1.51156	-0.3381	-0.343742	0.6407	0.899603	no
ARFIP2	chr11:6495912-6505911	MSI2_KD_Total	MSI2_C_Total	OK	7.3323	7.85614	0.0995554	0.0915643	0.9071	0.997596	no	MSI2_KD_Poly	MSI2_C_Poly	OK	24.9643	31.9679	0.356754	0.463352	0.5107	0.790445	no
ARFRP1	chr20:62289162-62370460	MSI2_KD_Total	MSI2_C_Total	OK	5.73291	4.90407	-0.225288	-0.213083	0.76145	0.965718	no	MSI2_KD_Poly	MSI2_C_Poly	OK	23.454	27.4263	0.225725	0.325666	0.63485	0.895618	no
ARG1	chr6:131894343-131949379	MSI2_KD_Total	MSI2_C_Total	NOTEST	0.115009	0.205586	0.837997	0	1	1	no	MSI2_KD_Poly	MSI2_C_Poly	NOTEST	0.0296814	0.0261902	-0.180532	0	1	1	no
ARG2	chr14:68086578-68141602	MSI2_KD_Total	MSI2_C_Total	OK	61.2672	70.6911	0.206414	0.332063	0.6558	0.91015	no	MSI2_KD_Poly	MSI2_C_Poly	OK	76.3664	100.88	0.401632	0.608747	0.4136	0.689974	no
ARGFX	chr3:121286777-121309469	MSI2_KD_Total	MSI2_C_Total	NOTEST	0.004119	0	#NAME?	0	1	1	no	MSI2_KD_Poly	MSI2_C_Poly	NOTEST	0	0	0	0	1	1	no
ARGFXP2	chr17:30469472-30552790	MSI2_KD_Total	MSI2_C_Total	OK	0.888934	0.970162	0.126149	0.0237686	0.9493	0.99825	no	MSI2_KD_Poly	MSI2_C_Poly	OK	0.569897	0.218399	-1.38373	-0.209274	0.57675	0.850861	no
ARGLU1	chr13:107195661-107220514	MSI2_KD_Total	MSI2_C_Total	OK	45.4275	49.9907	0.138095	0.267037	0.70575	0.940152	no	MSI2_KD_Poly	MSI2_C_Poly	OK	13.9299	8.14482	-0.774232	-1.17697	0.1014	0.25096	no
ARHGAP1	chr11:46698624-46722215	MSI2_KD_Total	MSI2_C_Total	OK	14.4464	12.8215	-0.172146	-0.296666	0.6714	0.920387	no	MSI2_KD_Poly	MSI2_C_Poly	OK	16.5345	18.3232	0.148191	0.265584	0.7126	0.943725	no
ARHGAP10	chr4:148653452-148993927	MSI2_KD_Total	MSI2_C_Total	NOTEST	0.222393	0.315105	0.502724	0	1	1	no	MSI2_KD_Poly	MSI2_C_Poly	NOTEST	0.0633835	0.104406	0.720032	0	1	1	no
ARHGAP11A	chr15:32907344-32932150	MSI2_KD_Total	MSI2_C_Total	OK	36.9907	39.9847	0.112286	0.228684	0.7427	0.957829	no	MSI2_KD_Poly	MSI2_C_Poly	OK	11.5259	7.1589	-0.687065	-1.0987	0.12745	0.29922	no
ARHGAP11B	chr15:30918878-30931013	MSI2_KD_Total	MSI2_C_Total	OK	11.6486	11.3996	-0.0311791	-0.0369928	0.95725	0.99825	no	MSI2_KD_Poly	MSI2_C_Poly	OK	4.77728	2.82539	-0.75774	-0.644883	0.3618	0.631247	no
ARHGAP12	chr10:32094325-32217804	MSI2_KD_Total	MSI2_C_Total	OK	8.33501	8.81183	0.0802583	0.137434	0.8473	0.991645	no	MSI2_KD_Poly	MSI2_C_Poly	OK	1.84563	1.08602	-0.765057	-0.843468	0.23355	0.467225	no
ARHGAP15	chr2:143886898-144525921	MSI2_KD_Total	MSI2_C_Total	OK	28.2158	27.5702	-0.0333908	-0.0598121	0.93365	0.998131	no	MSI2_KD_Poly	MSI2_C_Poly	OK	12.3108	8.88537	-0.470424	-0.71859	0.31435	0.574357	no
ARHGAP17	chr16:24930704-25026699	MSI2_KD_Total	MSI2_C_Total	OK	8.74821	8.15484	-0.101331	-0.165176	0.8184	0.985924	no	MSI2_KD_Poly	MSI2_C_Poly	OK	5.65676	4.85336	-0.220991	-0.333532	0.63875	0.89822	no
ARHGAP18	chr6:129898239-130031370	MSI2_KD_Total	MSI2_C_Total	OK	41.9932	44.985	0.0992877	0.203773	0.7676	0.968118	no	MSI2_KD_Poly	MSI2_C_Poly	OK	11.2369	6.71875	-0.741984	-1.26184	0.0701	0.187672	no
ARHGAP19	chr10:98757794-99052430	MSI2_KD_Total	MSI2_C_Total	OK	24.1594	26.1751	0.115608	0.232364	0.7391	0.956689	no	MSI2_KD_Poly	MSI2_C_Poly	OK	9.64301	8.36854	-0.204509	-0.364954	0.6041	0.872672	no
ARHGAP19-SLIT1	chr10:98757794-99052430	MSI2_KD_Total	MSI2_C_Total	NOTEST	0	0	0	0	1	1	no	MSI2_KD_Poly	MSI2_C_Poly	NOTEST	0.0182203	0	#NAME?	0	1	1	no
ARHGAP20	chr11:110447758-110583912	MSI2_KD_Total	MSI2_C_Total	NOTEST	0.0296643	0.02014	-0.558665	0	1	1	no	MSI2_KD_Poly	MSI2_C_Poly	NOTEST	0.0107672	0	#NAME?	0	1	1	no
ARHGAP21	chr10:24872537-25012597	MSI2_KD_Total	MSI2_C_Total	OK	16.9271	16.3962	-0.0459692	-0.0940043	0.89085	0.996224	no	MSI2_KD_Poly	MSI2_C_Poly	OK	3.99128	1.92633	-1.051	-1.66884	0.017	0.059304	no
ARHGAP22	chr10:49654067-49864310	MSI2_KD_Total	MSI2_C_Total	OK	11.1304	10.0032	-0.154044	-0.228502	0.76595	0.967424	no	MSI2_KD_Poly	MSI2_C_Poly	OK	24.8994	30.6596	0.30023	0.537842	0.4466	0.725344	no
ARHGAP23	chr17:36584719-36668628	MSI2_KD_Total	MSI2_C_Total	NOTEST	0.130408	0.119045	-0.131526	0	1	1	no	MSI2_KD_Poly	MSI2_C_Poly	NOTEST	0.173297	0.342751	0.983911	0	1	1	no
ARHGAP24	chr4:86396283-86923823	MSI2_KD_Total	MSI2_C_Total	OK	2.30023	2.14918	-0.0979881	-0.116451	0.876	0.995438	no	MSI2_KD_Poly	MSI2_C_Poly	OK	1.3021	0.778695	-0.741707	-0.702737	0.3356	0.600473	no
ARHGAP25	chr2:68961912-69053957	MSI2_KD_Total	MSI2_C_Total	OK	13.8925	14.0678	0.0180895	0.0318804	0.9645	0.998505	no	MSI2_KD_Poly	MSI2_C_Poly	OK	13.4586	13.6682	0.0222967	0.0402034	0.95705	0.99825	no
ARHGAP26	chr5:142150291-142608572	MSI2_KD_Total	MSI2_C_Total	NOTEST	0.167526	0.134712	-0.314506	0	1	1	no	MSI2_KD_Poly	MSI2_C_Poly	NOTEST	0.0450353	0.0382061	-0.237252	0	1	1	no
ARHGAP26-AS1	chr5:142150291-142608572	MSI2_KD_Total	MSI2_C_Total	NOTEST	0	0	0	0	1	1	no	MSI2_KD_Poly	MSI2_C_Poly	NOTEST	0	0	0	0	1	1	no
ARHGAP26-IT1	chr5:142150291-142608572	MSI2_KD_Total	MSI2_C_Total	NOTEST	0	0.144085	inf	0	1	1	no	MSI2_KD_Poly	MSI2_C_Poly	NOTEST	0	0	0	0	1	1	no
ARHGAP27	chr17_ctg5_hap1:86403-125407	MSI2_KD_Total	MSI2_C_Total	OK	0.763946	0.456654	-0.742371	-0.450398	0.46755	0.747784	no	MSI2_KD_Poly	MSI2_C_Poly	OK	0.837607	0.845617	0.0137297	0.00873096	0.9878	0.998925	no
ARHGAP28	chr18:6834431-6915712	MSI2_KD_Total	MSI2_C_Total	NOTEST	0.255769	0.211583	-0.273615	0	1	1	no	MSI2_KD_Poly	MSI2_C_Poly	NOTEST	0.0864298	0.100634	0.219517	0	1	1	no
ARHGAP29	chr1:94634462-94703307	MSI2_KD_Total	MSI2_C_Total	NOTEST	0.00262074	0.0029218	0.156881	0	1	1	no	MSI2_KD_Poly	MSI2_C_Poly	NOTEST	0	0	0	0	1	1	no
ARHGAP30	chr1:161016731-161039760	MSI2_KD_Total	MSI2_C_Total	OK	1.00937	0.966472	-0.0626605	-0.0597109	0.94015	0.99825	no	MSI2_KD_Poly	MSI2_C_Poly	OK	0.724701	0.58901	-0.299095	-0.255838	0.74165	0.95728	no
ARHGAP31	chr3:119013219-119138323	MSI2_KD_Total	MSI2_C_Total	NOTEST	0.0449964	0.0392838	-0.195874	0	1	1	no	MSI2_KD_Poly	MSI2_C_Poly	NOTEST	0.00971059	0.00946442	-0.0370458	0	1	1	no
ARHGAP31-AS1	chr3:119013219-119138323	MSI2_KD_Total	MSI2_C_Total	NOTEST	0	0.154075	inf	0	1	1	no	MSI2_KD_Poly	MSI2_C_Poly	NOTEST	0.258455	0.0687504	-1.91047	0	1	1	no
ARHGAP32	chr11:128834954-129062093	MSI2_KD_Total	MSI2_C_Total	NOTEST	0.0287378	0.0217004	-0.405233	0	1	1	no	MSI2_KD_Poly	MSI2_C_Poly	NOTEST	0.0151572	0.00457183	-1.72916	0	1	1	no
ARHGAP33	chr19:36266416-36279724	MSI2_KD_Total	MSI2_C_Total	OK	1.65485	2.05905	0.31528	0.336574	0.6613	0.913927	no	MSI2_KD_Poly	MSI2_C_Poly	OK	2.39336	2.99654	0.324265	0.391606	0.5852	0.857921	no
ARHGAP35	chr19:47421932-47508333	MSI2_KD_Total	MSI2_C_Total	OK	11.369	10.9001	-0.0607587	-0.120677	0.86325	0.994252	no	MSI2_KD_Poly	MSI2_C_Poly	OK	4.04612	3.04116	-0.411919	-0.690829	0.3192	0.580493	no
ARHGAP36	chrX:130192215-130223859	MSI2_KD_Total	MSI2_C_Total	NOTEST	0.00972274	0	#NAME?	0	1	1	no	MSI2_KD_Poly	MSI2_C_Poly	NOTEST	0	0	0	0	1	1	no
ARHGAP39	chr8:145754562-145911197	MSI2_KD_Total	MSI2_C_Total	OK	2.48204	2.47541	-0.00386163	-0.00418854	0.99545	0.999155	no	MSI2_KD_Poly	MSI2_C_Poly	OK	2.56746	2.87279	0.16211	0.193236	0.7885	0.975749	no
ARHGAP4	chrX:153172829-153191714	MSI2_KD_Total	MSI2_C_Total	OK	3.82193	4.28799	0.166001	0.20543	0.78735	0.975453	no	MSI2_KD_Poly	MSI2_C_Poly	OK	6.17208	6.78175	0.1359	0.192925	0.78235	0.973547	no
ARHGAP40	chr20:37230576-37279295	MSI2_KD_Total	MSI2_C_Total	NOTEST	0.0259667	0.0130142	-0.996576	0	1	1	no	MSI2_KD_Poly	MSI2_C_Poly	NOTEST	0.00713048	0.0155055	1.12071	0	1	1	no
ARHGAP42	chr11:100558406-100861656	MSI2_KD_Total	MSI2_C_Total	OK	2.95772	3.47112	0.230918	0.312537	0.6525	0.908068	no	MSI2_KD_Poly	MSI2_C_Poly	OK	0.739006	0.535659	-0.464272	-0.409894	0.57165	0.846691	no
ARHGAP44	chr17:12569206-12921381	MSI2_KD_Total	MSI2_C_Total	NOTEST	0.175597	0.144373	-0.282466	0	1	1	no	MSI2_KD_Poly	MSI2_C_Poly	NOTEST	0.121287	0.185678	0.614373	0	1	1	no
ARHGAP5	chr14:32546494-32628934	MSI2_KD_Total	MSI2_C_Total	OK	9.35954	10.1426	0.115922	0.22476	0.74155	0.95728	no	MSI2_KD_Poly	MSI2_C_Poly	OK	2.18196	1.26442	-0.787143	-1.12628	0.11655	0.279469	no
ARHGAP5-AS1	chr14:32544624-32545905	MSI2_KD_Total	MSI2_C_Total	OK	1.39674	1.2163	-0.199566	-0.138634	0.84915	0.992205	no	MSI2_KD_Poly	MSI2_C_Poly	OK	2.48281	2.88121	0.2147	0.188771	0.79735	0.978525	no
ARHGAP6	chrX:11155662-11683821	MSI2_KD_Total	MSI2_C_Total	OK	32.1849	33.12	0.0413186	0.0792096	0.91005	0.997596	no	MSI2_KD_Poly	MSI2_C_Poly	OK	17.4616	15.2656	-0.193902	-0.352624	0.615	0.880965	no
ARHGAP8	chr22:45064426-45258664	MSI2_KD_Total	MSI2_C_Total	OK	5.34192	5.55206	0.0556647	0.0530742	0.9448	0.99825	no	MSI2_KD_Poly	MSI2_C_Poly	OK	6.21963	7.36234	0.243335	0.161029	0.825	0.986979	no
ARHGAP9	chr12:57853917-57873633	MSI2_KD_Total	MSI2_C_Total	OK	5.31893	3.85097	-0.465914	-0.506484	0.50835	0.788259	no	MSI2_KD_Poly	MSI2_C_Poly	OK	7.92018	8.82245	0.155648	0.200151	0.77705	0.97148	no
ARHGDIA	chr17:79825594-79829282	MSI2_KD_Total	MSI2_C_Total	OK	67.6866	58.813	-0.202735	-0.41576	0.5607	0.83742	no	MSI2_KD_Poly	MSI2_C_Poly	OK	261.334	345.726	0.403734	0.866808	0.20935	0.431917	no
ARHGDIB	chr12:15094949-15114562	MSI2_KD_Total	MSI2_C_Total	OK	139.624	127.325	-0.133038	-0.274838	0.70165	0.938169	no	MSI2_KD_Poly	MSI2_C_Poly	OK	402.774	335.544	-0.263467	-0.565498	0.41595	0.692432	no
ARHGDIG	chr16:330605-333003	MSI2_KD_Total	MSI2_C_Total	NOTEST	0.370598	0.503841	0.443116	0	1	1	no	MSI2_KD_Poly	MSI2_C_Poly	OK	2.80201	5.58435	0.994926	0.76121	0.29865	0.553968	no
ARHGEF1	chr19:42387266-42411604	MSI2_KD_Total	MSI2_C_Total	OK	18.572	20.5687	0.147322	0.274199	0.70715	0.940812	no	MSI2_KD_Poly	MSI2_C_Poly	OK	13.8043	22.6469	0.714194	1.29038	0.069	0.18533	no
ARHGEF10	chr8:1772141-1906807	MSI2_KD_Total	MSI2_C_Total	OK	7.8371	8.10262	0.0480678	0.0832568	0.90575	0.997494	no	MSI2_KD_Poly	MSI2_C_Poly	OK	2.68018	2.02767	-0.40251	-0.529845	0.45065	0.729709	no
ARHGEF10L	chr1:17866329-18024370	MSI2_KD_Total	MSI2_C_Total	NOTEST	0.0149376	0	#NAME?	0	1	1	no	MSI2_KD_Poly	MSI2_C_Poly	NOTEST	0	0.0137288	inf	0	1	1	no
ARHGEF11	chr1:156904631-157015162	MSI2_KD_Total	MSI2_C_Total	OK	4.15983	4.02187	-0.0486577	-0.0780472	0.912	0.997704	no	MSI2_KD_Poly	MSI2_C_Poly	OK	1.98053	1.70159	-0.219005	-0.29334	0.6742	0.921862	no
ARHGEF12	chr11:120207617-120360645	MSI2_KD_Total	MSI2_C_Total	OK	29.348	28.4628	-0.0441805	-0.0922976	0.894	0.996271	no	MSI2_KD_Poly	MSI2_C_Poly	OK	8.77754	4.764	-0.881645	-1.65507	0.02185	0.0728312	no
ARHGEF15	chr17:8213555-8225834	MSI2_KD_Total	MSI2_C_Total	NOTEST	0.0226606	0	#NAME?	0	1	1	no	MSI2_KD_Poly	MSI2_C_Poly	NOTEST	0.0920962	0.0805119	-0.19394	0	1	1	no
ARHGEF16	chr1:3371146-3397677	MSI2_KD_Total	MSI2_C_Total	OK	1.63895	1.91322	0.22323	0.208222	0.7694	0.968964	no	MSI2_KD_Poly	MSI2_C_Poly	OK	1.7014	2.55921	0.588976	0.619044	0.3689	0.639667	no
ARHGEF17	chr11:73019662-73080425	MSI2_KD_Total	MSI2_C_Total	NOTEST	0.0795987	0.116828	0.553573	0	1	1	no	MSI2_KD_Poly	MSI2_C_Poly	NOTEST	0.140477	0.163583	0.219684	0	1	1	no
ARHGEF18	chr19:7459998-7537371	MSI2_KD_Total	MSI2_C_Total	OK	5.14793	4.52171	-0.187123	-0.280897	0.70425	0.939509	no	MSI2_KD_Poly	MSI2_C_Poly	OK	3.84855	4.48783	0.221705	0.327927	0.641	0.899766	no
ARHGEF19	chr1:16524598-16539104	MSI2_KD_Total	MSI2_C_Total	OK	1.11353	1.48	0.41045	0.353895	0.61075	0.8779	no	MSI2_KD_Poly	MSI2_C_Poly	OK	4.11442	7.05682	0.77833	1.01576	0.1498	0.338081	no
ARHGEF2	chr1:155916629-155948336	MSI2_KD_Total	MSI2_C_Total	OK	56.3705	51.0148	-0.144025	-0.302173	0.6724	0.921011	no	MSI2_KD_Poly	MSI2_C_Poly	OK	48.6737	63.9221	0.393173	0.824372	0.23785	0.472924	no
ARHGEF25	chr12:58003962-58011028	MSI2_KD_Total	MSI2_C_Total	OK	4.75489	5.09023	0.09832	0.125159	0.8662	0.994432	no	MSI2_KD_Poly	MSI2_C_Poly	OK	11.3088	14.3576	0.344368	0.544184	0.44595	0.724604	no
ARHGEF26	chr3:153742189-153975616	MSI2_KD_Total	MSI2_C_Total	NOTEST	0.164378	0.285558	0.796763	0	1	1	no	MSI2_KD_Poly	MSI2_C_Poly	NOTEST	0.063974	0.0464706	-0.461167	0	1	1	no
ARHGEF26-AS1	chr3:153742189-153975616	MSI2_KD_Total	MSI2_C_Total	NOTEST	0.00735656	0	#NAME?	0	1	1	no	MSI2_KD_Poly	MSI2_C_Poly	NOTEST	0	0	0	0	1	1	no
ARHGEF28	chr5:72921982-73237818	MSI2_KD_Total	MSI2_C_Total	NOTEST	0.0234622	0.00641611	-1.87057	0	1	1	no	MSI2_KD_Poly	MSI2_C_Poly	NOTEST	0	0	0	0	1	1	no
ARHGEF3	chr3:56761445-57113336	MSI2_KD_Total	MSI2_C_Total	OK	2.27429	2.1856	-0.0573916	-0.0608121	0.93275	0.998098	no	MSI2_KD_Poly	MSI2_C_Poly	OK	1.41025	1.18257	-0.254035	-0.260306	0.7302	0.952611	no
ARHGEF3-AS1	chr3:56761445-57113336	MSI2_KD_Total	MSI2_C_Total	NOTEST	0	0	0	0	1	1	no	MSI2_KD_Poly	MSI2_C_Poly	NOTEST	0	0	0	0	1	1	no
ARHGEF33	chr2:39146503-39202590	MSI2_KD_Total	MSI2_C_Total	NOTEST	0	0.00607566	inf	0	1	1	no	MSI2_KD_Poly	MSI2_C_Poly	NOTEST	0	0	0	0	1	1	no
ARHGEF34P	chr7:143883175-144077725	MSI2_KD_Total	MSI2_C_Total	NOTEST	0.054962	0.00881092	-2.64107	0	1	1	no	MSI2_KD_Poly	MSI2_C_Poly	NOTEST	0.0386947	0.0248131	-0.641032	0	1	1	no
ARHGEF35	chr7:143883175-144077725	MSI2_KD_Total	MSI2_C_Total	NOTEST	0.208066	0.0635211	-1.71173	0	1	1	no	MSI2_KD_Poly	MSI2_C_Poly	NOTEST	0.124861	0.14972	0.261947	0	1	1	no
ARHGEF37	chr5:148961134-149014527	MSI2_KD_Total	MSI2_C_Total	NOTEST	0.0739827	0.0922115	0.317757	0	1	1	no	MSI2_KD_Poly	MSI2_C_Poly	NOTEST	0.0785621	0.0664648	-0.241244	0	1	1	no
ARHGEF38	chr4:106473776-106602070	MSI2_KD_Total	MSI2_C_Total	NOTEST	0.00323205	0.00444085	0.458385	0	1	1	no	MSI2_KD_Poly	MSI2_C_Poly	NOTEST	0	0	0	0	1	1	no
ARHGEF38-IT1	chr4:106473776-106602070	MSI2_KD_Total	MSI2_C_Total	NOTEST	0	0	0	0	1	1	no	MSI2_KD_Poly	MSI2_C_Poly	NOTEST	0	0	0	0	1	1	no
ARHGEF39	chr9:35658286-35665278	MSI2_KD_Total	MSI2_C_Total	OK	4.98524	4.80225	-0.0539535	-0.0740319	0.9122	0.997704	no	MSI2_KD_Poly	MSI2_C_Poly	OK	11.497	12.7131	0.145057	0.233517	0.73945	0.956732	no
ARHGEF4	chr2:131674223-131804826	MSI2_KD_Total	MSI2_C_Total	NOTEST	0	0	0	0	1	1	no	MSI2_KD_Poly	MSI2_C_Poly	NOTEST	0.00706417	0	#NAME?	0	1	1	no
ARHGEF40	chr14:21484921-21572863	MSI2_KD_Total	MSI2_C_Total	OK	1.77206	1.85019	0.0622447	0.0478873	0.9464	0.99825	no	MSI2_KD_Poly	MSI2_C_Poly	OK	1.53939	1.86229	0.274715	0.168273	0.8145	0.984569	no
ARHGEF5	chr7:143883175-144077725	MSI2_KD_Total	MSI2_C_Total	NOTEST	0.107984	0.11948	0.145951	0	1	1	no	MSI2_KD_Poly	MSI2_C_Poly	NOTEST	0.153421	0.210944	0.459363	0	1	1	no
ARHGEF6	chrX:135747711-135863503	MSI2_KD_Total	MSI2_C_Total	OK	41.8775	40.341	-0.053926	-0.111926	0.87155	0.995118	no	MSI2_KD_Poly	MSI2_C_Poly	OK	10.8283	6.79393	-0.672494	-1.20947	0.0889	0.226415	no
ARHGEF7	chr13:111766158-111958081	MSI2_KD_Total	MSI2_C_Total	OK	13.1881	12.7207	-0.0520596	-0.0966749	0.88945	0.996224	no	MSI2_KD_Poly	MSI2_C_Poly	OK	3.9429	2.75457	-0.517428	-0.72379	0.29955	0.555032	no
ARHGEF7-AS1	chr13:111766158-111958081	MSI2_KD_Total	MSI2_C_Total	NOTEST	0	0	0	0	1	1	no	MSI2_KD_Poly	MSI2_C_Poly	NOTEST	0	0	0	0	1	1	no
ARHGEF7-AS2	chr13:111766158-111958081	MSI2_KD_Total	MSI2_C_Total	NOTEST	0	0	0	0	1	1	no	MSI2_KD_Poly	MSI2_C_Poly	NOTEST	0	0	0	0	1	1	no
ARHGEF9	chrX:62854847-63005426	MSI2_KD_Total	MSI2_C_Total	NOTEST	0.0158795	0.0146615	-0.11513	0	1	1	no	MSI2_KD_Poly	MSI2_C_Poly	NOTEST	0.00877858	0	#NAME?	0	1	1	no
ARHGEF9-IT1	chrX:62854847-63005426	MSI2_KD_Total	MSI2_C_Total	NOTEST	0	0	0	0	1	1	no	MSI2_KD_Poly	MSI2_C_Poly	NOTEST	0	0	0	0	1	1	no
ARID1A	chr1:27022521-27108601	MSI2_KD_Total	MSI2_C_Total	OK	23.1503	21.6242	-0.0983833	-0.20758	0.7724	0.969776	no	MSI2_KD_Poly	MSI2_C_Poly	OK	7.34417	5.4411	-0.432701	-0.768383	0.2743	0.521873	no
ARID1B	chr6:157099063-157531913	MSI2_KD_Total	MSI2_C_Total	OK	12.6595	12.3744	-0.0328627	-0.0632054	0.9266	0.997871	no	MSI2_KD_Poly	MSI2_C_Poly	OK	4.72285	3.67143	-0.363317	-0.570763	0.39475	0.669396	no
ARID2	chr12:46123619-46301819	MSI2_KD_Total	MSI2_C_Total	OK	15.7527	15.0515	-0.0656899	-0.132249	0.85085	0.992362	no	MSI2_KD_Poly	MSI2_C_Poly	OK	3.0392	1.58253	-0.941463	-1.34335	0.0628	0.17184	no
ARID3A	chr19:926036-972803	MSI2_KD_Total	MSI2_C_Total	OK	28.8988	28.3889	-0.0256802	-0.0497256	0.94415	0.99825	no	MSI2_KD_Poly	MSI2_C_Poly	OK	15.7186	16.1625	0.0401781	0.0731079	0.91715	0.997704	no
ARID3B	chr15:74833517-74890472	MSI2_KD_Total	MSI2_C_Total	OK	11.0486	10.7534	-0.0390763	-0.0689042	0.9215	0.997704	no	MSI2_KD_Poly	MSI2_C_Poly	OK	18.2676	21.1818	0.21354	0.420169	0.56215	0.838688	no
ARID3C	chr9:34621454-34628011	MSI2_KD_Total	MSI2_C_Total	NOTEST	0.0246665	0.023905	-0.0452403	0	1	1	no	MSI2_KD_Poly	MSI2_C_Poly	NOTEST	0.103418	0.0984844	-0.0705213	0	1	1	no
ARID4A	chr14:58765221-58840451	MSI2_KD_Total	MSI2_C_Total	OK	8.44928	9.98106	0.240364	0.459863	0.5174	0.796935	no	MSI2_KD_Poly	MSI2_C_Poly	OK	1.76706	0.886719	-0.994805	-1.25014	0.0836	0.215535	no
ARID4B	chr1:235330209-235491532	MSI2_KD_Total	MSI2_C_Total	OK	14.5716	15.9121	0.126967	0.250779	0.7164	0.945523	no	MSI2_KD_Poly	MSI2_C_Poly	OK	3.28707	1.56991	-1.06612	-1.57977	0.03015	0.0948224	no
ARID5A	chr2:97202463-97218371	MSI2_KD_Total	MSI2_C_Total	OK	3.28713	3.41433	0.0547744	0.0614057	0.9281	0.998093	no	MSI2_KD_Poly	MSI2_C_Poly	OK	7.74181	10.1563	0.391628	0.569401	0.41455	0.690896	no
ARID5B	chr10:63661012-63856707	MSI2_KD_Total	MSI2_C_Total	OK	2.17882	1.96586	-0.148387	-0.206304	0.76815	0.968342	no	MSI2_KD_Poly	MSI2_C_Poly	OK	0.642805	0.399813	-0.685057	-0.6581	0.3612	0.630594	no
ARIH1	chr15:72766666-72878896	MSI2_KD_Total	MSI2_C_Total	OK	34.6476	33.0207	-0.069383	-0.143651	0.83775	0.989374	no	MSI2_KD_Poly	MSI2_C_Poly	OK	10.2121	6.6996	-0.608132	-1.06506	0.12935	0.302473	no
ARIH2	chr3:48955220-49022971	MSI2_KD_Total	MSI2_C_Total	OK	28.6548	26.4295	-0.116628	-0.228394	0.749	0.960631	no	MSI2_KD_Poly	MSI2_C_Poly	OK	48.0367	44.8109	-0.100287	-0.206735	0.7609	0.965474	no
ARIH2OS	chr3:48955220-49022971	MSI2_KD_Total	MSI2_C_Total	OK	0.804115	1.09251	0.442175	0.0750946	0.81435	0.984569	no	MSI2_KD_Poly	MSI2_C_Poly	OK	1.57561	3.04257	0.94938	0.2044	0.6606	0.913456	no
ARL1	chr12:101786897-101801598	MSI2_KD_Total	MSI2_C_Total	OK	35.6197	34.9063	-0.0291883	-0.058118	0.9355	0.99825	no	MSI2_KD_Poly	MSI2_C_Poly	OK	29.061	21.9113	-0.407409	-0.787791	0.2625	0.506208	no
ARL10	chr5:175792501-175800503	MSI2_KD_Total	MSI2_C_Total	NOTEST	0.0975885	0.023413	-2.0594	0	1	1	no	MSI2_KD_Poly	MSI2_C_Poly	NOTEST	0.0425565	0	#NAME?	0	1	1	no
ARL11	chr13:50202434-50208008	MSI2_KD_Total	MSI2_C_Total	NOTEST	0.194962	0.241468	0.308639	0	1	1	no	MSI2_KD_Poly	MSI2_C_Poly	NOTEST	0.346758	0.317839	-0.125633	0	1	1	no
ARL13A	chrX:100224696-100245820	MSI2_KD_Total	MSI2_C_Total	NOTEST	0.0925839	0.129118	0.47986	0	1	1	no	MSI2_KD_Poly	MSI2_C_Poly	NOTEST	0.0700411	0.0182031	-1.94402	0	1	1	no
ARL13B	chr3:93698982-93774522	MSI2_KD_Total	MSI2_C_Total	OK	6.14197	6.08014	-0.0145974	-0.0225779	0.97575	0.998727	no	MSI2_KD_Poly	MSI2_C_Poly	OK	1.62009	0.86551	-0.904456	-0.901467	0.23825	0.473503	no
ARL14	chr3:160394947-160396235	MSI2_KD_Total	MSI2_C_Total	NOTEST	0.0146224	0	#NAME?	0	1	1	no	MSI2_KD_Poly	MSI2_C_Poly	NOTEST	0	0	0	0	1	1	no
ARL14EP	chr11:30344645-30359770	MSI2_KD_Total	MSI2_C_Total	OK	14.1122	13.4625	-0.0679996	-0.112287	0.87185	0.995118	no	MSI2_KD_Poly	MSI2_C_Poly	OK	5.82136	4.21329	-0.466408	-0.587206	0.40875	0.684835	no
ARL14EPL	chr5:115387162-115394827	MSI2_KD_Total	MSI2_C_Total	NOTEST	0.0455097	0.0751766	0.72411	0	1	1	no	MSI2_KD_Poly	MSI2_C_Poly	NOTEST	0	0	0	0	1	1	no
ARL15	chr5:53180613-53606403	MSI2_KD_Total	MSI2_C_Total	OK	35.9046	38.3231	0.0940463	0.180543	0.80055	0.979838	no	MSI2_KD_Poly	MSI2_C_Poly	OK	25.3851	16.8184	-0.593941	-1.03281	0.14055	0.321953	no
ARL16	chr17:79648223-79650954	MSI2_KD_Total	MSI2_C_Total	OK	8.68105	8.36075	-0.054238	-0.0595911	0.9348	0.99825	no	MSI2_KD_Poly	MSI2_C_Poly	OK	29.3397	43.4001	0.564841	0.95992	0.1643	0.361989	no
ARL17A	chr17_ctg5_hap1:1450905-1513884	MSI2_KD_Total	MSI2_C_Total	NOTEST	0.0312343	0	#NAME?	0	1	1	no	MSI2_KD_Poly	MSI2_C_Poly	NOTEST	0	0	0	0	1	1	no
ARL17B	chr17_ctg5_hap1:195720-462618	MSI2_KD_Total	MSI2_C_Total	NOTEST	0.000866438	0.246849	8.15432	0	1	1	no	MSI2_KD_Poly	MSI2_C_Poly	NOTEST	0	0	0	0	1	1	no
ARL2	chr11:64781584-64808044	MSI2_KD_Total	MSI2_C_Total	OK	42.786	41.4122	-0.0470806	-0.0620427	0.931	0.998098	no	MSI2_KD_Poly	MSI2_C_Poly	OK	220.619	302.71	0.456374	0.840213	0.23875	0.474195	no
ARL2-SNX15	chr11:64781584-64808044	MSI2_KD_Total	MSI2_C_Total	NOTEST	0.231562	0.00198656	-6.86499	0	1	1	no	MSI2_KD_Poly	MSI2_C_Poly	OK	10.3983	0.00268689	-11.9181	-0.180901	0.36545	0.635418	no
ARL2BP	chr16:57279037-57287545	MSI2_KD_Total	MSI2_C_Total	OK	24.9209	26.2175	0.073175	0.127608	0.8519	0.992362	no	MSI2_KD_Poly	MSI2_C_Poly	OK	49.9015	52.3795	0.0699176	0.135264	0.85035	0.992342	no
ARL3	chr10:104433483-104474190	MSI2_KD_Total	MSI2_C_Total	OK	2.61893	2.50085	-0.0665598	-0.0759619	0.91005	0.997596	no	MSI2_KD_Poly	MSI2_C_Poly	OK	6.09975	6.05184	-0.011376	-0.0172886	0.98055	0.998727	no
ARL4A	chr7:12726451-12730558	MSI2_KD_Total	MSI2_C_Total	OK	28.5884	32.1754	0.170527	0.333625	0.64375	0.901926	no	MSI2_KD_Poly	MSI2_C_Poly	OK	18.5418	15.4694	-0.261362	-0.463696	0.5173	0.796844	no
ARL4C	chr2:235401685-235405697	MSI2_KD_Total	MSI2_C_Total	NOTEST	0.0855708	0.0302825	-1.49863	0	1	1	no	MSI2_KD_Poly	MSI2_C_Poly	NOTEST	0.0368982	0.0616591	0.740761	0	1	1	no
ARL4D	chr17:41476352-41478504	MSI2_KD_Total	MSI2_C_Total	OK	1.00981	0.976331	-0.0486394	-0.0346272	0.96125	0.99825	no	MSI2_KD_Poly	MSI2_C_Poly	OK	2.58307	3.84896	0.575381	0.533789	0.4513	0.730383	no
ARL5A	chr2:152657479-152685009	MSI2_KD_Total	MSI2_C_Total	OK	62.8957	67.4503	0.100863	0.197789	0.77685	0.971448	no	MSI2_KD_Poly	MSI2_C_Poly	OK	35.7734	22.4041	-0.675127	-1.21041	0.07805	0.204215	no
ARL5B	chr10:18948312-18966940	MSI2_KD_Total	MSI2_C_Total	OK	38.0333	42.0858	0.146071	0.300589	0.6778	0.924247	no	MSI2_KD_Poly	MSI2_C_Poly	OK	13.4072	7.25671	-0.885615	-1.43555	0.04025	0.119922	no
ARL5C	chr17:37313146-37322414	MSI2_KD_Total	MSI2_C_Total	NOTEST	0	0	0	0	1	1	no	MSI2_KD_Poly	MSI2_C_Poly	NOTEST	0	0	0	0	1	1	no
ARL6	chr3:97483364-97520086	MSI2_KD_Total	MSI2_C_Total	OK	1.79455	1.95738	0.125302	0.10083	0.8901	0.996224	no	MSI2_KD_Poly	MSI2_C_Poly	OK	1.34539	0.908127	-0.567057	-0.441985	0.5659	0.841884	no
ARL6IP1	chr16:18802990-18812857	MSI2_KD_Total	MSI2_C_Total	OK	177.693	171.197	-0.0537276	-0.114538	0.87005	0.995039	no	MSI2_KD_Poly	MSI2_C_Poly	OK	172.7	155.646	-0.150002	-0.319207	0.65115	0.907012	no
ARL6IP4	chr12:123464606-123467460	MSI2_KD_Total	MSI2_C_Total	OK	36.5736	38.3502	0.0684298	0.122944	0.8642	0.994252	no	MSI2_KD_Poly	MSI2_C_Poly	OK	142.695	185.932	0.381834	0.783004	0.2683	0.514009	no
ARL6IP5	chr3:69134089-69155239	MSI2_KD_Total	MSI2_C_Total	OK	9.42135	10.2464	0.121111	0.180051	0.7914	0.976649	no	MSI2_KD_Poly	MSI2_C_Poly	OK	9.24038	8.39563	-0.138313	-0.204622	0.7596	0.965109	no
ARL6IP6	chr2:153574406-153617767	MSI2_KD_Total	MSI2_C_Total	OK	18.9458	20.7589	0.131854	0.203016	0.768	0.968262	no	MSI2_KD_Poly	MSI2_C_Poly	OK	19.1856	22.1494	0.207246	0.323354	0.6378	0.897578	no
ARL8A	chr1:202102531-202113871	MSI2_KD_Total	MSI2_C_Total	OK	14.9383	14.2512	-0.067931	-0.106017	0.88095	0.995967	no	MSI2_KD_Poly	MSI2_C_Poly	OK	44.888	51.206	0.189983	0.368613	0.59665	0.867148	no
ARL8B	chr3:5163929-5222601	MSI2_KD_Total	MSI2_C_Total	OK	96.9206	94.331	-0.0390719	-0.0829546	0.90325	0.997107	no	MSI2_KD_Poly	MSI2_C_Poly	OK	67.8542	46.1876	-0.554934	-1.13093	0.1033	0.254575	no
ARL9	chr4:57371374-57390058	MSI2_KD_Total	MSI2_C_Total	NOTEST	0.107822	0	#NAME?	0	1	1	no	MSI2_KD_Poly	MSI2_C_Poly	NOTEST	0.178069	0.040029	-2.15332	0	1	1	no
ARMC1	chr8:66514690-66546452	MSI2_KD_Total	MSI2_C_Total	OK	50.1031	50.45	0.00995422	0.0204581	0.9751	0.998635	no	MSI2_KD_Poly	MSI2_C_Poly	OK	24.1635	16.0886	-0.586792	-1.08886	0.11915	0.284057	no
ARMC10	chr7:102715327-102789569	MSI2_KD_Total	MSI2_C_Total	OK	20.8849	19.2296	-0.11913	-0.164906	0.8209	0.986233	no	MSI2_KD_Poly	MSI2_C_Poly	OK	32.7934	30.1247	-0.122458	-0.216366	0.75975	0.965158	no
ARMC12	chr6:35704808-35716690	MSI2_KD_Total	MSI2_C_Total	NOTEST	0.0836871	0.114079	0.446956	0	1	1	no	MSI2_KD_Poly	MSI2_C_Poly	NOTEST	0.197722	0.426255	1.10824	0	1	1	no
ARMC2	chr6:109169618-109295675	MSI2_KD_Total	MSI2_C_Total	NOTEST	0.303433	0.313154	0.0454929	0	1	1	no	MSI2_KD_Poly	MSI2_C_Poly	NOTEST	0.28709	0.255427	-0.16859	0	1	1	no
ARMC2-AS1	chr6:109169618-109295675	MSI2_KD_Total	MSI2_C_Total	NOTEST	0	0	0	0	1	1	no	MSI2_KD_Poly	MSI2_C_Poly	NOTEST	0	0	0	0	1	1	no
ARMC3	chr10:23216952-23327452	MSI2_KD_Total	MSI2_C_Total	NOTEST	0.016716	0.0115113	-0.538176	0	1	1	no	MSI2_KD_Poly	MSI2_C_Poly	NOTEST	0.0137312	0.0157567	0.198502	0	1	1	no
ARMC4	chr10:28101092-28287984	MSI2_KD_Total	MSI2_C_Total	NOTEST	0	0.0173292	inf	0	1	1	no	MSI2_KD_Poly	MSI2_C_Poly	NOTEST	0	0	0	0	1	1	no
ARMC5	chr16:31469593-31478488	MSI2_KD_Total	MSI2_C_Total	OK	2.99757	2.70781	-0.146664	-0.152545	0.8406	0.990264	no	MSI2_KD_Poly	MSI2_C_Poly	OK	4.96237	5.32017	0.100443	0.122562	0.8694	0.994805	no
ARMC6	chr19:19144386-19168987	MSI2_KD_Total	MSI2_C_Total	OK	13.8397	12.8782	-0.103879	-0.163146	0.814	0.984497	no	MSI2_KD_Poly	MSI2_C_Poly	OK	26.3663	38.1606	0.533386	0.988776	0.1572	0.350333	no
ARMC7	chr17:73106046-73127890	MSI2_KD_Total	MSI2_C_Total	OK	10.9731	11.5817	0.0778813	0.0745188	0.91805	0.997704	no	MSI2_KD_Poly	MSI2_C_Poly	OK	38.466	43.1473	0.165686	0.16498	0.81335	0.984274	no
ARMC8	chr3:137906089-138048728	MSI2_KD_Total	MSI2_C_Total	OK	11.5667	12.0638	0.0607084	0.100323	0.8951	0.996494	no	MSI2_KD_Poly	MSI2_C_Poly	OK	4.928	3.40905	-0.531632	-0.690935	0.33095	0.594847	no
ARMC9	chr2:232063259-232240590	MSI2_KD_Total	MSI2_C_Total	OK	1.44721	1.26231	-0.197211	-0.15126	0.8306	0.988563	no	MSI2_KD_Poly	MSI2_C_Poly	OK	0.404127	0.631401	0.643746	0.385095	0.5922	0.863618	no
ARMCX1	chrX:100805513-100809675	MSI2_KD_Total	MSI2_C_Total	NOTEST	0	0	0	0	1	1	no	MSI2_KD_Poly	MSI2_C_Poly	NOTEST	0	0.00914891	inf	0	1	1	no
ARMCX2	chrX:100910267-100914876	MSI2_KD_Total	MSI2_C_Total	NOTEST	0	0	0	0	1	1	no	MSI2_KD_Poly	MSI2_C_Poly	NOTEST	0	0	0	0	1	1	no
ARMCX3	chrX:100878119-100882831	MSI2_KD_Total	MSI2_C_Total	OK	1.00497	1.19753	0.252911	0.223778	0.7726	0.969813	no	MSI2_KD_Poly	MSI2_C_Poly	NOTEST	0.293493	0.288724	-0.0236331	0	1	1	no
ARMCX4	chrX:100673250-100790975	MSI2_KD_Total	MSI2_C_Total	NOTEST	0	0	0	0	1	1	no	MSI2_KD_Poly	MSI2_C_Poly	NOTEST	0	0	0	0	1	1	no
ARMCX5	chrX:101854095-101972661	MSI2_KD_Total	MSI2_C_Total	OK	7.13644	6.37892	-0.161892	-0.229691	0.7468	0.95954	no	MSI2_KD_Poly	MSI2_C_Poly	OK	2.43681	1.71199	-0.50932	-0.550944	0.47155	0.751966	no
ARMCX5-GPRASP2	chrX:101854095-101972661	MSI2_KD_Total	MSI2_C_Total	NOTEST	0.400178	0.310088	-0.367964	0	1	1	no	MSI2_KD_Poly	MSI2_C_Poly	NOTEST	0.291549	0.240555	-0.27737	0	1	1	no
ARMCX6	chrX:100870107-100872991	MSI2_KD_Total	MSI2_C_Total	OK	1.60536	1.3627	-0.236431	-0.173796	0.7988	0.979137	no	MSI2_KD_Poly	MSI2_C_Poly	OK	7.62002	8.37919	0.137017	0.152358	0.82685	0.987439	no
ARMS2	chr10:124214178-124216868	MSI2_KD_Total	MSI2_C_Total	NOTEST	0	0	0	0	1	1	no	MSI2_KD_Poly	MSI2_C_Poly	NOTEST	0	0	0	0	1	1	no
ARMT1	chr6:151773392-151791234	MSI2_KD_Total	MSI2_C_Total	OK	22.565	23.7529	0.074015	0.133559	0.84655	0.991435	no	MSI2_KD_Poly	MSI2_C_Poly	OK	7.15673	4.83462	-0.565899	-0.722256	0.3113	0.57037	no
ARNT	chr1:150782180-150849244	MSI2_KD_Total	MSI2_C_Total	OK	22.7629	23.4328	0.0418457	0.0823944	0.91135	0.997704	no	MSI2_KD_Poly	MSI2_C_Poly	OK	14.556	12.7312	-0.193248	-0.364485	0.60795	0.875629	no
ARNT2	chr15:80696691-80890277	MSI2_KD_Total	MSI2_C_Total	NOTEST	0	0	0	0	1	1	no	MSI2_KD_Poly	MSI2_C_Poly	NOTEST	0.0109114	0.00395005	-1.46589	0	1	1	no
ARNTL	chr11:13299273-13408812	MSI2_KD_Total	MSI2_C_Total	OK	0.99397	0.850847	-0.224303	-0.185429	0.80285	0.980489	no	MSI2_KD_Poly	MSI2_C_Poly	NOTEST	0.412269	0.360373	-0.194096	0	1	1	no
ARNTL2	chr12:27485786-27599567	MSI2_KD_Total	MSI2_C_Total	OK	3.78877	3.6641	-0.0482681	-0.0759984	0.91435	0.997704	no	MSI2_KD_Poly	MSI2_C_Poly	OK	1.83677	1.41109	-0.380358	-0.471459	0.5031	0.783349	no
ARNTL2-AS1	chr12:27485786-27599567	MSI2_KD_Total	MSI2_C_Total	NOTEST	0.0633366	0.284018	2.16487	0	1	1	no	MSI2_KD_Poly	MSI2_C_Poly	NOTEST	0	0.101779	inf	0	1	1	no
ARPC1A	chr7:98923495-98963885	MSI2_KD_Total	MSI2_C_Total	OK	41.7114	38.2065	-0.126627	-0.226988	0.73875	0.956505	no	MSI2_KD_Poly	MSI2_C_Poly	OK	68.2254	82.9486	0.281908	0.546961	0.43765	0.715907	no
ARPC1B	chr7:98972297-99006305	MSI2_KD_Total	MSI2_C_Total	OK	86.8329	83.7412	-0.0523035	-0.0713992	0.91895	0.997704	no	MSI2_KD_Poly	MSI2_C_Poly	OK	190.848	280.744	0.556829	0.762452	0.27615	0.524346	no
ARPC2	chr2:219081816-219119071	MSI2_KD_Total	MSI2_C_Total	OK	118.138	114.309	-0.0475327	-0.0973156	0.8927	0.996241	no	MSI2_KD_Poly	MSI2_C_Poly	OK	260.885	240.526	-0.117221	-0.252031	0.71865	0.9464	no
ARPC3	chr12:110872694-110888216	MSI2_KD_Total	MSI2_C_Total	OK	235.112	238.473	0.0204728	0.0425952	0.94955	0.99825	no	MSI2_KD_Poly	MSI2_C_Poly	OK	318.457	333.929	0.0684453	0.146019	0.83395	0.989097	no
ARPC4	chr3:9821647-9878040	MSI2_KD_Total	MSI2_C_Total	OK	54.3006	53.8791	-0.0112409	-0.0121588	0.98855	0.998961	no	MSI2_KD_Poly	MSI2_C_Poly	FAIL	235.975	360.635	0	0	1	1	no
ARPC4-TTLL3	chr3:9821647-9878040	MSI2_KD_Total	MSI2_C_Total	OK	4.62245	5.475	0.2442	0.144092	0.83765	0.989323	no	MSI2_KD_Poly	MSI2_C_Poly	FAIL	6.29982	6.16464	0	0	1	1	no
ARPC5	chr1:183595327-183605076	MSI2_KD_Total	MSI2_C_Total	OK	90.9488	88.8659	-0.0334255	-0.0677692	0.92275	0.997704	no	MSI2_KD_Poly	MSI2_C_Poly	OK	151.318	169.219	0.1613	0.342965	0.62415	0.887584	no
ARPC5L	chr9:127631483-127639696	MSI2_KD_Total	MSI2_C_Total	OK	58.2717	56.3737	-0.0477718	-0.0834746	0.90185	0.997038	no	MSI2_KD_Poly	MSI2_C_Poly	OK	172.392	202.45	0.231873	0.470581	0.5041	0.784188	no
ARPIN	chr15:90373830-90456222	MSI2_KD_Total	MSI2_C_Total	NOTEST	0.00386303	0	#NAME?	0	1	1	no	MSI2_KD_Poly	MSI2_C_Poly	NOTEST	0.0115878	0	#NAME?	0	1	1	no
ARPP19	chr15:52839241-52861643	MSI2_KD_Total	MSI2_C_Total	OK	55.7635	60.5068	0.117776	0.255719	0.7195	0.946806	no	MSI2_KD_Poly	MSI2_C_Poly	OK	41.3209	30.3753	-0.443975	-0.902291	0.2079	0.429708	no
ARPP21	chr3:35680665-35835988	MSI2_KD_Total	MSI2_C_Total	NOTEST	0	0	0	0	1	1	no	MSI2_KD_Poly	MSI2_C_Poly	NOTEST	0	0.0114956	inf	0	1	1	no
ARR3	chrX:69488184-69501690	MSI2_KD_Total	MSI2_C_Total	NOTEST	0	0.0288192	inf	0	1	1	no	MSI2_KD_Poly	MSI2_C_Poly	NOTEST	0.0220903	0.0189852	-0.218536	0	1	1	no
ARRB1	chr11:74971165-75062875	MSI2_KD_Total	MSI2_C_Total	OK	8.59138	8.36476	-0.0385649	-0.0730918	0.9164	0.997704	no	MSI2_KD_Poly	MSI2_C_Poly	OK	16.9849	19.4024	0.191982	0.396082	0.57115	0.846416	no
ARRB2	chr17:4613788-4624795	MSI2_KD_Total	MSI2_C_Total	OK	11.6606	12.7929	0.133699	0.207419	0.77085	0.969401	no	MSI2_KD_Poly	MSI2_C_Poly	OK	32.0962	43.9944	0.454919	0.891132	0.21455	0.43963	no
ARRDC1	chr9:140500095-140513347	MSI2_KD_Total	MSI2_C_Total	OK	10.8395	8.52183	-0.347069	-0.355689	0.60505	0.873415	no	MSI2_KD_Poly	MSI2_C_Poly	OK	35.8176	44.5206	0.313807	0.390442	0.57685	0.85096	no
ARRDC1-AS1	chr9:140500095-140513347	MSI2_KD_Total	MSI2_C_Total	OK	9.58528	10.2579	0.0978366	0.105746	0.88105	0.995967	no	MSI2_KD_Poly	MSI2_C_Poly	OK	41.3069	52.3542	0.341921	0.496266	0.48155	0.761962	no
ARRDC2	chr19:18111940-18124911	MSI2_KD_Total	MSI2_C_Total	OK	9.34283	8.73697	-0.0967259	-0.145437	0.84015	0.990122	no	MSI2_KD_Poly	MSI2_C_Poly	OK	25.1213	33.4669	0.413826	0.768951	0.2771	0.52555	no
ARRDC3	chr5:90664540-90716532	MSI2_KD_Total	MSI2_C_Total	OK	30.0533	33.3685	0.150964	0.302684	0.66475	0.916395	no	MSI2_KD_Poly	MSI2_C_Poly	OK	10.9849	7.60362	-0.530768	-0.890103	0.2018	0.420669	no
ARRDC3-AS1	chr5:90664540-90716532	MSI2_KD_Total	MSI2_C_Total	OK	0.972157	0.794079	-0.291907	-0.0778279	0.8917	0.996224	no	MSI2_KD_Poly	MSI2_C_Poly	OK	0.746796	0.851055	0.188538	0.0752737	0.6597	0.912922	no
ARRDC4	chr15:98503932-98517068	MSI2_KD_Total	MSI2_C_Total	OK	21.6005	21.5174	-0.00556055	-0.0108447	0.98635	0.998892	no	MSI2_KD_Poly	MSI2_C_Poly	OK	12.2123	8.4238	-0.535793	-0.937004	0.1792	0.385912	no
ARRDC5	chr19:4890448-4902879	MSI2_KD_Total	MSI2_C_Total	NOTEST	0	0	0	0	1	1	no	MSI2_KD_Poly	MSI2_C_Poly	NOTEST	0	0	0	0	1	1	no
ARSA	chr22:51061181-51066601	MSI2_KD_Total	MSI2_C_Total	OK	1.45724	1.09837	-0.407876	-0.358698	0.61085	0.877953	no	MSI2_KD_Poly	MSI2_C_Poly	OK	1.26052	1.46857	0.220394	0.20672	0.7715	0.969658	no
ARSB	chr5:78073036-78282357	MSI2_KD_Total	MSI2_C_Total	OK	1.38459	1.11519	-0.312173	-0.290684	0.67345	0.921468	no	MSI2_KD_Poly	MSI2_C_Poly	OK	1.49014	1.40435	-0.0855534	-0.0810646	0.91175	0.997704	no
ARSD	chrX:2822010-2847416	MSI2_KD_Total	MSI2_C_Total	NOTEST	0.109738	0.107374	-0.0314216	0	1	1	no	MSI2_KD_Poly	MSI2_C_Poly	NOTEST	0.0478178	0.0462717	-0.0474174	0	1	1	no
ARSE	chrX:2852672-2886351	MSI2_KD_Total	MSI2_C_Total	NOTEST	0	0.0141355	inf	0	1	1	no	MSI2_KD_Poly	MSI2_C_Poly	NOTEST	0.0236164	0	#NAME?	0	1	1	no
ARSF	chrX:2958274-3030770	MSI2_KD_Total	MSI2_C_Total	NOTEST	0	0	0	0	1	1	no	MSI2_KD_Poly	MSI2_C_Poly	NOTEST	0.0243228	0	#NAME?	0	1	1	no
ARSG	chr17:66255322-66597095	MSI2_KD_Total	MSI2_C_Total	OK	0.668086	0.688417	0.0432482	0.00601727	0.98055	0.998727	no	MSI2_KD_Poly	MSI2_C_Poly	OK	0.762961	0.853101	0.161107	0.0345945	0.93865	0.99825	no
ARSH	chrX:2924653-2951426	MSI2_KD_Total	MSI2_C_Total	NOTEST	0	0	0	0	1	1	no	MSI2_KD_Poly	MSI2_C_Poly	NOTEST	0	0	0	0	1	1	no
ARSI	chr5:149675908-149682525	MSI2_KD_Total	MSI2_C_Total	NOTEST	0	0	0	0	1	1	no	MSI2_KD_Poly	MSI2_C_Poly	NOTEST	0	0.00840349	inf	0	1	1	no
ARSJ	chr4:114821439-114900878	MSI2_KD_Total	MSI2_C_Total	NOTEST	0.0303088	0.0345954	0.190842	0	1	1	no	MSI2_KD_Poly	MSI2_C_Poly	NOTEST	0	0	0	0	1	1	no
ARSK	chr5:94890824-94940806	MSI2_KD_Total	MSI2_C_Total	OK	2.98468	2.84591	-0.068688	-0.0825206	0.9006	0.997038	no	MSI2_KD_Poly	MSI2_C_Poly	OK	0.861286	0.493653	-0.802994	-0.624807	0.3829	0.655943	no
ART1	chr11:3666360-3685646	MSI2_KD_Total	MSI2_C_Total	NOTEST	0	0.0523368	inf	0	1	1	no	MSI2_KD_Poly	MSI2_C_Poly	NOTEST	0	0	0	0	1	1	no
ART3	chr4:76932332-77033955	MSI2_KD_Total	MSI2_C_Total	NOTEST	0.0774858	0.0645902	-0.262616	0	1	1	no	MSI2_KD_Poly	MSI2_C_Poly	NOTEST	0	0	0	0	1	1	no
ART4	chr12:14982244-14996413	MSI2_KD_Total	MSI2_C_Total	NOTEST	0.0155735	0.0642978	2.04568	0	1	1	no	MSI2_KD_Poly	MSI2_C_Poly	NOTEST	0.0792906	0.0315786	-1.3282	0	1	1	no
ART5	chr11:3659735-3663546	MSI2_KD_Total	MSI2_C_Total	NOTEST	0.363726	0.202446	-0.845319	0	1	1	no	MSI2_KD_Poly	MSI2_C_Poly	OK	1.22446	1.44746	0.241373	0.145247	0.8486	0.992199	no
ARTN	chr1:44398991-44402912	MSI2_KD_Total	MSI2_C_Total	NOTEST	0.0913963	0.289683	1.66427	0	1	1	no	MSI2_KD_Poly	MSI2_C_Poly	NOTEST	0.0956905	0.16762	0.808749	0	1	1	no
ARV1	chr1:231114822-231136479	MSI2_KD_Total	MSI2_C_Total	OK	65.8499	64.3582	-0.0330585	-0.0628924	0.92485	0.997766	no	MSI2_KD_Poly	MSI2_C_Poly	OK	83.9868	69.8158	-0.266609	-0.509567	0.4634	0.743381	no
ARVCF	chr22:19863040-20004309	MSI2_KD_Total	MSI2_C_Total	OK	6.52617	7.24852	0.151452	0.103495	0.88615	0.996153	no	MSI2_KD_Poly	MSI2_C_Poly	OK	7.76366	10.811	0.477692	0.241727	0.7448	0.958672	no
ARX	chrX:25021812-25034065	MSI2_KD_Total	MSI2_C_Total	NOTEST	0.179427	0.0915816	-0.970263	0	1	1	no	MSI2_KD_Poly	MSI2_C_Poly	NOTEST	0.386883	0.312423	-0.308398	0	1	1	no
AS3MT	chr10:104613966-104661655	MSI2_KD_Total	MSI2_C_Total	NOTEST	0.0870652	0.0795662	-0.129941	0	1	1	no	MSI2_KD_Poly	MSI2_C_Poly	NOTEST	1.96979e-05	2.68746e-05	0.4482	0	1	1	no
ASAH1	chr8:17913924-17955160	MSI2_KD_Total	MSI2_C_Total	OK	38.4121	37.1652	-0.0476091	-0.0931522	0.8958	0.996546	no	MSI2_KD_Poly	MSI2_C_Poly	OK	19.2637	15.5669	-0.307404	-0.534752	0.4442	0.722721	no
ASAH2	chr10:51946999-52008370	MSI2_KD_Total	MSI2_C_Total	NOTEST	0.0175099	0.0138899	-0.334131	0	1	1	no	MSI2_KD_Poly	MSI2_C_Poly	NOTEST	0.0181316	0	#NAME?	0	1	1	no
ASAH2B	chr10:52499687-52514569	MSI2_KD_Total	MSI2_C_Total	NOTEST	0.250477	0.0767467	-1.7065	0	1	1	no	MSI2_KD_Poly	MSI2_C_Poly	NOTEST	0.207714	0.178116	-0.221783	0	1	1	no
ASAP1	chr8:131064350-131455906	MSI2_KD_Total	MSI2_C_Total	OK	14.6692	15.7505	0.102616	0.201182	0.7763	0.97121	no	MSI2_KD_Poly	MSI2_C_Poly	OK	3.43252	2.35921	-0.540964	-0.837972	0.2354	0.469629	no
ASAP1-IT1	chr8:131064350-131455906	MSI2_KD_Total	MSI2_C_Total	NOTEST	0	0.0892491	inf	0	1	1	no	MSI2_KD_Poly	MSI2_C_Poly	NOTEST	0	0	0	0	1	1	no
ASAP1-IT2	chr8:131064350-131455906	MSI2_KD_Total	MSI2_C_Total	NOTEST	0.166614	0.229674	0.463079	0	1	1	no	MSI2_KD_Poly	MSI2_C_Poly	NOTEST	0.0433476	0	#NAME?	0	1	1	no
ASAP2	chr2:9346893-9545812	MSI2_KD_Total	MSI2_C_Total	OK	7.7403	8.31649	0.103584	0.176812	0.80275	0.980444	no	MSI2_KD_Poly	MSI2_C_Poly	OK	2.23863	1.61614	-0.47006	-0.57889	0.4126	0.688953	no
ASAP3	chr1:23755055-23810750	MSI2_KD_Total	MSI2_C_Total	OK	1.48951	1.50921	0.0189618	0.0185305	0.9791	0.998727	no	MSI2_KD_Poly	MSI2_C_Poly	OK	1.46359	2.57488	0.814994	0.865893	0.20945	0.432043	no
ASB1	chr2:239335625-239360891	MSI2_KD_Total	MSI2_C_Total	OK	6.7312	6.53544	-0.0425789	-0.0725026	0.9165	0.997704	no	MSI2_KD_Poly	MSI2_C_Poly	OK	12.0657	13.9922	0.213714	0.402382	0.5678	0.84377	no
ASB10	chr7:150872784-150884919	MSI2_KD_Total	MSI2_C_Total	NOTEST	0	0	0	0	1	1	no	MSI2_KD_Poly	MSI2_C_Poly	NOTEST	0	0	0	0	1	1	no
ASB11	chrX:15299830-15333746	MSI2_KD_Total	MSI2_C_Total	NOTEST	0	0	0	0	1	1	no	MSI2_KD_Poly	MSI2_C_Poly	NOTEST	0	0	0	0	1	1	no
ASB12	chrX:63444071-63450511	MSI2_KD_Total	MSI2_C_Total	NOTEST	0.446819	0.372589	-0.262104	0	1	1	no	MSI2_KD_Poly	MSI2_C_Poly	NOTEST	0.251915	0.374966	0.573823	0	1	1	no
ASB13	chr10:5680819-5708558	MSI2_KD_Total	MSI2_C_Total	OK	4.02376	3.84657	-0.0649689	-0.0726076	0.91745	0.997704	no	MSI2_KD_Poly	MSI2_C_Poly	OK	14.7019	23.7643	0.692789	1.18938	0.1016	0.251312	no
ASB14	chr3:57261764-57326710	MSI2_KD_Total	MSI2_C_Total	NOTEST	0.378655	0.448706	0.244886	0	1	1	no	MSI2_KD_Poly	MSI2_C_Poly	NOTEST	0.169515	0.0811556	-1.06265	0	1	1	no
ASB15	chr7:123241920-123277934	MSI2_KD_Total	MSI2_C_Total	NOTEST	0.0402372	0.0577244	0.52065	0	1	1	no	MSI2_KD_Poly	MSI2_C_Poly	NOTEST	0.0184177	0.00889722	-1.04967	0	1	1	no
ASB16	chr17:42248073-42264085	MSI2_KD_Total	MSI2_C_Total	OK	1.82646	1.43354	-0.349465	-0.183634	0.80195	0.980263	no	MSI2_KD_Poly	MSI2_C_Poly	OK	1.36597	0.782301	-0.804125	-0.30013	0.6608	0.913619	no
ASB16-AS1	chr17:42248073-42264085	MSI2_KD_Total	MSI2_C_Total	OK	9.43213	6.50081	-0.536963	-0.520881	0.4527	0.731922	no	MSI2_KD_Poly	MSI2_C_Poly	OK	17.3821	19.8837	0.193988	0.22779	0.74935	0.960765	no
ASB17	chr1:76384557-76398116	MSI2_KD_Total	MSI2_C_Total	NOTEST	0	0	0	0	1	1	no	MSI2_KD_Poly	MSI2_C_Poly	NOTEST	0	0	0	0	1	1	no
ASB18	chr2:237103514-237172988	MSI2_KD_Total	MSI2_C_Total	NOTEST	0	0	0	0	1	1	no	MSI2_KD_Poly	MSI2_C_Poly	NOTEST	0	0	0	0	1	1	no
ASB2	chr14:94400498-94443076	MSI2_KD_Total	MSI2_C_Total	NOTEST	0.0323854	0.0356073	0.13683	0	1	1	no	MSI2_KD_Poly	MSI2_C_Poly	NOTEST	0.058841	0.0938326	0.673269	0	1	1	no
ASB3	chr2:53897116-54087170	MSI2_KD_Total	MSI2_C_Total	OK	12.8233	15.6929	0.291339	0.255924	0.72785	0.951084	no	MSI2_KD_Poly	MSI2_C_Poly	OK	6.07946	6.44246	0.0836681	0.0589769	0.9322	0.998098	no
ASB4	chr7:95115212-95169543	MSI2_KD_Total	MSI2_C_Total	NOTEST	0	0.00702825	inf	0	1	1	no	MSI2_KD_Poly	MSI2_C_Poly	NOTEST	0	0	0	0	1	1	no
ASB5	chr4:177134825-177190373	MSI2_KD_Total	MSI2_C_Total	NOTEST	0	0.0116338	inf	0	1	1	no	MSI2_KD_Poly	MSI2_C_Poly	NOTEST	0	0.0137344	inf	0	1	1	no
ASB6	chr9:132371162-132404448	MSI2_KD_Total	MSI2_C_Total	OK	4.62805	4.53706	-0.0286465	-0.0323305	0.96225	0.9983	no	MSI2_KD_Poly	MSI2_C_Poly	OK	11.7188	13.815	0.237411	0.266447	0.7053	0.940027	no
ASB7	chr15:101142754-101191904	MSI2_KD_Total	MSI2_C_Total	OK	7.18159	6.91071	-0.0554683	-0.088017	0.89065	0.996224	no	MSI2_KD_Poly	MSI2_C_Poly	OK	3.28215	3.25857	-0.0104031	-0.0134268	0.98505	0.998727	no
ASB8	chr12:48541571-48551377	MSI2_KD_Total	MSI2_C_Total	OK	13.2555	13.4896	0.0252629	0.0416484	0.95115	0.99825	no	MSI2_KD_Poly	MSI2_C_Poly	OK	22.3465	24.1297	0.110758	0.204612	0.7659	0.967423	no
ASB9	chrX:15262108-15288589	MSI2_KD_Total	MSI2_C_Total	NOTEST	0.300909	0.261855	-0.20056	0	1	1	no	MSI2_KD_Poly	MSI2_C_Poly	OK	0.712942	0.960127	0.429442	0.309503	0.65695	0.911148	no
ASB9P1	chr15:93338713-93340338	MSI2_KD_Total	MSI2_C_Total	OK	0.409205	0.521302	0.349296	0.240967	0.7357	0.95531	no	MSI2_KD_Poly	MSI2_C_Poly	NOTEST	0.264573	0.143279	-0.884836	0	1	1	no
ASCC1	chr10:73855789-73995618	MSI2_KD_Total	MSI2_C_Total	OK	22.7652	23.6438	0.054632	0.0649863	0.92595	0.997862	no	MSI2_KD_Poly	MSI2_C_Poly	OK	18.1596	19.0167	0.0665379	0.051439	0.9445	0.99825	no
ASCC2	chr22:30184596-30234293	MSI2_KD_Total	MSI2_C_Total	OK	16.0392	14.5792	-0.137693	-0.237825	0.73825	0.956406	no	MSI2_KD_Poly	MSI2_C_Poly	OK	22.9151	27.7083	0.274017	0.525614	0.4559	0.735226	no
ASCC3	chr6:100956070-101329248	MSI2_KD_Total	MSI2_C_Total	OK	23.0257	23.3562	0.0205628	0.0393224	0.95505	0.99825	no	MSI2_KD_Poly	MSI2_C_Poly	OK	4.38467	2.25253	-0.960921	-1.29102	0.0641	0.174573	no
ASCL1	chr12:103351451-103354294	MSI2_KD_Total	MSI2_C_Total	NOTEST	0	0	0	0	1	1	no	MSI2_KD_Poly	MSI2_C_Poly	NOTEST	0.0536465	0.0107336	-2.32135	0	1	1	no
ASCL2	chr11:2289727-2292182	MSI2_KD_Total	MSI2_C_Total	NOTEST	0.497675	0.290452	-0.776905	0	1	1	no	MSI2_KD_Poly	MSI2_C_Poly	OK	1.62769	2.11597	0.378488	0.258751	0.69545	0.934336	no
ASCL3	chr11:8959118-8964580	MSI2_KD_Total	MSI2_C_Total	NOTEST	0.05928	0	#NAME?	0	1	1	no	MSI2_KD_Poly	MSI2_C_Poly	NOTEST	0.0617087	0.135316	1.13279	0	1	1	no
ASCL4	chr12:108168161-108170421	MSI2_KD_Total	MSI2_C_Total	NOTEST	0	0	0	0	1	1	no	MSI2_KD_Poly	MSI2_C_Poly	NOTEST	0	0	0	0	1	1	no
ASCL5	chr1:201083080-201084500	MSI2_KD_Total	MSI2_C_Total	NOTEST	0	0	0	0	1	1	no	MSI2_KD_Poly	MSI2_C_Poly	NOTEST	0	0	0	0	1	1	no
ASF1A	chr6:119134611-119256327	MSI2_KD_Total	MSI2_C_Total	OK	33.3341	33.1316	-0.00878935	-0.0155674	0.9827	0.998727	no	MSI2_KD_Poly	MSI2_C_Poly	OK	18.792	13.5232	-0.474689	-0.786352	0.26665	0.511625	no
ASF1B	chr19:14230320-14247440	MSI2_KD_Total	MSI2_C_Total	OK	30.1044	28.0451	-0.102224	-0.176841	0.80305	0.98055	no	MSI2_KD_Poly	MSI2_C_Poly	OK	100.32	126.453	0.333988	0.679682	0.3292	0.592683	no
ASGR1	chr17:7076750-7082883	MSI2_KD_Total	MSI2_C_Total	OK	0.634344	0.779339	0.296986	0.214604	0.76925	0.968932	no	MSI2_KD_Poly	MSI2_C_Poly	OK	2.46705	3.96028	0.682817	0.660062	0.3982	0.673231	no
ASGR2	chr17:7004640-7018130	MSI2_KD_Total	MSI2_C_Total	NOTEST	0	0	0	0	1	1	no	MSI2_KD_Poly	MSI2_C_Poly	NOTEST	0.0233052	0.091685	1.97603	0	1	1	no
ASH1L	chr1:155305051-155533735	MSI2_KD_Total	MSI2_C_Total	OK	11.7137	12.4658	0.0897832	0.181941	0.7921	0.976896	no	MSI2_KD_Poly	MSI2_C_Poly	OK	3.07428	1.56879	-0.970595	-1.39644	0.05255	0.148786	no
ASH1L-AS1	chr1:155305051-155533735	MSI2_KD_Total	MSI2_C_Total	OK	5.81293	6.21505	0.0965002	0.0403009	0.68645	0.929655	no	MSI2_KD_Poly	MSI2_C_Poly	OK	7.9097	13.9387	0.8174	0.76181	0.28	0.5291	no
ASH2L	chr8:37963010-37997598	MSI2_KD_Total	MSI2_C_Total	OK	113.981	117.411	0.0427816	0.0906434	0.8987	0.996989	no	MSI2_KD_Poly	MSI2_C_Poly	OK	61.2333	65.2996	0.0927588	0.19257	0.78665	0.975142	no
ASIC1	chr12:50451419-50477405	MSI2_KD_Total	MSI2_C_Total	OK	1.80755	2.14581	0.247491	0.268521	0.7178	0.946173	no	MSI2_KD_Poly	MSI2_C_Poly	OK	4.09414	5.12008	0.322605	0.475777	0.5047	0.784762	no
ASIC2	chr17:31340105-32483825	MSI2_KD_Total	MSI2_C_Total	NOTEST	0	0	0	0	1	1	no	MSI2_KD_Poly	MSI2_C_Poly	NOTEST	0	0	0	0	1	1	no
ASIC3	chr7:150745378-150749843	MSI2_KD_Total	MSI2_C_Total	OK	6.95925	6.97023	0.00227354	0.00268506	0.9972	0.999237	no	MSI2_KD_Poly	MSI2_C_Poly	OK	6.08169	6.38136	0.0693923	0.0793922	0.91325	0.997704	no
ASIC4	chr2:220378891-220403494	MSI2_KD_Total	MSI2_C_Total	OK	1.65263	1.65018	-0.00214018	-0.00184086	0.99555	0.999203	no	MSI2_KD_Poly	MSI2_C_Poly	OK	1.45642	2.07854	0.513145	0.478962	0.5019	0.782213	no
ASIC5	chr4:156750880-156787425	MSI2_KD_Total	MSI2_C_Total	NOTEST	0	0	0	0	1	1	no	MSI2_KD_Poly	MSI2_C_Poly	NOTEST	0	0	0	0	1	1	no
ASIP	chr20:32848170-32857148	MSI2_KD_Total	MSI2_C_Total	NOTEST	0.0820938	0.194895	1.24735	0	1	1	no	MSI2_KD_Poly	MSI2_C_Poly	NOTEST	0.080438	0	#NAME?	0	1	1	no
ASL	chr7:65540775-65558329	MSI2_KD_Total	MSI2_C_Total	OK	7.99769	8.8599	0.147708	0.199994	0.78985	0.976138	no	MSI2_KD_Poly	MSI2_C_Poly	OK	18.3131	23.8762	0.382697	0.634377	0.36495	0.634944	no
ASMT	chrY:1660485-1711974	MSI2_KD_Total	MSI2_C_Total	NOTEST	0	0	0	0	1	1	no	MSI2_KD_Poly	MSI2_C_Poly	NOTEST	0	0	0	0	1	1	no
ASMTL	chrY:1469423-1522655	MSI2_KD_Total	MSI2_C_Total	NOTEST	0	0	0	0	1	1	no	MSI2_KD_Poly	MSI2_C_Poly	NOTEST	0	0	0	0	1	1	no
ASMTL-AS1	chrY:1469423-1522655	MSI2_KD_Total	MSI2_C_Total	NOTEST	0	0	0	0	1	1	no	MSI2_KD_Poly	MSI2_C_Poly	NOTEST	0	0	0	0	1	1	no
ASNA1	chr19:12848305-12859137	MSI2_KD_Total	MSI2_C_Total	OK	21.5674	18.707	-0.205274	-0.31088	0.64985	0.906186	no	MSI2_KD_Poly	MSI2_C_Poly	OK	74.589	92.4381	0.309526	0.599663	0.38595	0.65942	no
ASNS	chr7:97481428-97501854	MSI2_KD_Total	MSI2_C_Total	OK	193.935	183.261	-0.0816726	-0.151338	0.82985	0.988347	no	MSI2_KD_Poly	MSI2_C_Poly	OK	134.29	176.001	0.390227	0.671298	0.33015	0.593915	no
ASNSD1	chr2:190526124-190535557	MSI2_KD_Total	MSI2_C_Total	OK	23.0045	22.889	-0.00725886	-0.0130482	0.98565	0.99878	no	MSI2_KD_Poly	MSI2_C_Poly	OK	12.5687	8.3737	-0.585894	-0.920131	0.18865	0.400821	no
ASPA	chr17:3377403-3402700	MSI2_KD_Total	MSI2_C_Total	NOTEST	0.0410791	0.209713	2.35194	0	1	1	no	MSI2_KD_Poly	MSI2_C_Poly	NOTEST	0	0	0	0	1	1	no
ASPDH	chr19:51014856-51017947	MSI2_KD_Total	MSI2_C_Total	NOTEST	0.276988	0.319057	0.203988	0	1	1	no	MSI2_KD_Poly	MSI2_C_Poly	NOTEST	0.0967918	0.236259	1.28741	0	1	1	no
ASPG	chr14:104552022-104579046	MSI2_KD_Total	MSI2_C_Total	NOTEST	0	0	0	0	1	1	no	MSI2_KD_Poly	MSI2_C_Poly	NOTEST	0	0	0	0	1	1	no
ASPH	chr8:62200524-62627199	MSI2_KD_Total	MSI2_C_Total	OK	26.989	25.9727	-0.055372	-0.096913	0.89015	0.996224	no	MSI2_KD_Poly	MSI2_C_Poly	OK	8.33604	4.61813	-0.852054	-1.2034	0.0733	0.194448	no
ASPHD1	chr16:29912146-29917377	MSI2_KD_Total	MSI2_C_Total	NOTEST	0.14222	0.0534449	-1.412	0	1	1	no	MSI2_KD_Poly	MSI2_C_Poly	NOTEST	0.151353	0.297207	0.973555	0	1	1	no
ASPHD2	chr22:26825279-26840978	MSI2_KD_Total	MSI2_C_Total	OK	0.698022	0.618811	-0.173773	-0.121904	0.86505	0.994308	no	MSI2_KD_Poly	MSI2_C_Poly	OK	0.914968	0.69299	-0.400888	-0.304936	0.65425	0.909202	no
ASPM	chr1:197053256-197115824	MSI2_KD_Total	MSI2_C_Total	OK	33.0588	35.829	0.116092	0.236289	0.73285	0.953888	no	MSI2_KD_Poly	MSI2_C_Poly	OK	4.51472	2.5646	-0.815904	-1.31107	0.06005	0.165748	no
ASPN	chr9:95059639-95432547	MSI2_KD_Total	MSI2_C_Total	NOTEST	0.144778	0.180175	0.31556	0	1	1	no	MSI2_KD_Poly	MSI2_C_Poly	NOTEST	0	0.0193704	inf	0	1	1	no
ASPRV1	chr2:70187223-70314147	MSI2_KD_Total	MSI2_C_Total	NOTEST	0.128699	0.32496	1.33626	0	1	1	no	MSI2_KD_Poly	MSI2_C_Poly	OK	0.859875	1.10777	0.365455	0.18212	0.7983	0.979061	no
ASPSCR1	chr17:79935425-79975282	MSI2_KD_Total	MSI2_C_Total	OK	6.39386	6.64106	0.054727	0.0621732	0.93175	0.998098	no	MSI2_KD_Poly	MSI2_C_Poly	OK	18.1529	24.1915	0.414297	0.671404	0.3393	0.604837	no
ASRGL1	chr11:62104773-62160887	MSI2_KD_Total	MSI2_C_Total	OK	6.60487	7.05338	0.0947839	0.129955	0.8498	0.992298	no	MSI2_KD_Poly	MSI2_C_Poly	OK	10.3958	14.5844	0.488422	0.805743	0.2586	0.500675	no
ASS1	chr9:133320093-133376661	MSI2_KD_Total	MSI2_C_Total	OK	13.8851	12.1883	-0.18804	-0.231317	0.71245	0.943606	no	MSI2_KD_Poly	MSI2_C_Poly	OK	57.4887	69.8151	0.280262	0.453914	0.5045	0.784623	no
ASTE1	chr3:130569368-131100319	MSI2_KD_Total	MSI2_C_Total	OK	3.31209	3.05588	-0.116156	-0.0609463	0.94655	0.99825	no	MSI2_KD_Poly	MSI2_C_Poly	OK	1.18496	1.11897	-0.082656	-0.0382363	0.971	0.998635	no
ASTL	chr2:96789588-96804175	MSI2_KD_Total	MSI2_C_Total	NOTEST	0	0	0	0	1	1	no	MSI2_KD_Poly	MSI2_C_Poly	NOTEST	0	0	0	0	1	1	no
ASTN1	chr1:176826440-177134040	MSI2_KD_Total	MSI2_C_Total	NOTEST	0.0154223	0.0103695	-0.572682	0	1	1	no	MSI2_KD_Poly	MSI2_C_Poly	NOTEST	0.0425318	0.0731091	0.781511	0	1	1	no
ASTN2	chr9:119187503-120177317	MSI2_KD_Total	MSI2_C_Total	OK	1.19748	1.21284	0.0183961	0.0090167	0.99365	0.999155	no	MSI2_KD_Poly	MSI2_C_Poly	OK	3.47875	5.06884	0.543085	0.498996	0.4929	0.773334	no
ASTN2-AS1	chr9:119187503-120177317	MSI2_KD_Total	MSI2_C_Total	NOTEST	0.0199982	0.050784	1.34451	0	1	1	no	MSI2_KD_Poly	MSI2_C_Poly	NOTEST	0	0	0	0	1	1	no
ASUN	chr12:27058111-27091254	MSI2_KD_Total	MSI2_C_Total	OK	59.7779	62.1661	0.0565158	0.118271	0.86165	0.99414	no	MSI2_KD_Poly	MSI2_C_Poly	OK	18.6731	14.1726	-0.397855	-0.747159	0.28125	0.530834	no
ASXL1	chr20:30946146-31027122	MSI2_KD_Total	MSI2_C_Total	OK	23.2721	23.3617	0.00554902	0.00704015	0.98925	0.999007	no	MSI2_KD_Poly	MSI2_C_Poly	OK	31.4666	36.1209	0.199015	0.236259	0.7313	0.953092	no
ASXL2	chr2:25962252-26101312	MSI2_KD_Total	MSI2_C_Total	OK	12.9322	13.3121	0.041772	0.0829639	0.90575	0.997494	no	MSI2_KD_Poly	MSI2_C_Poly	OK	3.07707	1.63809	-0.909541	-1.30278	0.0686	0.18442	no
ASXL3	chr18:31158540-31327399	MSI2_KD_Total	MSI2_C_Total	NOTEST	0.00516454	0.0197174	1.93276	0	1	1	no	MSI2_KD_Poly	MSI2_C_Poly	NOTEST	0.0150686	0.00713474	-1.07861	0	1	1	no
ASZ1	chr7:117003275-117067577	MSI2_KD_Total	MSI2_C_Total	NOTEST	0	0	0	0	1	1	no	MSI2_KD_Poly	MSI2_C_Poly	NOTEST	0	0	0	0	1	1	no
ATAD1	chr10:89512874-89577917	MSI2_KD_Total	MSI2_C_Total	OK	33.4806	31.7672	-0.0757873	-0.149756	0.8262	0.987205	no	MSI2_KD_Poly	MSI2_C_Poly	OK	13.0774	8.53048	-0.616382	-1.00399	0.152	0.341666	no
ATAD2	chr8:124332090-124408705	MSI2_KD_Total	MSI2_C_Total	OK	67.551	74.8794	0.14859	0.318211	0.64655	0.903809	no	MSI2_KD_Poly	MSI2_C_Poly	OK	7.43133	4.25965	-0.802885	-1.37193	0.05065	0.144384	no
ATAD2B	chr2:23971533-24149984	MSI2_KD_Total	MSI2_C_Total	OK	9.82195	10.1872	0.0526714	0.100791	0.8839	0.996053	no	MSI2_KD_Poly	MSI2_C_Poly	OK	2.17266	1.10525	-0.975088	-1.30227	0.0726	0.192958	no
ATAD3A	chr1:1447522-1470067	MSI2_KD_Total	MSI2_C_Total	OK	24.7772	22.9022	-0.113526	-0.191985	0.7895	0.976014	no	MSI2_KD_Poly	MSI2_C_Poly	OK	44.8286	66.8038	0.575511	1.10844	0.1213	0.288033	no
ATAD3B	chr1:1407163-1431582	MSI2_KD_Total	MSI2_C_Total	OK	6.75974	6.67373	-0.0184745	-0.0227332	0.97275	0.998635	no	MSI2_KD_Poly	MSI2_C_Poly	OK	12.9635	19.8019	0.611181	0.968959	0.1695	0.370616	no
ATAD3C	chr1:1385068-1405538	MSI2_KD_Total	MSI2_C_Total	NOTEST	0.0138602	0.0186854	0.430964	0	1	1	no	MSI2_KD_Poly	MSI2_C_Poly	NOTEST	0.0328226	0.0690799	1.07358	0	1	1	no
ATAD5	chr17:29158987-29222883	MSI2_KD_Total	MSI2_C_Total	OK	20.2194	23.6068	0.223465	0.463988	0.50455	0.784654	no	MSI2_KD_Poly	MSI2_C_Poly	OK	4.92851	2.83656	-0.797009	-1.33325	0.0589	0.163138	no
ATAT1	chr6_ssto_hap7:1926891-1946878	MSI2_KD_Total	MSI2_C_Total	OK	1.05857	1.00239	-0.0786709	-0.0558718	0.94175	0.99825	no	MSI2_KD_Poly	MSI2_C_Poly	OK	1.15769	1.27402	0.138137	0.108838	0.8794	0.995877	no
ATCAY	chr19:3708334-3987432	MSI2_KD_Total	MSI2_C_Total	NOTEST	0.036614	0.0445167	0.281952	0	1	1	no	MSI2_KD_Poly	MSI2_C_Poly	NOTEST	0.0425874	0.0539129	0.340203	0	1	1	no
ATE1	chr10:123499935-123711480	MSI2_KD_Total	MSI2_C_Total	OK	5.97219	5.44861	-0.132373	-0.20804	0.7743	0.970462	no	MSI2_KD_Poly	MSI2_C_Poly	OK	1.95588	1.12109	-0.802911	-0.887198	0.2087	0.430894	no
ATE1-AS1	chr10:123499935-123711480	MSI2_KD_Total	MSI2_C_Total	NOTEST	0.0511423	0.0209397	-1.28827	0	1	1	no	MSI2_KD_Poly	MSI2_C_Poly	NOTEST	0.0137243	0.0412219	1.58668	0	1	1	no
ATF1	chr12:51157788-51214943	MSI2_KD_Total	MSI2_C_Total	OK	18.3172	18.586	0.021016	0.0371502	0.95395	0.99825	no	MSI2_KD_Poly	MSI2_C_Poly	OK	11.7578	8.99964	-0.385685	-0.597247	0.385	0.658488	no
ATF2	chr2:175936977-176032934	MSI2_KD_Total	MSI2_C_Total	OK	29.9524	33.9123	0.179134	0.324004	0.64565	0.903099	no	MSI2_KD_Poly	MSI2_C_Poly	OK	18.1594	10.4454	-0.797853	-1.29781	0.06855	0.184323	no
ATF3	chr1:212738675-212794119	MSI2_KD_Total	MSI2_C_Total	OK	10.438	12.2222	0.227655	0.337067	0.63325	0.894636	no	MSI2_KD_Poly	MSI2_C_Poly	OK	17.3605	21.1928	0.287768	0.493138	0.4764	0.756692	no
ATF4	chr22:39916563-39918691	MSI2_KD_Total	MSI2_C_Total	OK	173.017	170.816	-0.0184767	-0.0373661	0.9577	0.99825	no	MSI2_KD_Poly	MSI2_C_Poly	OK	403.111	514.08	0.350816	0.704156	0.312	0.571171	no
ATF5	chr19:50392912-50437193	MSI2_KD_Total	MSI2_C_Total	OK	15.1515	12.2511	-0.306547	-0.19966	0.8025	0.980413	no	MSI2_KD_Poly	MSI2_C_Poly	OK	64.0176	71.1257	0.151903	0.176069	0.8372	0.989225	no
ATF6	chr1:161736033-161933860	MSI2_KD_Total	MSI2_C_Total	OK	24.6435	23.4957	-0.0688162	-0.14299	0.8371	0.989225	no	MSI2_KD_Poly	MSI2_C_Poly	OK	7.21031	5.2256	-0.464463	-0.840766	0.222	0.450294	no
ATF6B	chr6_mcf_hap5:3462872-3475845	MSI2_KD_Total	MSI2_C_Total	OK	14.2889	13.3674	-0.0961759	-0.162973	0.81665	0.985264	no	MSI2_KD_Poly	MSI2_C_Poly	OK	15.2144	18.0682	0.248014	0.434919	0.5356	0.814413	no
ATF7	chr12:53901639-54020199	MSI2_KD_Total	MSI2_C_Total	OK	22.2367	22.8622	0.0400238	0.0469493	0.93045	0.998098	no	MSI2_KD_Poly	MSI2_C_Poly	OK	19.8909	18.8151	-0.0802222	-0.0836168	0.8992	0.997038	no
ATF7IP	chr12:14518565-14655869	MSI2_KD_Total	MSI2_C_Total	OK	16.0477	14.5884	-0.137544	-0.260327	0.71875	0.946452	no	MSI2_KD_Poly	MSI2_C_Poly	OK	2.62057	1.301	-1.01026	-1.35244	0.0617	0.169358	no
ATF7IP2	chr16:10479911-10577495	MSI2_KD_Total	MSI2_C_Total	OK	19.5053	21.3591	0.130991	0.23367	0.73835	0.956406	no	MSI2_KD_Poly	MSI2_C_Poly	OK	8.12554	5.51337	-0.559531	-0.833798	0.25005	0.489736	no
ATG10	chr5:81267843-81551216	MSI2_KD_Total	MSI2_C_Total	OK	5.24927	5.34779	0.0268282	0.0348488	0.95835	0.99825	no	MSI2_KD_Poly	MSI2_C_Poly	OK	8.30385	9.64744	0.216365	0.329722	0.6325	0.893964	no
ATG101	chr12:52463757-52471279	MSI2_KD_Total	MSI2_C_Total	OK	14.7583	13.9081	-0.0855944	-0.115879	0.8701	0.995053	no	MSI2_KD_Poly	MSI2_C_Poly	OK	59.887	73.5585	0.296649	0.554833	0.4263	0.703938	no
ATG12	chr5:115163893-115177548	MSI2_KD_Total	MSI2_C_Total	OK	15.7246	16.4551	0.0655094	0.12084	0.86575	0.994397	no	MSI2_KD_Poly	MSI2_C_Poly	OK	14.0717	12.1445	-0.212495	-0.381777	0.5856	0.858298	no
ATG13	chr11:46638825-46697568	MSI2_KD_Total	MSI2_C_Total	OK	16.1258	15.8018	-0.0292838	-0.0577114	0.9364	0.99825	no	MSI2_KD_Poly	MSI2_C_Poly	OK	41.4982	48.2582	0.217725	0.456303	0.51545	0.794981	no
ATG14	chr14:55833108-55878576	MSI2_KD_Total	MSI2_C_Total	OK	4.68618	4.86471	0.0539414	0.080551	0.90705	0.997596	no	MSI2_KD_Poly	MSI2_C_Poly	OK	2.65845	2.13259	-0.317976	-0.400387	0.5712	0.846458	no
ATG16L1	chr2:234160216-234204320	MSI2_KD_Total	MSI2_C_Total	OK	6.39245	5.52767	-0.209697	-0.29307	0.6715	0.920391	no	MSI2_KD_Poly	MSI2_C_Poly	OK	4.48676	4.41847	-0.0221285	-0.0287063	0.97055	0.998635	no
ATG16L2	chr11:72525450-72540680	MSI2_KD_Total	MSI2_C_Total	OK	1.62321	1.69732	0.0644065	0.0550699	0.9343	0.99825	no	MSI2_KD_Poly	MSI2_C_Poly	OK	1.50252	2.11809	0.495382	0.423372	0.5359	0.814758	no
ATG2A	chr11:64662003-64684722	MSI2_KD_Total	MSI2_C_Total	OK	7.31265	7.00491	-0.0620287	-0.104844	0.8779	0.995773	no	MSI2_KD_Poly	MSI2_C_Poly	OK	10.1301	13.9334	0.459902	0.836999	0.2262	0.456728	no
ATG2B	chr14:96747594-96829678	MSI2_KD_Total	MSI2_C_Total	OK	4.58999	4.71666	0.0392758	0.0706492	0.91915	0.997704	no	MSI2_KD_Poly	MSI2_C_Poly	OK	0.768429	0.488548	-0.653412	-0.684227	0.338	0.603317	no
ATG3	chr3:112251353-112280810	MSI2_KD_Total	MSI2_C_Total	OK	43.5101	40.5304	-0.102344	-0.191917	0.7876	0.975469	no	MSI2_KD_Poly	MSI2_C_Poly	OK	40.757	28.3455	-0.523926	-0.974847	0.1647	0.362676	no
ATG4A	chrX:107334898-107397901	MSI2_KD_Total	MSI2_C_Total	OK	9.71134	9.12616	-0.089662	-0.134146	0.84525	0.991189	no	MSI2_KD_Poly	MSI2_C_Poly	OK	7.48266	5.17668	-0.531525	-0.72509	0.2931	0.546473	no
ATG4B	chr2:242577026-242613271	MSI2_KD_Total	MSI2_C_Total	OK	11.0938	10.9399	-0.0201597	-0.0304559	0.9636	0.998455	no	MSI2_KD_Poly	MSI2_C_Poly	OK	23.2236	29.9012	0.364611	0.652292	0.33775	0.602954	no
ATG4C	chr1:63249776-63330941	MSI2_KD_Total	MSI2_C_Total	OK	7.51785	8.57229	0.189361	0.282208	0.68795	0.930462	no	MSI2_KD_Poly	MSI2_C_Poly	OK	4.26897	3.02587	-0.496541	-0.617779	0.36295	0.632661	no
ATG4D	chr19:10654569-10676702	MSI2_KD_Total	MSI2_C_Total	OK	13.6839	11.2282	-0.285353	-0.245894	0.7814	0.973262	no	MSI2_KD_Poly	MSI2_C_Poly	OK	58.1853	83.5843	0.522578	0.822636	0.2575	0.499201	no
ATG5	chr6:106632351-106773695	MSI2_KD_Total	MSI2_C_Total	OK	27.2017	27.7834	0.0305288	0.0575928	0.9362	0.99825	no	MSI2_KD_Poly	MSI2_C_Poly	OK	19.3728	13.3367	-0.538629	-0.940372	0.185	0.395127	no
ATG7	chr3:11314009-11762242	MSI2_KD_Total	MSI2_C_Total	OK	8.65824	9.31055	0.104793	0.133202	0.84575	0.991309	no	MSI2_KD_Poly	MSI2_C_Poly	OK	6.8018	10.2835	0.596337	0.725809	0.3067	0.564216	no
ATG9A	chr2:220084101-220094410	MSI2_KD_Total	MSI2_C_Total	OK	21.2621	18.2982	-0.216578	-0.396019	0.5792	0.852593	no	MSI2_KD_Poly	MSI2_C_Poly	OK	44.2709	49.2069	0.152504	0.305914	0.659	0.912308	no
ATG9B	chr7:150688143-150721586	MSI2_KD_Total	MSI2_C_Total	OK	1.64935	1.48404	-0.152371	-0.0986421	0.89215	0.996241	no	MSI2_KD_Poly	MSI2_C_Poly	OK	2.14967	3.31849	0.626415	0.323001	0.6542	0.909172	no
ATHL1	chr11:289137-295688	MSI2_KD_Total	MSI2_C_Total	OK	6.53753	7.78711	0.252341	0.380713	0.6041	0.872672	no	MSI2_KD_Poly	MSI2_C_Poly	OK	3.06776	4.55091	0.568971	0.710156	0.3016	0.557615	no
ATIC	chr2:216176678-216214496	MSI2_KD_Total	MSI2_C_Total	OK	106.131	99.0313	-0.0998931	-0.205571	0.7747	0.970577	no	MSI2_KD_Poly	MSI2_C_Poly	OK	72.8911	88.8907	0.28629	0.56573	0.41985	0.696922	no
ATL1	chr14:50999799-51099784	MSI2_KD_Total	MSI2_C_Total	OK	0.400684	0.519435	0.37448	0.26728	0.70875	0.941704	no	MSI2_KD_Poly	MSI2_C_Poly	NOTEST	0.230865	0.0957461	-1.26976	0	1	1	no
ATL2	chr2:38521098-38604432	MSI2_KD_Total	MSI2_C_Total	OK	31.3542	32.6717	0.0593859	0.111571	0.8754	0.995438	no	MSI2_KD_Poly	MSI2_C_Poly	OK	7.06979	5.24917	-0.429578	-0.591765	0.41455	0.690896	no
ATL3	chr11:63391553-63439446	MSI2_KD_Total	MSI2_C_Total	OK	13.2338	11.6917	-0.178748	-0.337967	0.63155	0.893354	no	MSI2_KD_Poly	MSI2_C_Poly	OK	9.92786	9.7393	-0.027665	-0.0511594	0.9413	0.99825	no
ATM	chr11:108093558-108239826	MSI2_KD_Total	MSI2_C_Total	OK	6.13518	7.22861	0.236612	0.440677	0.52605	0.805184	no	MSI2_KD_Poly	MSI2_C_Poly	OK	1.07561	0.765132	-0.491371	-0.634758	0.3772	0.649265	no
ATMIN	chr16:81069457-81080951	MSI2_KD_Total	MSI2_C_Total	OK	11.272	10.1253	-0.154768	-0.276301	0.68865	0.930865	no	MSI2_KD_Poly	MSI2_C_Poly	OK	6.61547	4.43607	-0.576562	-0.919776	0.19155	0.40532	no
ATN1	chr12:7033625-7051484	MSI2_KD_Total	MSI2_C_Total	OK	2.93541	2.90128	-0.0168767	-0.0222062	0.9753	0.99872	no	MSI2_KD_Poly	MSI2_C_Poly	OK	3.21566	3.91227	0.282889	0.397989	0.5837	0.856573	no
ATOH1	chr4:94750077-94751142	MSI2_KD_Total	MSI2_C_Total	NOTEST	0	0	0	0	1	1	no	MSI2_KD_Poly	MSI2_C_Poly	NOTEST	0	0	0	0	1	1	no
ATOH7	chr10:69990351-69991870	MSI2_KD_Total	MSI2_C_Total	NOTEST	0	0	0	0	1	1	no	MSI2_KD_Poly	MSI2_C_Poly	NOTEST	0.029293	0.0518834	0.824718	0	1	1	no
ATOH8	chr2:85980908-86018506	MSI2_KD_Total	MSI2_C_Total	NOTEST	0	0	0	0	1	1	no	MSI2_KD_Poly	MSI2_C_Poly	NOTEST	0.00444897	0.00414303	-0.102787	0	1	1	no
ATOX1	chr5:151122382-151138210	MSI2_KD_Total	MSI2_C_Total	OK	29.6847	26.1793	-0.181293	-0.204552	0.7714	0.969625	no	MSI2_KD_Poly	MSI2_C_Poly	OK	113.684	169.6	0.577107	1.04736	0.1422	0.324734	no
ATP10A	chr15:25923859-26108349	MSI2_KD_Total	MSI2_C_Total	NOTEST	0.00575558	0	#NAME?	0	1	1	no	MSI2_KD_Poly	MSI2_C_Poly	NOTEST	0.0054613	0.00599665	0.134914	0	1	1	no
ATP10B	chr5:159990126-160279219	MSI2_KD_Total	MSI2_C_Total	NOTEST	0.00262149	0	#NAME?	0	1	1	no	MSI2_KD_Poly	MSI2_C_Poly	NOTEST	0	0	0	0	1	1	no
ATP10D	chr4:47487409-47595503	MSI2_KD_Total	MSI2_C_Total	NOTEST	0.07867	0.0522308	-0.590911	0	1	1	no	MSI2_KD_Poly	MSI2_C_Poly	NOTEST	0.0339691	0.031183	-0.123463	0	1	1	no
ATP11A	chr13:113344642-113541482	MSI2_KD_Total	MSI2_C_Total	OK	10.1051	9.6744	-0.0628418	-0.120636	0.86595	0.994432	no	MSI2_KD_Poly	MSI2_C_Poly	OK	2.61936	1.86737	-0.488211	-0.734145	0.29485	0.548885	no
ATP11A-AS1	chr13:113344642-113541482	MSI2_KD_Total	MSI2_C_Total	NOTEST	0.115947	0.230584	0.991833	0	1	1	no	MSI2_KD_Poly	MSI2_C_Poly	NOTEST	0	0	0	0	1	1	no
ATP11AUN	chr13:113301357-113338811	MSI2_KD_Total	MSI2_C_Total	NOTEST	0.0182586	0	#NAME?	0	1	1	no	MSI2_KD_Poly	MSI2_C_Poly	NOTEST	0.0168528	0.0406723	1.27106	0	1	1	no
ATP11B	chr3:182511290-182639421	MSI2_KD_Total	MSI2_C_Total	OK	31.255	32.1178	0.0392875	0.082465	0.90285	0.997107	no	MSI2_KD_Poly	MSI2_C_Poly	OK	9.23617	5.27428	-0.808321	-1.43362	0.0423	0.12477	no
ATP11C	chrX:138808504-138914447	MSI2_KD_Total	MSI2_C_Total	OK	10.3014	9.99969	-0.0428834	-0.0791749	0.9084	0.997596	no	MSI2_KD_Poly	MSI2_C_Poly	OK	1.87506	0.887965	-1.07836	-1.20484	0.10985	0.266931	no
ATP12A	chr13:25254548-25285923	MSI2_KD_Total	MSI2_C_Total	NOTEST	0	0.00926025	inf	0	1	1	no	MSI2_KD_Poly	MSI2_C_Poly	NOTEST	0	0	0	0	1	1	no
ATP13A1	chr19:19756009-19774503	MSI2_KD_Total	MSI2_C_Total	OK	14.1959	13.9826	-0.0218395	-0.0383072	0.9562	0.99825	no	MSI2_KD_Poly	MSI2_C_Poly	OK	21.0556	29.7908	0.500665	0.946839	0.171	0.372874	no
ATP13A2	chr1:17312452-17338467	MSI2_KD_Total	MSI2_C_Total	OK	11.5496	10.1855	-0.181326	-0.295202	0.67295	0.921296	no	MSI2_KD_Poly	MSI2_C_Poly	OK	31.8507	40.2232	0.3367	0.662253	0.3434	0.609589	no
ATP13A3	chr3:194123402-194188968	MSI2_KD_Total	MSI2_C_Total	OK	46.6227	46.5624	-0.00186794	-0.00402742	0.9953	0.999155	no	MSI2_KD_Poly	MSI2_C_Poly	OK	12.3886	7.10372	-0.802367	-1.46938	0.03545	0.108159	no
ATP13A4	chr3:193116755-193273373	MSI2_KD_Total	MSI2_C_Total	NOTEST	0.00278588	0.00415464	0.576588	0	1	1	no	MSI2_KD_Poly	MSI2_C_Poly	NOTEST	0	0.00262743	inf	0	1	1	no
ATP13A4-AS1	chr3:193116755-193273373	MSI2_KD_Total	MSI2_C_Total	NOTEST	0	0	0	0	1	1	no	MSI2_KD_Poly	MSI2_C_Poly	NOTEST	0	0	0	0	1	1	no
ATP13A5	chr3:192992830-193096514	MSI2_KD_Total	MSI2_C_Total	NOTEST	0	0	0	0	1	1	no	MSI2_KD_Poly	MSI2_C_Poly	NOTEST	0	0	0	0	1	1	no
ATP13A5-AS1	chr3:192992830-193096514	MSI2_KD_Total	MSI2_C_Total	NOTEST	0	0	0	0	1	1	no	MSI2_KD_Poly	MSI2_C_Poly	NOTEST	0	0	0	0	1	1	no
ATP1A1	chr1:116915794-116961244	MSI2_KD_Total	MSI2_C_Total	OK	216.972	211.431	-0.0373209	-0.0795776	0.909	0.997596	no	MSI2_KD_Poly	MSI2_C_Poly	OK	116.365	150.207	0.368296	0.783976	0.2702	0.516535	no
ATP1A1-AS1	chr1:116915794-116961244	MSI2_KD_Total	MSI2_C_Total	OK	2.5221	2.46511	-0.0329694	-0.00407807	0.97475	0.998635	no	MSI2_KD_Poly	MSI2_C_Poly	OK	4.50512	5.43028	0.26946	0.0653068	0.8742	0.995438	no
ATP1A2	chr1:160085519-160113374	MSI2_KD_Total	MSI2_C_Total	NOTEST	0.02128	0.004051	-2.39315	0	1	1	no	MSI2_KD_Poly	MSI2_C_Poly	NOTEST	0.00695399	0.00401323	-0.793075	0	1	1	no
ATP1A3	chr19:42470733-42498428	MSI2_KD_Total	MSI2_C_Total	OK	0.43076	0.516719	0.262495	0.185232	0.8052	0.981581	no	MSI2_KD_Poly	MSI2_C_Poly	OK	0.820885	1.29786	0.66088	0.640699	0.3868	0.660368	no
ATP1A4	chr1:160121351-160156767	MSI2_KD_Total	MSI2_C_Total	NOTEST	0	0	0	0	1	1	no	MSI2_KD_Poly	MSI2_C_Poly	NOTEST	0	0	0	0	1	1	no
ATP1B1	chr1:169075946-169429907	MSI2_KD_Total	MSI2_C_Total	OK	3.61735	3.77733	0.0624335	0.0330815	0.96145	0.99825	no	MSI2_KD_Poly	MSI2_C_Poly	OK	1.23546	0.989895	-0.319706	-0.156391	0.869	0.994735	no
ATP1B2	chr17:7549944-7561089	MSI2_KD_Total	MSI2_C_Total	OK	7.13316	7.52724	0.0775781	0.110323	0.8738	0.995438	no	MSI2_KD_Poly	MSI2_C_Poly	OK	7.21625	7.22441	0.00162996	0.00237337	0.9973	0.999237	no
ATP1B3	chr3:141595469-141645382	MSI2_KD_Total	MSI2_C_Total	OK	77.2368	70.6089	-0.129439	-0.259905	0.70415	0.939487	no	MSI2_KD_Poly	MSI2_C_Poly	OK	71.5708	72.052	0.00966875	0.0194102	0.97865	0.998727	no
ATP1B4	chrX:119495939-119517104	MSI2_KD_Total	MSI2_C_Total	NOTEST	0.0207672	0.00519675	-1.99863	0	1	1	no	MSI2_KD_Poly	MSI2_C_Poly	NOTEST	0.00384015	0	#NAME?	0	1	1	no
ATP2A1	chr16:28889808-28936532	MSI2_KD_Total	MSI2_C_Total	OK	0.706968	0.744567	0.0747563	0.0476273	0.9589	0.99825	no	MSI2_KD_Poly	MSI2_C_Poly	OK	0.691353	1.03778	0.585998	0.355527	0.63425	0.895321	no
ATP2A1-AS1	chr16:28889808-28936532	MSI2_KD_Total	MSI2_C_Total	OK	3.8136	3.37769	-0.175116	-0.0768328	0.92095	0.997704	no	MSI2_KD_Poly	MSI2_C_Poly	OK	16.1863	22.7365	0.49023	0.442077	0.6184	0.883343	no
ATP2A2	chr12:110719031-110788897	MSI2_KD_Total	MSI2_C_Total	OK	76.1942	73.3899	-0.0540991	-0.109513	0.8741	0.995438	no	MSI2_KD_Poly	MSI2_C_Poly	OK	25.4556	21.909	-0.216455	-0.413273	0.54415	0.82225	no
ATP2A3	chr17:3827162-3867758	MSI2_KD_Total	MSI2_C_Total	OK	49.777	45.9082	-0.116729	-0.24227	0.7369	0.955898	no	MSI2_KD_Poly	MSI2_C_Poly	OK	102.103	118.588	0.215934	0.460494	0.5222	0.80155	no
ATP2B1	chr12:89981825-90049844	MSI2_KD_Total	MSI2_C_Total	OK	19.913	20.0833	0.0122887	0.0245593	0.97275	0.998635	no	MSI2_KD_Poly	MSI2_C_Poly	OK	2.92522	1.69653	-0.785963	-1.09489	0.1245	0.293749	no
ATP2B2	chr3:10365706-10547268	MSI2_KD_Total	MSI2_C_Total	NOTEST	0.0134062	0.00842374	-0.670365	0	1	1	no	MSI2_KD_Poly	MSI2_C_Poly	NOTEST	0.0025103	0.007138	1.50766	0	1	1	no
ATP2B2-IT2	chr3:10667700-10668492	MSI2_KD_Total	MSI2_C_Total	NOTEST	0	0	0	0	1	1	no	MSI2_KD_Poly	MSI2_C_Poly	NOTEST	0	0	0	0	1	1	no
ATP2B3	chrX:152801579-152848387	MSI2_KD_Total	MSI2_C_Total	NOTEST	0	0	0	0	1	1	no	MSI2_KD_Poly	MSI2_C_Poly	NOTEST	0	0	0	0	1	1	no
ATP2B4	chr1:203595914-203713209	MSI2_KD_Total	MSI2_C_Total	OK	13.5407	13.4187	-0.0130598	-0.0259956	0.97125	0.998635	no	MSI2_KD_Poly	MSI2_C_Poly	OK	3.02507	2.54019	-0.252035	-0.399719	0.5681	0.844039	no
ATP2C1	chr3:130569368-131100319	MSI2_KD_Total	MSI2_C_Total	OK	30.2115	31.6915	0.0690008	0.123675	0.86265	0.994252	no	MSI2_KD_Poly	MSI2_C_Poly	OK	10.977	8.84759	-0.311133	-0.462305	0.51805	0.797544	no
ATP2C2	chr16:84402128-84497793	MSI2_KD_Total	MSI2_C_Total	NOTEST	0.0282023	0.0291326	0.0468221	0	1	1	no	MSI2_KD_Poly	MSI2_C_Poly	NOTEST	0.0186563	0.0239478	0.360226	0	1	1	no
ATP4A	chr19:36041094-36054560	MSI2_KD_Total	MSI2_C_Total	NOTEST	0.025433	0.0125089	-1.02375	0	1	1	no	MSI2_KD_Poly	MSI2_C_Poly	NOTEST	0.0370536	0.0251805	-0.557306	0	1	1	no
ATP4B	chr13:114303121-114312513	MSI2_KD_Total	MSI2_C_Total	NOTEST	0	0	0	0	1	1	no	MSI2_KD_Poly	MSI2_C_Poly	NOTEST	0	0	0	0	1	1	no
ATP5A1	chr18:43664109-43684199	MSI2_KD_Total	MSI2_C_Total	OK	390.937	390.784	-0.000565751	-0.00122324	0.9987	0.999425	no	MSI2_KD_Poly	MSI2_C_Poly	OK	280.77	365.94	0.382218	0.788074	0.25085	0.490749	no
ATP5B	chr12:57031958-57039852	MSI2_KD_Total	MSI2_C_Total	OK	628.789	626.296	-0.00573224	-0.0122583	0.98755	0.998892	no	MSI2_KD_Poly	MSI2_C_Poly	OK	747.934	1126.69	0.591103	1.22334	0.0765	0.201021	no
ATP5C1	chr10:7830092-7849762	MSI2_KD_Total	MSI2_C_Total	OK	242.257	241.159	-0.00655131	-0.0138649	0.9831	0.998727	no	MSI2_KD_Poly	MSI2_C_Poly	OK	259.739	249.191	-0.0598084	-0.127383	0.8611	0.994107	no
ATP5D	chr19:1241748-1244824	MSI2_KD_Total	MSI2_C_Total	OK	67.6628	59.5806	-0.18352	-0.284552	0.6898	0.931466	no	MSI2_KD_Poly	MSI2_C_Poly	OK	389.31	545.194	0.48585	1.03345	0.15785	0.351371	no
ATP5E	chr20:57603732-57617901	MSI2_KD_Total	MSI2_C_Total	OK	360.833	367.104	0.0248575	0.0339414	0.9607	0.99825	no	MSI2_KD_Poly	MSI2_C_Poly	OK	894.758	1342.66	0.58552	1.05918	0.13505	0.312577	no
ATP5EP2	chr13:28519342-28519710	MSI2_KD_Total	MSI2_C_Total	NOTEST	0.427502	0.402313	-0.0876135	0	1	1	no	MSI2_KD_Poly	MSI2_C_Poly	OK	0.588991	2.12391	1.85041	0.940939	0.27915	0.528106	no
ATP5F1	chr1:111982511-112004525	MSI2_KD_Total	MSI2_C_Total	OK	204.118	197.874	-0.0448271	-0.0866773	0.8984	0.996973	no	MSI2_KD_Poly	MSI2_C_Poly	OK	200.977	191.684	-0.0682967	-0.122314	0.86275	0.994252	no
ATP5G1	chr17:46970147-46973232	MSI2_KD_Total	MSI2_C_Total	OK	100.024	98.0225	-0.0291642	-0.0477371	0.94505	0.99825	no	MSI2_KD_Poly	MSI2_C_Poly	OK	641.715	913.569	0.509582	1.04593	0.1304	0.304437	no
ATP5G2	chr12:54058943-54070512	MSI2_KD_Total	MSI2_C_Total	OK	281.929	270.882	-0.0576663	-0.115922	0.8669	0.994432	no	MSI2_KD_Poly	MSI2_C_Poly	OK	1593.02	2060	0.37088	0.804775	0.2437	0.480948	no
ATP5G3	chr2:176040985-176046490	MSI2_KD_Total	MSI2_C_Total	OK	64.8279	69.5321	0.101064	0.198806	0.7766	0.971337	no	MSI2_KD_Poly	MSI2_C_Poly	OK	264.004	438.421	0.731758	1.55408	0.0286	0.0907801	no
ATP5H	chr17:73028661-73061984	MSI2_KD_Total	MSI2_C_Total	OK	299.128	293.418	-0.0278079	-0.0489001	0.9442	0.99825	no	MSI2_KD_Poly	MSI2_C_Poly	OK	866.453	1076.49	0.313143	0.591692	0.3958	0.67042	no
ATP5I	chr4:666224-668127	MSI2_KD_Total	MSI2_C_Total	OK	159.372	158.835	-0.00487075	-0.00697685	0.99105	0.999125	no	MSI2_KD_Poly	MSI2_C_Poly	OK	479.152	690.688	0.52755	0.982382	0.16835	0.368627	no
ATP5J	chr21:27096790-27144771	MSI2_KD_Total	MSI2_C_Total	OK	244.992	210.748	-0.217214	-0.352033	0.61635	0.881864	no	MSI2_KD_Poly	MSI2_C_Poly	OK	834.197	768.973	-0.117455	-0.239524	0.7356	0.955289	no
ATP5J2	chr7:99006600-99063824	MSI2_KD_Total	MSI2_C_Total	OK	419.622	369.938	-0.181809	-0.247293	0.7242	0.949058	no	MSI2_KD_Poly	MSI2_C_Poly	OK	1604.22	1776.26	0.146974	0.227565	0.7504	0.961228	no
ATP5J2-PTCD1	chr7:99006600-99063824	MSI2_KD_Total	MSI2_C_Total	OK	0.649834	3.30551	2.34673	0.828298	0.38665	0.660227	no	MSI2_KD_Poly	MSI2_C_Poly	OK	1.66206	0.442722	-1.9085	-0.264494	0.6117	0.878474	no
ATP5L	chr11:118230295-118289530	MSI2_KD_Total	MSI2_C_Total	OK	32.4122	30.7542	-0.0757566	-0.0870934	0.9035	0.997198	no	MSI2_KD_Poly	MSI2_C_Poly	OK	141.907	151.048	0.090065	0.177873	0.7961	0.978035	no
ATP5L2	chr22:43013845-43045405	MSI2_KD_Total	MSI2_C_Total	NOTEST	0.153998	0	#NAME?	0	1	1	no	MSI2_KD_Poly	MSI2_C_Poly	OK	0.697632	0.491356	-0.505698	-0.0431324	0.77745	0.971686	no
ATP5O	chr21:35275756-35288158	MSI2_KD_Total	MSI2_C_Total	OK	441.774	468.589	0.0850129	0.180418	0.8041	0.981066	no	MSI2_KD_Poly	MSI2_C_Poly	OK	1215.59	1725.59	0.505434	1.0906	0.11835	0.282564	no
ATP5S	chr14:50779046-50792946	MSI2_KD_Total	MSI2_C_Total	OK	5.65968	5.56857	-0.023412	-0.0245811	0.97325	0.998635	no	MSI2_KD_Poly	MSI2_C_Poly	OK	7.04288	8.51266	0.273444	0.33069	0.64875	0.905443	no
ATP5SL	chr19:41937222-41945843	MSI2_KD_Total	MSI2_C_Total	OK	3.23413	3.45948	0.0971741	0.0879591	0.8959	0.996546	no	MSI2_KD_Poly	MSI2_C_Poly	OK	10.178	16.0836	0.660147	0.891019	0.2108	0.433993	no
ATP6AP1	chrX:153656977-153664863	MSI2_KD_Total	MSI2_C_Total	OK	8.43382	7.96731	-0.0820939	-0.0984397	0.89235	0.996241	no	MSI2_KD_Poly	MSI2_C_Poly	OK	13.2959	18.4442	0.472186	0.697362	0.32145	0.583336	no
ATP6AP1L	chr5:81575280-81614465	MSI2_KD_Total	MSI2_C_Total	OK	1.99634	2.00947	0.00945567	0.00953581	0.98905	0.999007	no	MSI2_KD_Poly	MSI2_C_Poly	OK	1.48191	1.06264	-0.479805	-0.416191	0.5702	0.84544	no
ATP6AP2	chrX:40440215-40465888	MSI2_KD_Total	MSI2_C_Total	OK	67.2151	65.3084	-0.0415158	-0.0799652	0.9094	0.997596	no	MSI2_KD_Poly	MSI2_C_Poly	OK	23.696	17.5306	-0.434771	-0.677461	0.33745	0.602597	no
ATP6V0A1	chr17:40610861-40674597	MSI2_KD_Total	MSI2_C_Total	OK	57.7145	50.7632	-0.185152	-0.384077	0.58865	0.860768	no	MSI2_KD_Poly	MSI2_C_Poly	OK	32.1931	29.0591	-0.147761	-0.290996	0.67625	0.923389	no
ATP6V0A2	chr12:124196864-124246301	MSI2_KD_Total	MSI2_C_Total	OK	29.5542	26.5712	-0.153499	-0.312248	0.6555	0.909879	no	MSI2_KD_Poly	MSI2_C_Poly	OK	14.303	11.7456	-0.284198	-0.534779	0.44205	0.720633	no
ATP6V0A4	chr7:138391038-138490769	MSI2_KD_Total	MSI2_C_Total	NOTEST	0.0404157	0.025534	-0.662494	0	1	1	no	MSI2_KD_Poly	MSI2_C_Poly	NOTEST	0.0425927	0.0598023	0.489597	0	1	1	no
ATP6V0B	chr1:44440319-44443972	MSI2_KD_Total	MSI2_C_Total	OK	48.2698	44.8381	-0.106393	-0.177644	0.8043	0.981111	no	MSI2_KD_Poly	MSI2_C_Poly	OK	228.239	360.127	0.65796	1.27787	0.06375	0.173844	no
ATP6V0C	chr16:2563726-2570224	MSI2_KD_Total	MSI2_C_Total	OK	143.102	120.494	-0.248079	-0.473315	0.4895	0.769899	no	MSI2_KD_Poly	MSI2_C_Poly	OK	845.886	929.728	0.136345	0.293419	0.68225	0.927121	no
ATP6V0CP3	chr6:42695313-42695932	MSI2_KD_Total	MSI2_C_Total	NOTEST	0	0	0	0	1	1	no	MSI2_KD_Poly	MSI2_C_Poly	NOTEST	0	0	0	0	1	1	no
ATP6V0D1	chr16:67471916-67515089	MSI2_KD_Total	MSI2_C_Total	OK	24.4112	21.5182	-0.181984	-0.28999	0.67475	0.922259	no	MSI2_KD_Poly	MSI2_C_Poly	OK	59.1943	76.9659	0.37876	0.715201	0.31425	0.574215	no
ATP6V0D2	chr8:87111138-87166454	MSI2_KD_Total	MSI2_C_Total	NOTEST	0.0657287	0.0530193	-0.310005	0	1	1	no	MSI2_KD_Poly	MSI2_C_Poly	NOTEST	0.0344741	0.0196868	-0.808281	0	1	1	no
ATP6V0E1	chr5:172410762-172461900	MSI2_KD_Total	MSI2_C_Total	OK	88.8049	76.2517	-0.21987	-0.394692	0.5674	0.843383	no	MSI2_KD_Poly	MSI2_C_Poly	OK	407.082	391.312	-0.0569993	-0.119841	0.86435	0.994262	no
ATP6V0E2	chr7:149564782-149577801	MSI2_KD_Total	MSI2_C_Total	OK	4.51155	4.72402	0.0663926	0.0664789	0.92065	0.997704	no	MSI2_KD_Poly	MSI2_C_Poly	OK	26.4635	37.9212	0.518999	0.830693	0.2553	0.496289	no
ATP6V0E2-AS1	chr7:149564782-149577801	MSI2_KD_Total	MSI2_C_Total	NOTEST	0.464821	0.323406	-0.52333	0	1	1	no	MSI2_KD_Poly	MSI2_C_Poly	OK	1.43089	1.6392	0.196081	0.0799342	0.86565	0.994384	no
ATP6V1A	chr3:113465865-113530905	MSI2_KD_Total	MSI2_C_Total	OK	41.2911	48.5678	0.234169	0.490648	0.4841	0.764373	no	MSI2_KD_Poly	MSI2_C_Poly	OK	7.44843	7.0398	-0.081402	-0.132212	0.84645	0.991435	no
ATP6V1B1	chr2:71162997-71192561	MSI2_KD_Total	MSI2_C_Total	NOTEST	0	0	0	0	1	1	no	MSI2_KD_Poly	MSI2_C_Poly	NOTEST	0	0	0	0	1	1	no
ATP6V1B1-AS1	chr2:71162997-71192561	MSI2_KD_Total	MSI2_C_Total	NOTEST	0.129123	0.0831032	-0.635765	0	1	1	no	MSI2_KD_Poly	MSI2_C_Poly	OK	0.222592	0.661835	1.57207	0.831598	0.30775	0.565668	no
ATP6V1B2	chr8:20054703-20079207	MSI2_KD_Total	MSI2_C_Total	OK	48.1384	45.9001	-0.0686905	-0.135673	0.84555	0.991272	no	MSI2_KD_Poly	MSI2_C_Poly	OK	25.8898	27.6092	0.092761	0.168756	0.81075	0.983745	no
ATP6V1C1	chr8:104033247-104085285	MSI2_KD_Total	MSI2_C_Total	OK	22.186	21.3325	-0.056594	-0.11458	0.8722	0.995169	no	MSI2_KD_Poly	MSI2_C_Poly	OK	8.16565	4.91216	-0.733211	-1.22218	0.0795	0.207212	no
ATP6V1C2	chr2:10861774-10978103	MSI2_KD_Total	MSI2_C_Total	OK	0.947884	1.11211	0.230515	0.0506378	0.914	0.997704	no	MSI2_KD_Poly	MSI2_C_Poly	NOTEST	0.358622	0.240516	-0.576327	0	1	1	no
ATP6V1D	chr14:67804580-67826720	MSI2_KD_Total	MSI2_C_Total	OK	46.9413	49.3117	0.0710718	0.13299	0.85135	0.992362	no	MSI2_KD_Poly	MSI2_C_Poly	OK	42.2997	35.1114	-0.268707	-0.504016	0.47235	0.752552	no
ATP6V1E1	chr22:18074902-18111588	MSI2_KD_Total	MSI2_C_Total	OK	101.129	106.784	0.0784936	0.15796	0.82025	0.986233	no	MSI2_KD_Poly	MSI2_C_Poly	OK	117.369	118.71	0.0163922	0.0341226	0.96085	0.99825	no
ATP6V1E2	chr2:46738985-46747096	MSI2_KD_Total	MSI2_C_Total	OK	0.928868	0.671034	-0.469088	-0.324522	0.65875	0.912188	no	MSI2_KD_Poly	MSI2_C_Poly	OK	1.96688	1.91505	-0.0385218	-0.0370538	0.95545	0.99825	no
ATP6V1F	chr7:128502856-128505903	MSI2_KD_Total	MSI2_C_Total	OK	149.976	141.844	-0.0804306	-0.153844	0.82535	0.987125	no	MSI2_KD_Poly	MSI2_C_Poly	OK	787.82	1051.24	0.41616	0.907735	0.2055	0.426031	no
ATP6V1G1	chr9:117349993-117361152	MSI2_KD_Total	MSI2_C_Total	OK	63.1989	62.4805	-0.0164935	-0.0318826	0.96295	0.998325	no	MSI2_KD_Poly	MSI2_C_Poly	OK	119.273	119.496	0.00269548	0.00556065	0.9941	0.999155	no
ATP6V1G2	chr6_ssto_hap7:2827543-2845430	MSI2_KD_Total	MSI2_C_Total	NOTEST	0	0.0205716	inf	0	1	1	no	MSI2_KD_Poly	MSI2_C_Poly	NOTEST	0.015571	0.0207238	0.412428	0	1	1	no
ATP6V1G2-DDX39B	chr6_ssto_hap7:2827543-2845430	MSI2_KD_Total	MSI2_C_Total	OK	0.169505	0.637755	1.91167	0.287876	0.5544	0.831871	no	MSI2_KD_Poly	MSI2_C_Poly	NOTEST	0.223362	0	#NAME?	0	1	1	no
ATP6V1G3	chr1:198492351-198510075	MSI2_KD_Total	MSI2_C_Total	NOTEST	0.0678768	0	#NAME?	0	1	1	no	MSI2_KD_Poly	MSI2_C_Poly	NOTEST	0	0	0	0	1	1	no
ATP6V1H	chr8:54628102-54755871	MSI2_KD_Total	MSI2_C_Total	OK	26.6919	25.9132	-0.0427136	-0.0734397	0.9173	0.997704	no	MSI2_KD_Poly	MSI2_C_Poly	OK	9.8	11.4682	0.22678	0.315263	0.6604	0.913389	no
ATP7A	chrX:77166152-77305892	MSI2_KD_Total	MSI2_C_Total	OK	2.26049	2.27608	0.00991735	0.0143656	0.98405	0.998727	no	MSI2_KD_Poly	MSI2_C_Poly	NOTEST	0.209472	0.155176	-0.432852	0	1	1	no
ATP7B	chr13:52506805-52585630	MSI2_KD_Total	MSI2_C_Total	OK	9.35026	9.34384	-0.000991075	-0.00177091	0.99775	0.999237	no	MSI2_KD_Poly	MSI2_C_Poly	OK	3.02436	2.66307	-0.183537	-0.263594	0.70775	0.941127	no
ATP8A1	chr4:42410391-42659122	MSI2_KD_Total	MSI2_C_Total	NOTEST	0.136694	0.140962	0.0443619	0	1	1	no	MSI2_KD_Poly	MSI2_C_Poly	NOTEST	0.0265716	0.023388	-0.184119	0	1	1	no
ATP8A2	chr13:25946208-26595420	MSI2_KD_Total	MSI2_C_Total	OK	0.757361	0.696574	-0.120704	-0.104958	0.8866	0.996177	no	MSI2_KD_Poly	MSI2_C_Poly	OK	0.634264	0.496643	-0.352874	-0.305512	0.6627	0.914936	no
ATP8B1	chr18:55297533-55470327	MSI2_KD_Total	MSI2_C_Total	NOTEST	0.107689	0.0792362	-0.442634	0	1	1	no	MSI2_KD_Poly	MSI2_C_Poly	NOTEST	0.0349917	0.022081	-0.664206	0	1	1	no
ATP8B2	chr1:154298035-154323780	MSI2_KD_Total	MSI2_C_Total	OK	19.1132	18.5666	-0.0418559	-0.0741282	0.90905	0.997596	no	MSI2_KD_Poly	MSI2_C_Poly	OK	26.6213	27.7742	0.0611636	0.120074	0.85635	0.99314	no
ATP8B3	chr19:1782073-1812275	MSI2_KD_Total	MSI2_C_Total	OK	2.08352	2.282	0.131273	0.165334	0.827	0.987498	no	MSI2_KD_Poly	MSI2_C_Poly	OK	1.9366	3.23572	0.740564	0.96982	0.18245	0.390973	no
ATP8B4	chr15:50150434-50411419	MSI2_KD_Total	MSI2_C_Total	NOTEST	0.313693	0.219153	-0.517412	0	1	1	no	MSI2_KD_Poly	MSI2_C_Poly	NOTEST	0.109289	0.0736927	-0.568559	0	1	1	no
ATP8B5P	chr9:35406751-35483026	MSI2_KD_Total	MSI2_C_Total	NOTEST	0.0157786	0.0218133	0.467237	0	1	1	no	MSI2_KD_Poly	MSI2_C_Poly	NOTEST	0.0223822	0	#NAME?	0	1	1	no
ATP9A	chr20:50213313-50384950	MSI2_KD_Total	MSI2_C_Total	OK	0.765487	0.574371	-0.414394	-0.383112	0.587	0.859416	no	MSI2_KD_Poly	MSI2_C_Poly	OK	0.73776	0.604417	-0.287608	-0.285523	0.67675	0.923701	no
ATP9B	chr18:76829274-77138282	MSI2_KD_Total	MSI2_C_Total	OK	2.71998	3.0279	0.154723	0.195794	0.7872	0.975391	no	MSI2_KD_Poly	MSI2_C_Poly	OK	1.37017	1.46578	0.0973093	0.0996274	0.8864	0.996153	no
ATPAF1	chr1:47100710-47134099	MSI2_KD_Total	MSI2_C_Total	OK	9.60781	9.84652	0.0354068	0.0479564	0.94655	0.99825	no	MSI2_KD_Poly	MSI2_C_Poly	OK	15.3556	13.6659	-0.168186	-0.25859	0.7159	0.945342	no
ATPAF2	chr17:17921333-17942480	MSI2_KD_Total	MSI2_C_Total	OK	5.43475	5.45054	0.0041873	0.0047803	0.9954	0.999155	no	MSI2_KD_Poly	MSI2_C_Poly	OK	17.1438	21.9463	0.356288	0.575961	0.4109	0.687063	no
ATPIF1	chr1:28562601-28564616	MSI2_KD_Total	MSI2_C_Total	OK	115.848	113.987	-0.0233702	-0.0339476	0.9639	0.9985	no	MSI2_KD_Poly	MSI2_C_Poly	OK	372.73	407.994	0.130416	0.245183	0.73615	0.955448	no
ATR	chr3:142168076-142297668	MSI2_KD_Total	MSI2_C_Total	OK	11.6693	11.0642	-0.076816	-0.150116	0.82725	0.9876	no	MSI2_KD_Poly	MSI2_C_Poly	OK	1.85504	0.984105	-0.914564	-1.17961	0.0841	0.216581	no
ATRAID	chr2:27422454-27440046	MSI2_KD_Total	MSI2_C_Total	OK	47.6128	42.2741	-0.171577	-0.206889	0.77795	0.971891	no	MSI2_KD_Poly	MSI2_C_Poly	OK	189.367	230.963	0.286475	0.497611	0.47915	0.75964	no
ATRIP	chr3:48488113-48509044	MSI2_KD_Total	MSI2_C_Total	OK	5.60756	5.45086	-0.0408895	-0.0508812	0.94645	0.99825	no	MSI2_KD_Poly	MSI2_C_Poly	OK	4.04204	4.82832	0.256438	0.314244	0.6735	0.921468	no
ATRN	chr20:3451664-3631769	MSI2_KD_Total	MSI2_C_Total	OK	9.17917	8.30822	-0.143825	-0.231261	0.7294	0.952028	no	MSI2_KD_Poly	MSI2_C_Poly	OK	2.84406	2.97942	0.0670835	0.0822746	0.9051	0.997459	no
ATRNL1	chr10:116853123-117708509	MSI2_KD_Total	MSI2_C_Total	NOTEST	0.091308	0	#NAME?	0	1	1	no	MSI2_KD_Poly	MSI2_C_Poly	NOTEST	0.0663488	0.118058	0.831355	0	1	1	no
ATRX	chrX:76760355-77041755	MSI2_KD_Total	MSI2_C_Total	OK	1.46586	1.83858	0.326839	0.496154	0.4978	0.778102	no	MSI2_KD_Poly	MSI2_C_Poly	NOTEST	0.238469	0.13203	-0.852935	0	1	1	no
ATXN1	chr6:16299342-16761721	MSI2_KD_Total	MSI2_C_Total	OK	0.641141	0.540338	-0.24678	-0.24208	0.7282	0.951243	no	MSI2_KD_Poly	MSI2_C_Poly	NOTEST	0.249404	0.185541	-0.42675	0	1	1	no
ATXN10	chr22:46067677-46241187	MSI2_KD_Total	MSI2_C_Total	OK	32.9338	31.3575	-0.0707583	-0.136933	0.8468	0.991531	no	MSI2_KD_Poly	MSI2_C_Poly	OK	14.7638	14.4412	-0.0318747	-0.0548475	0.93825	0.99825	no
ATXN1L	chr16:71879893-71891236	MSI2_KD_Total	MSI2_C_Total	OK	6.87224	7.22571	0.0723571	0.131435	0.8572	0.993286	no	MSI2_KD_Poly	MSI2_C_Poly	OK	6.72845	6.42427	-0.0667408	-0.120128	0.86605	0.994432	no
ATXN2	chr12:111890017-112037480	MSI2_KD_Total	MSI2_C_Total	OK	29.9878	28.2066	-0.0883419	-0.173441	0.81225	0.984024	no	MSI2_KD_Poly	MSI2_C_Poly	OK	9.79041	6.39801	-0.613746	-1.027	0.156	0.348344	no
ATXN2L	chr16:28834368-28848558	MSI2_KD_Total	MSI2_C_Total	OK	74.0186	71.0242	-0.0595779	-0.122668	0.8627	0.994252	no	MSI2_KD_Poly	MSI2_C_Poly	OK	76.3509	89.9722	0.236836	0.500884	0.4852	0.765553	no
ATXN3	chr14:92524895-92572965	MSI2_KD_Total	MSI2_C_Total	OK	4.42368	4.90642	0.149424	0.237497	0.74015	0.957003	no	MSI2_KD_Poly	MSI2_C_Poly	OK	1.60669	0.929461	-0.789626	-0.829061	0.18905	0.401409	no
ATXN3L	chrX:13328770-13338518	MSI2_KD_Total	MSI2_C_Total	OK	2.37759	2.82137	0.246897	0.18656	0.5529	0.830481	no	MSI2_KD_Poly	MSI2_C_Poly	NOTEST	0.0119243	0.0369174	1.6304	0	1	1	no
ATXN7	chr3:63850232-63989136	MSI2_KD_Total	MSI2_C_Total	OK	3.10616	3.34209	0.105616	0.157916	0.827	0.987498	no	MSI2_KD_Poly	MSI2_C_Poly	OK	1.2492	0.723476	-0.787991	-0.840675	0.2408	0.476898	no
ATXN7L1	chr7:105245220-105517031	MSI2_KD_Total	MSI2_C_Total	OK	2.54765	3.07771	0.272692	0.261558	0.701	0.937783	no	MSI2_KD_Poly	MSI2_C_Poly	OK	2.92088	2.39959	-0.283613	-0.2574	0.72065	0.947375	no
ATXN7L2	chr1:110026560-110035420	MSI2_KD_Total	MSI2_C_Total	OK	2.34183	3.00712	0.360748	0.388569	0.58905	0.861063	no	MSI2_KD_Poly	MSI2_C_Poly	OK	3.65025	5.08461	0.478141	0.607984	0.39965	0.67472	no
ATXN7L3	chr17:42269172-42275529	MSI2_KD_Total	MSI2_C_Total	OK	14.9905	14.473	-0.0506808	-0.0915327	0.8983	0.996973	no	MSI2_KD_Poly	MSI2_C_Poly	OK	40.1818	53.8239	0.421703	0.85288	0.22955	0.461324	no
ATXN7L3B	chr12:74931550-74935232	MSI2_KD_Total	MSI2_C_Total	OK	49.2125	46.7644	-0.0736148	-0.151065	0.82585	0.987205	no	MSI2_KD_Poly	MSI2_C_Poly	OK	83.9641	85.4476	0.0252669	0.0533706	0.9384	0.99825	no
ATXN8OS	chr13:70274724-70713885	MSI2_KD_Total	MSI2_C_Total	NOTEST	0	0	0	0	1	1	no	MSI2_KD_Poly	MSI2_C_Poly	NOTEST	0	0	0	0	1	1	no
AUH	chr9:93976096-94124251	MSI2_KD_Total	MSI2_C_Total	OK	6.67396	6.90368	0.0488238	0.0605441	0.9308	0.998098	no	MSI2_KD_Poly	MSI2_C_Poly	OK	5.60649	4.19857	-0.4172	-0.484972	0.49625	0.776549	no
AUNIP	chr1:26146396-26185949	MSI2_KD_Total	MSI2_C_Total	OK	15.257	14.5949	-0.0640026	-0.0709018	0.92215	0.997704	no	MSI2_KD_Poly	MSI2_C_Poly	OK	20.5489	19.6074	-0.067661	-0.0551973	0.93765	0.99825	no
AUP1	chr2:74753774-74784678	MSI2_KD_Total	MSI2_C_Total	OK	86.0979	69.1018	-0.317254	-0.529405	0.4498	0.72883	no	MSI2_KD_Poly	MSI2_C_Poly	OK	313.136	367.739	0.231894	0.429211	0.55415	0.831624	no
AURKA	chr20:54944444-54967351	MSI2_KD_Total	MSI2_C_Total	OK	38.5992	41.3531	0.0994219	0.189138	0.796	0.977973	no	MSI2_KD_Poly	MSI2_C_Poly	OK	26.1372	28.3669	0.118107	0.212786	0.7678	0.968181	no
AURKAIP1	chr1:1309109-1310818	MSI2_KD_Total	MSI2_C_Total	OK	64.7334	59.4644	-0.122484	-0.19806	0.7813	0.9732	no	MSI2_KD_Poly	MSI2_C_Poly	OK	270.119	396.527	0.553823	1.14277	0.1104	0.267985	no
AURKAPS1	chr1:220321609-220445843	MSI2_KD_Total	MSI2_C_Total	OK	2.70391	2.4891	-0.11942	-0.0377048	0.9366	0.99825	no	MSI2_KD_Poly	MSI2_C_Poly	OK	1.29209	0.714765	-0.854162	-0.330013	0.719	0.946479	no
AURKB	chr17:8108048-8113944	MSI2_KD_Total	MSI2_C_Total	OK	33.2184	32.9009	-0.0138576	-0.0229685	0.97405	0.998635	no	MSI2_KD_Poly	MSI2_C_Poly	OK	58.4017	86.5191	0.567008	1.07864	0.12755	0.299365	no
AURKC	chr19:57742376-57746916	MSI2_KD_Total	MSI2_C_Total	OK	8.93624	8.18086	-0.127416	-0.134801	0.8567	0.99319	no	MSI2_KD_Poly	MSI2_C_Poly	OK	14.8356	12.2529	-0.275934	-0.319427	0.6622	0.914488	no
AUTS2	chr7:69063904-70258054	MSI2_KD_Total	MSI2_C_Total	NOTEST	0.010156	0.00550967	-0.882298	0	1	1	no	MSI2_KD_Poly	MSI2_C_Poly	NOTEST	0.0179851	0.0144863	-0.312113	0	1	1	no
AVEN	chr15:34158427-34357287	MSI2_KD_Total	MSI2_C_Total	OK	4.51379	5.0155	0.152055	0.169497	0.81	0.98334	no	MSI2_KD_Poly	MSI2_C_Poly	OK	9.33944	11.0565	0.243485	0.346914	0.6234	0.887154	no
AVIL	chr12:58176527-58209852	MSI2_KD_Total	MSI2_C_Total	NOTEST	0.302044	0.343697	0.186376	0	1	1	no	MSI2_KD_Poly	MSI2_C_Poly	NOTEST	0.160592	0.130707	-0.297061	0	1	1	no
AVL9	chr7:32535037-32758780	MSI2_KD_Total	MSI2_C_Total	OK	28.1598	28.2315	0.00366748	0.00752225	0.99125	0.999125	no	MSI2_KD_Poly	MSI2_C_Poly	OK	14.117	11.092	-0.347915	-0.66439	0.3423	0.608161	no
AVP	chr20:3063201-3065370	MSI2_KD_Total	MSI2_C_Total	NOTEST	0	0	0	0	1	1	no	MSI2_KD_Poly	MSI2_C_Poly	NOTEST	0.267008	0.0738012	-1.85517	0	1	1	no
AVPI1	chr10:99437180-99447015	MSI2_KD_Total	MSI2_C_Total	OK	2.21203	3.02553	0.451819	0.382985	0.5742	0.848796	no	MSI2_KD_Poly	MSI2_C_Poly	OK	11.0703	16.1435	0.544263	0.787003	0.25995	0.502605	no
AVPR1A	chr12:63536538-63546590	MSI2_KD_Total	MSI2_C_Total	OK	1.24271	1.07874	-0.204139	-0.195666	0.77715	0.971497	no	MSI2_KD_Poly	MSI2_C_Poly	OK	0.532538	0.264088	-1.01186	-0.751632	0.2308	0.463217	no
AVPR1B	chr1:206224282-206231482	MSI2_KD_Total	MSI2_C_Total	NOTEST	0	0	0	0	1	1	no	MSI2_KD_Poly	MSI2_C_Poly	NOTEST	0	0	0	0	1	1	no
AVPR2	chrX:153167984-153172620	MSI2_KD_Total	MSI2_C_Total	NOTEST	0	0	0	0	1	1	no	MSI2_KD_Poly	MSI2_C_Poly	NOTEST	0	0	0	0	1	1	no
AWAT1	chrX:69454504-69460511	MSI2_KD_Total	MSI2_C_Total	NOTEST	0	0.0212375	inf	0	1	1	no	MSI2_KD_Poly	MSI2_C_Poly	NOTEST	0.0929002	0.0978399	0.0747414	0	1	1	no
AWAT2	chrX:69260391-69269788	MSI2_KD_Total	MSI2_C_Total	NOTEST	0	0	0	0	1	1	no	MSI2_KD_Poly	MSI2_C_Poly	NOTEST	0	0	0	0	1	1	no
AXDND1	chr1:179334854-179545087	MSI2_KD_Total	MSI2_C_Total	NOTEST	0.022514	0.0423118	0.910239	0	1	1	no	MSI2_KD_Poly	MSI2_C_Poly	NOTEST	0.0360121	0.016108	-1.1607	0	1	1	no
AXIN1	chr16:337439-402676	MSI2_KD_Total	MSI2_C_Total	OK	17.2176	16.8742	-0.0290589	-0.0528657	0.94035	0.99825	no	MSI2_KD_Poly	MSI2_C_Poly	OK	40.8684	53.9361	0.400265	0.829528	0.2392	0.474836	no
AXIN2	chr17:63524682-63557740	MSI2_KD_Total	MSI2_C_Total	OK	1.10424	1.18703	0.104311	0.102516	0.88245	0.996053	no	MSI2_KD_Poly	MSI2_C_Poly	OK	1.24188	1.46696	0.24031	0.252536	0.7154	0.945161	no
AXL	chr19:41725103-41767672	MSI2_KD_Total	MSI2_C_Total	OK	2.65291	2.80204	0.0789043	0.0965228	0.89105	0.996224	no	MSI2_KD_Poly	MSI2_C_Poly	OK	3.16842	3.19976	0.0142	0.0181431	0.98085	0.998727	no
AZGP1	chr7:99564349-99573735	MSI2_KD_Total	MSI2_C_Total	NOTEST	0	0.0273486	inf	0	1	1	no	MSI2_KD_Poly	MSI2_C_Poly	NOTEST	0	0	0	0	1	1	no
AZGP1P1	chr7:99578384-99581860	MSI2_KD_Total	MSI2_C_Total	NOTEST	0	0	0	0	1	1	no	MSI2_KD_Poly	MSI2_C_Poly	NOTEST	0	0	0	0	1	1	no
AZI2	chr3:28363843-28390618	MSI2_KD_Total	MSI2_C_Total	OK	37.33	37.6149	0.0109655	0.0180518	0.98105	0.998727	no	MSI2_KD_Poly	MSI2_C_Poly	OK	30.0097	23.2616	-0.367478	-0.593254	0.3962	0.670894	no
AZIN1	chr8:103838529-103876428	MSI2_KD_Total	MSI2_C_Total	OK	82.5019	76.5828	-0.107407	-0.229441	0.74935	0.960765	no	MSI2_KD_Poly	MSI2_C_Poly	OK	62.3547	52.5608	-0.246511	-0.503642	0.47045	0.750855	no
AZIN1-AS1	chr8:103876498-103990104	MSI2_KD_Total	MSI2_C_Total	NOTEST	0.187702	0.395071	1.07367	0	1	1	no	MSI2_KD_Poly	MSI2_C_Poly	OK	0.748104	0.636449	-0.233195	-0.14637	0.82545	0.987139	no
AZIN2	chr1:33546713-33586132	MSI2_KD_Total	MSI2_C_Total	NOTEST	0.0878052	0.161386	0.878139	0	1	1	no	MSI2_KD_Poly	MSI2_C_Poly	NOTEST	0.138343	0.258241	0.900469	0	1	1	no
AZU1	chr19:827830-832017	MSI2_KD_Total	MSI2_C_Total	NOTEST	0.244592	0.441354	0.851561	0	1	1	no	MSI2_KD_Poly	MSI2_C_Poly	NOTEST	0.120887	0.195694	0.694946	0	1	1	no
B2M	chr15:45003684-45010357	MSI2_KD_Total	MSI2_C_Total	OK	643.424	621.773	-0.0493831	-0.10714	0.8786	0.995853	no	MSI2_KD_Poly	MSI2_C_Poly	OK	1436.66	1413.97	-0.0229611	-0.0499645	0.94015	0.99825	no
B3GALNT1	chr3:160801670-160823160	MSI2_KD_Total	MSI2_C_Total	OK	7.71469	7.92339	0.0385104	0.0571395	0.93895	0.99825	no	MSI2_KD_Poly	MSI2_C_Poly	OK	4.95864	3.55816	-0.478812	-0.597235	0.39575	0.670394	no
B3GALNT2	chr1:235530674-235667781	MSI2_KD_Total	MSI2_C_Total	OK	9.23621	8.83066	-0.064781	-0.0702187	0.91705	0.997704	no	MSI2_KD_Poly	MSI2_C_Poly	OK	6.73053	4.77507	-0.495197	-0.521942	0.4228	0.700169	no
B3GALT1	chr2:168671283-168797654	MSI2_KD_Total	MSI2_C_Total	NOTEST	0.215221	0.159173	-0.43523	0	1	1	no	MSI2_KD_Poly	MSI2_C_Poly	NOTEST	0.0917529	0.0862128	-0.0898527	0	1	1	no
B3GALT2	chr1:193091087-193223942	MSI2_KD_Total	MSI2_C_Total	NOTEST	0.124083	0.19699	0.666818	0	1	1	no	MSI2_KD_Poly	MSI2_C_Poly	NOTEST	0.0228377	0.00509791	-2.16344	0	1	1	no
B3GALT4	chr6_qbl_hap6:4477155-4478841	MSI2_KD_Total	MSI2_C_Total	NOTEST	0	0	0	0	1	1	no	MSI2_KD_Poly	MSI2_C_Poly	NOTEST	0	0	0	0	1	1	no
B3GALT5	chr21:40984866-41034816	MSI2_KD_Total	MSI2_C_Total	NOTEST	0	0	0	0	1	1	no	MSI2_KD_Poly	MSI2_C_Poly	NOTEST	0	0	0	0	1	1	no
B3GALT5-AS1	chr21:40969074-40984749	MSI2_KD_Total	MSI2_C_Total	NOTEST	0	0	0	0	1	1	no	MSI2_KD_Poly	MSI2_C_Poly	NOTEST	0	0	0	0	1	1	no
B3GALT6	chr1:1167628-1170420	MSI2_KD_Total	MSI2_C_Total	OK	9.90272	7.89691	-0.326537	-0.435279	0.54335	0.82147	no	MSI2_KD_Poly	MSI2_C_Poly	OK	38.6035	43.6531	0.177354	0.331204	0.62275	0.886642	no
B3GAT1	chr11:134248397-134281812	MSI2_KD_Total	MSI2_C_Total	OK	1.19235	1.16664	-0.0314506	-0.0277832	0.9685	0.998635	no	MSI2_KD_Poly	MSI2_C_Poly	OK	2.40463	3.21798	0.420341	0.439141	0.50585	0.785738	no
B3GAT2	chr6:71377473-71666788	MSI2_KD_Total	MSI2_C_Total	NOTEST	0	0	0	0	1	1	no	MSI2_KD_Poly	MSI2_C_Poly	NOTEST	0	0	0	0	1	1	no
B3GAT3	chr11:62382767-62389647	MSI2_KD_Total	MSI2_C_Total	OK	8.90964	9.41312	0.0793069	0.0999244	0.88915	0.996224	no	MSI2_KD_Poly	MSI2_C_Poly	OK	36.4433	53.3666	0.550282	0.992297	0.16205	0.358172	no
B3GLCT	chr13:31774111-31906411	MSI2_KD_Total	MSI2_C_Total	OK	2.17857	1.85467	-0.232219	-0.255745	0.71475	0.944924	no	MSI2_KD_Poly	MSI2_C_Poly	OK	1.01962	0.712277	-0.517524	-0.45234	0.53355	0.812465	no
B3GNT2	chr2:62423261-62451866	MSI2_KD_Total	MSI2_C_Total	OK	19.3313	17.8859	-0.112122	-0.197364	0.77455	0.970542	no	MSI2_KD_Poly	MSI2_C_Poly	OK	12.3446	10.944	-0.173744	-0.2787	0.6914	0.932274	no
B3GNT3	chr19:17905918-17924385	MSI2_KD_Total	MSI2_C_Total	NOTEST	0.214386	0.292131	0.446404	0	1	1	no	MSI2_KD_Poly	MSI2_C_Poly	OK	0.707268	0.727767	0.0412198	0.0292977	0.9684	0.998635	no
B3GNT4	chr12:122688227-122692084	MSI2_KD_Total	MSI2_C_Total	OK	0.842028	1.16161	0.464184	0.335218	0.63555	0.896024	no	MSI2_KD_Poly	MSI2_C_Poly	OK	1.95863	2.70908	0.467952	0.39548	0.56075	0.837462	no
B3GNT5	chr3:182895791-183146057	MSI2_KD_Total	MSI2_C_Total	OK	20.3184	19.2493	-0.0779764	-0.147314	0.836	0.989158	no	MSI2_KD_Poly	MSI2_C_Poly	OK	7.28805	3.99195	-0.868438	-1.29816	0.06305	0.172325	no
B3GNT6	chr11:76745384-76753005	MSI2_KD_Total	MSI2_C_Total	NOTEST	0	0	0	0	1	1	no	MSI2_KD_Poly	MSI2_C_Poly	NOTEST	0	0	0	0	1	1	no
B3GNT7	chr2:232260334-232265875	MSI2_KD_Total	MSI2_C_Total	NOTEST	0.0068355	0.0078471	0.199112	0	1	1	no	MSI2_KD_Poly	MSI2_C_Poly	NOTEST	0	0	0	0	1	1	no
B3GNT8	chr19:41931263-41934635	MSI2_KD_Total	MSI2_C_Total	NOTEST	0.157474	0.372328	1.24146	0	1	1	no	MSI2_KD_Poly	MSI2_C_Poly	NOTEST	0.446252	0.384588	-0.214545	0	1	1	no
B3GNT9	chr16:67143914-67184902	MSI2_KD_Total	MSI2_C_Total	OK	2.17451	1.8082	-0.266136	-0.161644	0.81965	0.986129	no	MSI2_KD_Poly	MSI2_C_Poly	OK	2.55728	2.15536	-0.246682	-0.155223	0.83665	0.989158	no
B3GNTL1	chr17:80901666-81009686	MSI2_KD_Total	MSI2_C_Total	OK	4.22434	3.79908	-0.153078	-0.140938	0.8385	0.989445	no	MSI2_KD_Poly	MSI2_C_Poly	OK	11.1711	13.7681	0.301557	0.411382	0.5598	0.836651	no
B4GALNT1	chr12:58012187-58027022	MSI2_KD_Total	MSI2_C_Total	OK	6.94113	6.02545	-0.2041	-0.247162	0.7309	0.952809	no	MSI2_KD_Poly	MSI2_C_Poly	OK	9.74533	11.7683	0.272128	0.382288	0.584	0.856836	no
B4GALNT2	chr17:47209821-47247351	MSI2_KD_Total	MSI2_C_Total	NOTEST	0	0	0	0	1	1	no	MSI2_KD_Poly	MSI2_C_Poly	NOTEST	0	0	0	0	1	1	no
B4GALNT3	chr12:569542-671058	MSI2_KD_Total	MSI2_C_Total	NOTEST	0.267563	0.283148	0.0816753	0	1	1	no	MSI2_KD_Poly	MSI2_C_Poly	NOTEST	0.261624	0.346005	0.403297	0	1	1	no
B4GALNT4	chr11:369794-382117	MSI2_KD_Total	MSI2_C_Total	OK	2.28781	2.54469	0.153524	0.154294	0.8299	0.988347	no	MSI2_KD_Poly	MSI2_C_Poly	OK	4.32914	7.99677	0.885335	1.24029	0.0714	0.190454	no
B4GALT1	chr9:33110638-33179981	MSI2_KD_Total	MSI2_C_Total	OK	17.8064	17.4502	-0.029156	-0.0534234	0.9403	0.99825	no	MSI2_KD_Poly	MSI2_C_Poly	OK	24.039	23.0816	-0.0586299	-0.111114	0.87565	0.995438	no
B4GALT1-AS1	chr9:33110638-33179981	MSI2_KD_Total	MSI2_C_Total	NOTEST	0.0484343	0.106316	1.13426	0	1	1	no	MSI2_KD_Poly	MSI2_C_Poly	NOTEST	0.323016	0.379883	0.233952	0	1	1	no
B4GALT2	chr1:44444873-44456843	MSI2_KD_Total	MSI2_C_Total	OK	17.2216	14.864	-0.212401	-0.319442	0.64445	0.902292	no	MSI2_KD_Poly	MSI2_C_Poly	OK	73.85	96.1248	0.38031	0.745226	0.2932	0.546555	no
B4GALT3	chr1:161141099-161147758	MSI2_KD_Total	MSI2_C_Total	OK	24.4126	23.0697	-0.0816272	-0.14633	0.83215	0.988801	no	MSI2_KD_Poly	MSI2_C_Poly	OK	90.4126	115.933	0.35869	0.7565	0.2869	0.538495	no
B4GALT4	chr3:118930588-119009513	MSI2_KD_Total	MSI2_C_Total	OK	7.48824	7.48769	-0.0001055	-0.00015166	0.9998	0.999826	no	MSI2_KD_Poly	MSI2_C_Poly	OK	3.84284	3.25522	-0.239417	-0.289163	0.69115	0.932165	no
B4GALT4-AS1	chr3:118930588-119009513	MSI2_KD_Total	MSI2_C_Total	NOTEST	0	0	0	0	1	1	no	MSI2_KD_Poly	MSI2_C_Poly	NOTEST	0	0	0	0	1	1	no
B4GALT5	chr20:48249482-48330421	MSI2_KD_Total	MSI2_C_Total	OK	12.2905	10.7649	-0.191205	-0.34088	0.62725	0.88997	no	MSI2_KD_Poly	MSI2_C_Poly	OK	15.7059	12.4142	-0.339316	-0.621353	0.3875	0.661173	no
B4GALT6	chr18:29202208-29264686	MSI2_KD_Total	MSI2_C_Total	OK	1.0713	0.952157	-0.170085	-0.151596	0.84275	0.990662	no	MSI2_KD_Poly	MSI2_C_Poly	NOTEST	0.380559	0.146917	-1.37312	0	1	1	no
B4GALT7	chr5:177027118-177037346	MSI2_KD_Total	MSI2_C_Total	OK	4.30542	3.26261	-0.400125	-0.387701	0.5671	0.843114	no	MSI2_KD_Poly	MSI2_C_Poly	OK	18.0394	20.3932	0.176934	0.279034	0.687	0.929968	no
B4GAT1	chr11:66112842-66115161	MSI2_KD_Total	MSI2_C_Total	OK	5.51588	5.95741	0.111094	0.123438	0.8637	0.994252	no	MSI2_KD_Poly	MSI2_C_Poly	OK	9.69021	11.1316	0.200058	0.274296	0.6963	0.934803	no
B9D1	chr17:19240866-19290532	MSI2_KD_Total	MSI2_C_Total	OK	5.82972	5.30976	-0.13478	-0.104659	0.8917	0.996224	no	MSI2_KD_Poly	MSI2_C_Poly	OK	21.3278	34.7075	0.702513	0.913217	0.219	0.446222	no
B9D2	chr19:41860321-41889987	MSI2_KD_Total	MSI2_C_Total	OK	2.69482	2.71097	0.0086224	0.0045605	0.9931	0.999155	no	MSI2_KD_Poly	MSI2_C_Poly	OK	8.98918	13.8855	0.627317	0.612559	0.37365	0.644986	no
BAALC	chr8:104145190-104242533	MSI2_KD_Total	MSI2_C_Total	NOTEST	0.0119953	0.0132886	0.147724	0	1	1	no	MSI2_KD_Poly	MSI2_C_Poly	NOTEST	0.0105362	0.0425132	2.01256	0	1	1	no
BAALC-AS1	chr8:104145190-104242533	MSI2_KD_Total	MSI2_C_Total	NOTEST	0	0	0	0	1	1	no	MSI2_KD_Poly	MSI2_C_Poly	NOTEST	0	0	0	0	1	1	no
BAALC-AS2	chr8:104145190-104242533	MSI2_KD_Total	MSI2_C_Total	NOTEST	0	0	0	0	1	1	no	MSI2_KD_Poly	MSI2_C_Poly	NOTEST	0	0	0	0	1	1	no
BAAT	chr9:104122698-104147287	MSI2_KD_Total	MSI2_C_Total	NOTEST	0.0824045	0.0565107	-0.5442	0	1	1	no	MSI2_KD_Poly	MSI2_C_Poly	NOTEST	0.0256242	0.0518925	1.01802	0	1	1	no
BABAM1	chr19:17378184-17390162	MSI2_KD_Total	MSI2_C_Total	OK	42.7639	42.4907	-0.00924691	-0.0166967	0.9814	0.998727	no	MSI2_KD_Poly	MSI2_C_Poly	OK	191.768	248.063	0.371349	0.769693	0.2704	0.516829	no
BACE1	chr11:117103340-117186972	MSI2_KD_Total	MSI2_C_Total	OK	3.37592	3.34247	-0.014366	-0.0144085	0.9828	0.998727	no	MSI2_KD_Poly	MSI2_C_Poly	OK	0.895864	0.700672	-0.354541	-0.183914	0.79175	0.976849	no
BACE1-AS	chr11:117103340-117186972	MSI2_KD_Total	MSI2_C_Total	OK	3.48727	4.04915	0.215522	0.0712265	0.8911	0.996224	no	MSI2_KD_Poly	MSI2_C_Poly	OK	2.05639	0.935917	-1.13566	-0.267611	0.6396	0.898828	no
BACE2	chr21:42539727-42654461	MSI2_KD_Total	MSI2_C_Total	OK	1.43792	1.4716	0.0333978	0.0388843	0.9562	0.99825	no	MSI2_KD_Poly	MSI2_C_Poly	OK	3.83522	4.17126	0.121174	0.182401	0.7897	0.976076	no
BACH1	chr21:30671115-30734217	MSI2_KD_Total	MSI2_C_Total	OK	34.1534	38.2034	0.161671	0.334861	0.63245	0.893909	no	MSI2_KD_Poly	MSI2_C_Poly	OK	8.32922	5.49214	-0.600815	-0.997282	0.1534	0.344041	no
BACH1-IT2	chr21:30744820-30746300	MSI2_KD_Total	MSI2_C_Total	NOTEST	0.329939	0.237189	-0.476167	0	1	1	no	MSI2_KD_Poly	MSI2_C_Poly	NOTEST	0.0368606	0	#NAME?	0	1	1	no
BACH2	chr6:90636246-91006627	MSI2_KD_Total	MSI2_C_Total	OK	2.47253	2.48991	0.01011	0.0148738	0.9836	0.998727	no	MSI2_KD_Poly	MSI2_C_Poly	OK	0.961634	0.813222	-0.241839	-0.27522	0.6961	0.934714	no
BAD	chr11:64037299-64056972	MSI2_KD_Total	MSI2_C_Total	OK	6.33892	5.48883	-0.207737	-0.135872	0.84945	0.992298	no	MSI2_KD_Poly	MSI2_C_Poly	OK	25.8998	56.1206	1.11559	1.08946	0.1315	0.306346	no
BAG1	chr9:33252469-33264759	MSI2_KD_Total	MSI2_C_Total	OK	12.4781	12.7047	0.0259642	0.0459602	0.9449	0.99825	no	MSI2_KD_Poly	MSI2_C_Poly	OK	39.7206	52.8836	0.412935	0.855109	0.22135	0.44943	no
BAG2	chr6:57037103-57050012	MSI2_KD_Total	MSI2_C_Total	OK	42.161	45.0596	0.0959235	0.182911	0.78585	0.975	no	MSI2_KD_Poly	MSI2_C_Poly	OK	28.1436	22.3711	-0.331169	-0.583123	0.4111	0.687211	no
BAG3	chr10:121410881-121437329	MSI2_KD_Total	MSI2_C_Total	OK	17.3276	16.2648	-0.0913205	-0.15675	0.82245	0.98652	no	MSI2_KD_Poly	MSI2_C_Poly	OK	7.10431	8.57607	0.271623	0.41668	0.55025	0.828027	no
BAG4	chr8:38020838-38070819	MSI2_KD_Total	MSI2_C_Total	OK	17.833	18.6277	0.0629022	0.103865	0.88335	0.996053	no	MSI2_KD_Poly	MSI2_C_Poly	OK	8.28047	6.12856	-0.434163	-0.404429	0.5843	0.857035	no
BAG5	chr14:104022880-104029151	MSI2_KD_Total	MSI2_C_Total	OK	14.6967	14.8614	0.0160773	0.0298766	0.9649	0.998505	no	MSI2_KD_Poly	MSI2_C_Poly	OK	6.74556	3.92318	-0.781915	-1.22125	0.0862	0.220833	no
BAG6	chr6_ssto_hap7:2937601-2956785	MSI2_KD_Total	MSI2_C_Total	OK	55.1618	52.9121	-0.06007	-0.119073	0.87075	0.995053	no	MSI2_KD_Poly	MSI2_C_Poly	OK	84.6219	139.344	0.719552	1.4396	0.04055	0.120627	no
BAGE	chr21:11020841-11098937	MSI2_KD_Total	MSI2_C_Total	OK	0.755698	0.851724	0.172575	0.035587	0.932	0.998098	no	MSI2_KD_Poly	MSI2_C_Poly	NOTEST	0.0999776	0.452592	2.17854	0	1	1	no
BAGE3	chr21:11020841-11098937	MSI2_KD_Total	MSI2_C_Total	OK	14.2389	14.2182	-0.00209976	-0.00312154	0.9961	0.999237	no	MSI2_KD_Poly	MSI2_C_Poly	OK	4.60639	3.44281	-0.420049	-0.449224	0.52975	0.808884	no
BAGE4	chr21:11020841-11098937	MSI2_KD_Total	MSI2_C_Total	OK	0.623213	0.727859	0.223934	0.0696536	0.9047	0.997398	no	MSI2_KD_Poly	MSI2_C_Poly	OK	1.36128	0.31879	-2.09429	-0.827019	0.42495	0.702391	no
BAGE5	chr21:11020841-11098937	MSI2_KD_Total	MSI2_C_Total	OK	3.24279	3.21648	-0.0117527	-0.00722573	0.9916	0.999125	no	MSI2_KD_Poly	MSI2_C_Poly	OK	1.41835	0.19865	-2.83591	-0.913342	0.31565	0.576275	no
BAHCC1	chr17:79373520-79433358	MSI2_KD_Total	MSI2_C_Total	NOTEST	0.375871	0.318791	-0.237629	0	1	1	no	MSI2_KD_Poly	MSI2_C_Poly	NOTEST	0.176345	0.193762	0.135883	0	1	1	no
BAHD1	chr15:40731919-40760441	MSI2_KD_Total	MSI2_C_Total	OK	14.8884	14.583	-0.0298971	-0.0520737	0.9428	0.99825	no	MSI2_KD_Poly	MSI2_C_Poly	OK	15.9862	19.3302	0.274029	0.490203	0.48665	0.767129	no
BAIAP2	chr17:79008946-79156964	MSI2_KD_Total	MSI2_C_Total	OK	6.78038	7.06293	0.0589014	0.0809173	0.9091	0.997596	no	MSI2_KD_Poly	MSI2_C_Poly	OK	9.23588	15.1705	0.715947	1.1181	0.11865	0.283159	no
BAIAP2-AS1	chr17:79002932-79008519	MSI2_KD_Total	MSI2_C_Total	OK	4.23026	4.19799	-0.0110484	-0.0154141	0.98075	0.998727	no	MSI2_KD_Poly	MSI2_C_Poly	OK	6.81845	6.68629	-0.0282381	-0.0447413	0.94585	0.99825	no
BAIAP2L1	chr7:97910978-98030427	MSI2_KD_Total	MSI2_C_Total	OK	16.233	16.1978	-0.00313309	-0.00556815	0.9928	0.999155	no	MSI2_KD_Poly	MSI2_C_Poly	OK	9.62839	9.08336	-0.0840689	-0.125379	0.85705	0.993243	no
BAIAP2L2	chr22:38480895-38506676	MSI2_KD_Total	MSI2_C_Total	OK	0.832759	0.490544	-0.763517	-0.470614	0.5151	0.79466	no	MSI2_KD_Poly	MSI2_C_Poly	OK	1.14131	1.79246	0.65125	0.452719	0.5026	0.782835	no
BAIAP3	chr16:1383605-1401873	MSI2_KD_Total	MSI2_C_Total	OK	3.28718	2.86279	-0.19943	-0.172079	0.8113	0.983925	no	MSI2_KD_Poly	MSI2_C_Poly	OK	1.84245	2.43738	0.403706	0.216459	0.80215	0.980369	no
BAK1	chr6:33540322-33548070	MSI2_KD_Total	MSI2_C_Total	OK	5.30343	4.96952	-0.0938194	-0.11436	0.87035	0.995053	no	MSI2_KD_Poly	MSI2_C_Poly	OK	34.3049	50.7182	0.564088	1.03363	0.14605	0.331512	no
BAMBI	chr10:28966423-28971868	MSI2_KD_Total	MSI2_C_Total	OK	22.6442	19.882	-0.187676	-0.284268	0.67885	0.924985	no	MSI2_KD_Poly	MSI2_C_Poly	OK	32.4467	35.1067	0.113672	0.18842	0.78805	0.975547	no
BANCR	chr9:71911596-71921972	MSI2_KD_Total	MSI2_C_Total	NOTEST	0	0.0742116	inf	0	1	1	no	MSI2_KD_Poly	MSI2_C_Poly	NOTEST	0.347394	0.0961298	-1.85352	0	1	1	no
BANF1	chr11:65764015-65771617	MSI2_KD_Total	MSI2_C_Total	OK	43.7554	42.4515	-0.0436461	-0.0545454	0.9399	0.99825	no	MSI2_KD_Poly	MSI2_C_Poly	OK	238.455	382.763	0.682731	1.20639	0.09135	0.231276	no
BANF2	chr20:17674319-17716517	MSI2_KD_Total	MSI2_C_Total	NOTEST	0	0	0	0	1	1	no	MSI2_KD_Poly	MSI2_C_Poly	NOTEST	0	0	0	0	1	1	no
BANK1	chr4:102711763-102995969	MSI2_KD_Total	MSI2_C_Total	OK	1.67974	1.55002	-0.115945	-0.121843	0.86165	0.99414	no	MSI2_KD_Poly	MSI2_C_Poly	NOTEST	0.423528	0.19269	-1.13618	0	1	1	no
BANP	chr16:87985037-88110924	MSI2_KD_Total	MSI2_C_Total	OK	4.23492	4.30766	0.0245696	0.0264188	0.9689	0.998635	no	MSI2_KD_Poly	MSI2_C_Poly	OK	4.93712	6.99658	0.502981	0.646122	0.3856	0.659111	no
BAP1	chr3:52435019-52444121	MSI2_KD_Total	MSI2_C_Total	OK	12.215	11.6925	-0.0630717	-0.109305	0.8779	0.995773	no	MSI2_KD_Poly	MSI2_C_Poly	OK	39.5217	51.305	0.376457	0.766614	0.2746	0.522304	no
BARD1	chr2:215590369-215674435	MSI2_KD_Total	MSI2_C_Total	OK	7.92536	7.93868	0.00242323	0.00415898	0.9955	0.999193	no	MSI2_KD_Poly	MSI2_C_Poly	OK	2.47664	1.52208	-0.702339	-0.805075	0.26115	0.504227	no
BARHL1	chr9:135457992-135465640	MSI2_KD_Total	MSI2_C_Total	NOTEST	0.0212675	0.0243809	0.197096	0	1	1	no	MSI2_KD_Poly	MSI2_C_Poly	NOTEST	0	0	0	0	1	1	no
BARHL2	chr1:91177578-91182794	MSI2_KD_Total	MSI2_C_Total	NOTEST	0.0231327	0.0347541	0.58725	0	1	1	no	MSI2_KD_Poly	MSI2_C_Poly	NOTEST	0.0268355	0	#NAME?	0	1	1	no
BARX1	chr9:96713908-96717608	MSI2_KD_Total	MSI2_C_Total	NOTEST	0.0351013	0.0474349	0.434424	0	1	1	no	MSI2_KD_Poly	MSI2_C_Poly	NOTEST	0.0272892	0.13399	2.29573	0	1	1	no
BARX2	chr11:129245880-129322174	MSI2_KD_Total	MSI2_C_Total	NOTEST	0	0	0	0	1	1	no	MSI2_KD_Poly	MSI2_C_Poly	NOTEST	0	0	0	0	1	1	no
BASP1	chr5:17130136-17276954	MSI2_KD_Total	MSI2_C_Total	NOTEST	0.14691	0.139832	-0.0712372	0	1	1	no	MSI2_KD_Poly	MSI2_C_Poly	NOTEST	0.329573	0.274528	-0.263645	0	1	1	no
BASP1P1	chr13:23471168-23472320	MSI2_KD_Total	MSI2_C_Total	NOTEST	0	0	0	0	1	1	no	MSI2_KD_Poly	MSI2_C_Poly	NOTEST	0	0	0	0	1	1	no
BATF	chr14:75988783-76013334	MSI2_KD_Total	MSI2_C_Total	NOTEST	0.275855	0.238354	-0.210808	0	1	1	no	MSI2_KD_Poly	MSI2_C_Poly	OK	1.13267	1.918	0.759868	0.5373	0.47645	0.75671	no
BATF2	chr11:64755416-64764517	MSI2_KD_Total	MSI2_C_Total	OK	4.18763	3.26819	-0.35764	-0.373225	0.606	0.874125	no	MSI2_KD_Poly	MSI2_C_Poly	OK	11.4546	13.7288	0.261274	0.395771	0.5761	0.850351	no
BATF3	chr1:212859758-212873327	MSI2_KD_Total	MSI2_C_Total	OK	3.66222	2.7713	-0.402153	-0.306414	0.65355	0.908656	no	MSI2_KD_Poly	MSI2_C_Poly	OK	14.4154	23.5408	0.707554	0.976583	0.14755	0.334093	no
BAX	chr19:49458116-49465055	MSI2_KD_Total	MSI2_C_Total	OK	48.5028	44.9125	-0.11095	-0.160734	0.8279	0.987918	no	MSI2_KD_Poly	MSI2_C_Poly	OK	228.042	344.576	0.595523	1.13441	0.1201	0.285756	no
BAZ1A	chr14:35221936-35344853	MSI2_KD_Total	MSI2_C_Total	OK	24.2505	22.0568	-0.136786	-0.282172	0.6889	0.930948	no	MSI2_KD_Poly	MSI2_C_Poly	OK	4.21616	1.9516	-1.11127	-1.68232	0.021	0.0704997	no
BAZ1B	chr7:72854727-72936615	MSI2_KD_Total	MSI2_C_Total	OK	8.47118	8.76079	0.0484977	0.0901734	0.9005	0.997038	no	MSI2_KD_Poly	MSI2_C_Poly	OK	1.3471	0.950611	-0.502931	-0.604418	0.39365	0.668327	no
BAZ2A	chr12:56915608-57030163	MSI2_KD_Total	MSI2_C_Total	OK	44.0295	43.9539	-0.00247876	-0.00535174	0.99375	0.999155	no	MSI2_KD_Poly	MSI2_C_Poly	OK	17.865	15.7716	-0.179814	-0.367522	0.60005	0.869778	no
BAZ2B	chr2:160549706-160568946	MSI2_KD_Total	MSI2_C_Total	OK	3.88109	3.90947	0.0105105	0.0168514	0.97935	0.998727	no	MSI2_KD_Poly	MSI2_C_Poly	OK	1.00777	0.52788	-0.932877	-0.87159	0.26905	0.514954	no
BBC3	chr19:47724078-47736023	MSI2_KD_Total	MSI2_C_Total	OK	9.44065	10.505	0.154117	0.1925	0.78165	0.97331	no	MSI2_KD_Poly	MSI2_C_Poly	OK	36.838	67.0761	0.864604	1.55752	0.03235	0.100317	no
BBIP1	chr10:112631552-112679124	MSI2_KD_Total	MSI2_C_Total	OK	5.60155	5.20386	-0.106246	-0.0591047	0.95495	0.99825	no	MSI2_KD_Poly	MSI2_C_Poly	OK	5.31321	3.82182	-0.475324	-0.335812	0.6608	0.913619	no
BBOX1	chr11:27062508-27241660	MSI2_KD_Total	MSI2_C_Total	NOTEST	0.0115937	0.0144748	0.320202	0	1	1	no	MSI2_KD_Poly	MSI2_C_Poly	NOTEST	0	0	0	0	1	1	no
BBOX1-AS1	chr11:27062508-27241660	MSI2_KD_Total	MSI2_C_Total	OK	1.33296	1.89326	0.506238	0.297731	0.659	0.912308	no	MSI2_KD_Poly	MSI2_C_Poly	OK	3.41194	6.24031	0.871025	0.637591	0.4056	0.68125	no
BBS1	chr11:66278118-66301084	MSI2_KD_Total	MSI2_C_Total	OK	4.15656	4.34066	0.0625222	0.0819505	0.9048	0.997421	no	MSI2_KD_Poly	MSI2_C_Poly	OK	3.07386	3.17803	0.0480826	0.057822	0.93545	0.99825	no
BBS10	chr12:76738265-76742222	MSI2_KD_Total	MSI2_C_Total	OK	10.2334	9.61952	-0.0892504	-0.149793	0.842	0.990541	no	MSI2_KD_Poly	MSI2_C_Poly	OK	1.5084	0.854747	-0.819445	-0.772673	0.2824	0.532439	no
BBS12	chr4:123653856-123666098	MSI2_KD_Total	MSI2_C_Total	OK	4.84182	4.26988	-0.181353	-0.243243	0.7325	0.953814	no	MSI2_KD_Poly	MSI2_C_Poly	OK	1.91211	1.71442	-0.157442	-0.151092	0.8308	0.988563	no
BBS2	chr16:56518258-56554008	MSI2_KD_Total	MSI2_C_Total	OK	7.68435	8.6048	0.163218	0.240709	0.724	0.948939	no	MSI2_KD_Poly	MSI2_C_Poly	OK	2.13605	1.77233	-0.269295	-0.269748	0.7043	0.939543	no
BBS4	chr15:72978519-73030817	MSI2_KD_Total	MSI2_C_Total	OK	20.9626	20.7024	-0.0180167	-0.0324354	0.96515	0.998522	no	MSI2_KD_Poly	MSI2_C_Poly	OK	13.2655	12.0027	-0.14432	-0.247653	0.73265	0.953882	no
BBS5	chr2:170336005-170363165	MSI2_KD_Total	MSI2_C_Total	OK	3.05138	2.9097	-0.0685897	-0.0718882	0.916	0.997704	no	MSI2_KD_Poly	MSI2_C_Poly	OK	2.12109	1.70694	-0.31339	-0.300301	0.67465	0.922235	no
BBS7	chr4:122745483-122791652	MSI2_KD_Total	MSI2_C_Total	OK	5.77827	5.57471	-0.0517415	-0.0747214	0.9126	0.997704	no	MSI2_KD_Poly	MSI2_C_Poly	OK	2.41791	1.92707	-0.32735	-0.350964	0.61685	0.88216	no
BBS9	chr7:33169151-33645680	MSI2_KD_Total	MSI2_C_Total	OK	0.870339	0.66417	-0.390024	-0.323417	0.6591	0.912366	no	MSI2_KD_Poly	MSI2_C_Poly	NOTEST	0.395609	0.321727	-0.29824	0	1	1	no
BBX	chr3:107241782-107530176	MSI2_KD_Total	MSI2_C_Total	OK	11.6626	12.6113	0.112826	0.225294	0.74405	0.958353	no	MSI2_KD_Poly	MSI2_C_Poly	OK	1.77206	1.00661	-0.815926	-1.07883	0.13425	0.311112	no
BCAM	chr19:45312315-45324678	MSI2_KD_Total	MSI2_C_Total	OK	1.25091	1.31258	0.069428	0.05693	0.9393	0.99825	no	MSI2_KD_Poly	MSI2_C_Poly	OK	3.09099	3.71644	0.265854	0.27124	0.6784	0.92471	no
BCAN	chr1:156611739-156629324	MSI2_KD_Total	MSI2_C_Total	OK	3.3396	3.41411	0.0318344	0.0367756	0.9582	0.99825	no	MSI2_KD_Poly	MSI2_C_Poly	OK	5.6978	7.04413	0.306015	0.43656	0.5438	0.821864	no
BCAP29	chr7:107220421-107263762	MSI2_KD_Total	MSI2_C_Total	OK	19.4668	19.5271	0.00446199	0.00900523	0.99005	0.999125	no	MSI2_KD_Poly	MSI2_C_Poly	OK	9.65749	5.47513	-0.818756	-1.37365	0.0515	0.146385	no
BCAP31	chrX:152965946-152990201	MSI2_KD_Total	MSI2_C_Total	OK	29.818	28.7653	-0.0518543	-0.0816987	0.9053	0.997483	no	MSI2_KD_Poly	MSI2_C_Poly	OK	73.7893	98.0365	0.409909	0.791561	0.272	0.518885	no
BCAR1	chr16:75262927-75301951	MSI2_KD_Total	MSI2_C_Total	OK	5.13003	3.93707	-0.381846	-0.473137	0.49875	0.779073	no	MSI2_KD_Poly	MSI2_C_Poly	OK	8.7218	11.2085	0.361899	0.58319	0.4295	0.707593	no
BCAR3	chr1:94027297-94312706	MSI2_KD_Total	MSI2_C_Total	OK	0.917453	0.966787	0.0755634	0.0619021	0.9369	0.99825	no	MSI2_KD_Poly	MSI2_C_Poly	OK	0.772749	0.782751	0.0185552	0.0153769	0.98375	0.998727	no
BCAR4	chr16:11913690-11922689	MSI2_KD_Total	MSI2_C_Total	NOTEST	0.106712	0.0679142	-0.651943	0	1	1	no	MSI2_KD_Poly	MSI2_C_Poly	NOTEST	0.0547828	0	#NAME?	0	1	1	no
BCAS1	chr20:52560078-52687304	MSI2_KD_Total	MSI2_C_Total	NOTEST	0.122134	0.10388	-0.233544	0	1	1	no	MSI2_KD_Poly	MSI2_C_Poly	NOTEST	0.0250121	0.0480866	0.943012	0	1	1	no
BCAS2	chr1:115110180-115124265	MSI2_KD_Total	MSI2_C_Total	OK	45.9812	47.4918	0.0466332	0.0858389	0.9019	0.997038	no	MSI2_KD_Poly	MSI2_C_Poly	OK	39.7526	24.0317	-0.726112	-1.24539	0.0746	0.197161	no
BCAS3	chr17:58755171-59470199	MSI2_KD_Total	MSI2_C_Total	OK	4.27106	3.69465	-0.209157	-0.281411	0.6901	0.931597	no	MSI2_KD_Poly	MSI2_C_Poly	OK	4.34187	4.62796	0.0920586	0.128415	0.8561	0.993041	no
BCAS4	chr20:49411430-49493714	MSI2_KD_Total	MSI2_C_Total	NOTEST	0.428331	0.339955	-0.333383	0	1	1	no	MSI2_KD_Poly	MSI2_C_Poly	OK	2.2243	4.13612	0.894924	0.75528	0.30405	0.561004	no
BCAT1	chr12:24962957-25102393	MSI2_KD_Total	MSI2_C_Total	OK	100.336	100.663	0.00469586	0.0102263	0.9888	0.998966	no	MSI2_KD_Poly	MSI2_C_Poly	OK	21.7048	12.3646	-0.811793	-1.64418	0.0197	0.0669488	no
BCAT2	chr19:49298318-49314320	MSI2_KD_Total	MSI2_C_Total	OK	19.2632	18.7949	-0.035508	-0.054393	0.9376	0.99825	no	MSI2_KD_Poly	MSI2_C_Poly	OK	51.2849	69.0801	0.429736	0.803504	0.2592	0.501514	no
BCCIP	chr10:127512103-127569884	MSI2_KD_Total	MSI2_C_Total	OK	78.3696	77.6033	-0.0141757	-0.0233388	0.97565	0.998727	no	MSI2_KD_Poly	MSI2_C_Poly	OK	51.9066	33.668	-0.624538	-1.05822	0.13635	0.314841	no
BCDIN3D	chr12:50222325-50236912	MSI2_KD_Total	MSI2_C_Total	OK	2.69403	2.56064	-0.073261	-0.0751015	0.91295	0.997704	no	MSI2_KD_Poly	MSI2_C_Poly	OK	4.5029	4.84512	0.10568	0.141018	0.8419	0.990483	no
BCDIN3D-AS1	chr12:50222325-50236912	MSI2_KD_Total	MSI2_C_Total	OK	1.48164	1.33998	-0.144983	-0.107045	0.87955	0.995877	no	MSI2_KD_Poly	MSI2_C_Poly	OK	1.1672	1.06602	-0.130806	-0.0778655	0.9246	0.997732	no
BCHE	chr3:165490691-165555253	MSI2_KD_Total	MSI2_C_Total	NOTEST	0.352447	0.488137	0.469878	0	1	1	no	MSI2_KD_Poly	MSI2_C_Poly	NOTEST	0.093304	0.075022	-0.314624	0	1	1	no
BCKDHA	chr19:41903693-41930910	MSI2_KD_Total	MSI2_C_Total	OK	21.1913	20.4978	-0.0479999	-0.0782768	0.91295	0.997704	no	MSI2_KD_Poly	MSI2_C_Poly	OK	34.9119	51.0847	0.549173	1.0419	0.14985	0.338145	no
BCKDHB	chr6:80816343-81055987	MSI2_KD_Total	MSI2_C_Total	OK	10.1124	9.44599	-0.098354	-0.123093	0.85855	0.993717	no	MSI2_KD_Poly	MSI2_C_Poly	OK	6.1077	5.55856	-0.135917	-0.14856	0.83195	0.988759	no
BCKDK	chr16:31119614-31124112	MSI2_KD_Total	MSI2_C_Total	OK	17.142	15.7322	-0.123813	-0.188738	0.78565	0.974938	no	MSI2_KD_Poly	MSI2_C_Poly	OK	68.729	91.5447	0.413556	0.839881	0.2325	0.465673	no
BCL10	chr1:85731459-85743771	MSI2_KD_Total	MSI2_C_Total	OK	6.94894	7.15082	0.0413145	0.0580681	0.93205	0.998098	no	MSI2_KD_Poly	MSI2_C_Poly	OK	4.6438	4.21159	-0.140941	-0.182423	0.791	0.976509	no
BCL11A	chr2:60678301-60780633	MSI2_KD_Total	MSI2_C_Total	OK	4.01051	3.98212	-0.0102488	-0.0120571	0.98455	0.998727	no	MSI2_KD_Poly	MSI2_C_Poly	OK	6.09354	6.32397	0.0535508	0.0716853	0.92025	0.997704	no
BCL11B	chr14:99635624-99738050	MSI2_KD_Total	MSI2_C_Total	NOTEST	0.0101664	0.0154227	0.601235	0	1	1	no	MSI2_KD_Poly	MSI2_C_Poly	NOTEST	0.00682655	0.00619885	-0.139155	0	1	1	no
BCL2	chr18:60790578-60986613	MSI2_KD_Total	MSI2_C_Total	OK	2.43236	3.07925	0.340223	0.262963	0.65365	0.90873	no	MSI2_KD_Poly	MSI2_C_Poly	OK	1.89017	2.43852	0.367485	0.221299	0.7423	0.957676	no
BCL2A1	chr15:80253231-80263643	MSI2_KD_Total	MSI2_C_Total	NOTEST	0.0559728	0	#NAME?	0	1	1	no	MSI2_KD_Poly	MSI2_C_Poly	NOTEST	0	0.141388	inf	0	1	1	no
BCL2L1	chr20:30252260-30311212	MSI2_KD_Total	MSI2_C_Total	OK	105.781	107.558	0.0240422	0.0495093	0.94505	0.99825	no	MSI2_KD_Poly	MSI2_C_Poly	OK	396.731	583.368	0.556247	1.16343	0.09955	0.247321	no
BCL2L10	chr15:52401465-52404972	MSI2_KD_Total	MSI2_C_Total	NOTEST	0	0	0	0	1	1	no	MSI2_KD_Poly	MSI2_C_Poly	NOTEST	0	0	0	0	1	1	no
BCL2L11	chr2:111878490-111926022	MSI2_KD_Total	MSI2_C_Total	OK	14.4895	13.5051	-0.1015	-0.110086	0.8389	0.989664	no	MSI2_KD_Poly	MSI2_C_Poly	OK	20.8697	21.9948	0.0757495	0.0671982	0.91735	0.997704	no
BCL2L12	chr19:50162825-50177173	MSI2_KD_Total	MSI2_C_Total	OK	22.745	23.7151	0.0602534	0.0717994	0.9189	0.997704	no	MSI2_KD_Poly	MSI2_C_Poly	OK	90.3663	145.94	0.691524	1.14069	0.11815	0.282189	no
BCL2L13	chr22:18121349-18213621	MSI2_KD_Total	MSI2_C_Total	OK	43.8461	43.6708	-0.0057812	-0.0119647	0.98815	0.998961	no	MSI2_KD_Poly	MSI2_C_Poly	OK	59.4521	59.4983	0.00112194	0.00236281	0.99735	0.999237	no
BCL2L14	chr12:12223877-12252627	MSI2_KD_Total	MSI2_C_Total	NOTEST	0.0107585	0	#NAME?	0	1	1	no	MSI2_KD_Poly	MSI2_C_Poly	NOTEST	0	0	0	0	1	1	no
BCL2L15	chr1:114355233-114447746	MSI2_KD_Total	MSI2_C_Total	NOTEST	0.128761	0.118724	-0.117092	0	1	1	no	MSI2_KD_Poly	MSI2_C_Poly	NOTEST	0.0498761	0.0714785	0.519162	0	1	1	no
BCL2L2	chr14:23775970-23795394	MSI2_KD_Total	MSI2_C_Total	OK	13.822	12.9162	-0.0977941	-0.0900601	0.90195	0.997038	no	MSI2_KD_Poly	MSI2_C_Poly	OK	19.7609	18.4423	-0.0996268	-0.081639	0.9062	0.997516	no
BCL2L2-PABPN1	chr14:23775970-23795394	MSI2_KD_Total	MSI2_C_Total	OK	69.4429	61.7984	-0.168258	-0.273857	0.6881	0.93052	no	MSI2_KD_Poly	MSI2_C_Poly	OK	106.576	115.682	0.118279	0.203884	0.77465	0.970577	no
BCL3	chr19:45251977-45263301	MSI2_KD_Total	MSI2_C_Total	OK	2.25063	1.85244	-0.280897	-0.240663	0.7317	0.953328	no	MSI2_KD_Poly	MSI2_C_Poly	OK	5.74757	7.11915	0.308752	0.383776	0.59195	0.86343	no
BCL6	chr3:187416046-187463513	MSI2_KD_Total	MSI2_C_Total	OK	1.74198	1.68358	-0.0491939	-0.0497501	0.9459	0.99825	no	MSI2_KD_Poly	MSI2_C_Poly	OK	0.561604	0.35737	-0.652133	-0.500408	0.5144	0.794066	no
BCL6B	chr17:6926368-6932961	MSI2_KD_Total	MSI2_C_Total	NOTEST	0.266486	0.311901	0.227025	0	1	1	no	MSI2_KD_Poly	MSI2_C_Poly	NOTEST	0.349828	0.517397	0.564626	0	1	1	no
BCL7A	chr12:122459791-122499950	MSI2_KD_Total	MSI2_C_Total	OK	10.9797	10.8687	-0.0146586	-0.0252462	0.97055	0.998635	no	MSI2_KD_Poly	MSI2_C_Poly	OK	12.3177	11.9928	-0.0385636	-0.0694087	0.923	0.997704	no
BCL7B	chr7:72950682-72972065	MSI2_KD_Total	MSI2_C_Total	OK	2.99506	2.70852	-0.145084	-0.137388	0.86105	0.994107	no	MSI2_KD_Poly	MSI2_C_Poly	OK	11.3661	13.2367	0.219809	0.324458	0.6565	0.910717	no
BCL7C	chr16:30845361-30906539	MSI2_KD_Total	MSI2_C_Total	OK	21.9823	16.6465	-0.401118	-0.534655	0.469	0.749306	no	MSI2_KD_Poly	MSI2_C_Poly	OK	81.4669	122.142	0.584271	1.09989	0.12125	0.287931	no
BCL9	chr1:147013270-147098020	MSI2_KD_Total	MSI2_C_Total	NOTEST	0.272772	0.159673	-0.772579	0	1	1	no	MSI2_KD_Poly	MSI2_C_Poly	NOTEST	0.147988	0.123992	-0.255236	0	1	1	no
BCL9L	chr11:118754474-118781613	MSI2_KD_Total	MSI2_C_Total	OK	4.10754	3.57851	-0.198916	-0.315418	0.65705	0.911183	no	MSI2_KD_Poly	MSI2_C_Poly	OK	3.33638	3.56709	0.0964645	0.149336	0.826	0.987205	no
BCLAF1	chr6:136578000-136610989	MSI2_KD_Total	MSI2_C_Total	OK	45.7727	46.7572	0.0307003	0.0646865	0.92515	0.997766	no	MSI2_KD_Poly	MSI2_C_Poly	OK	7.12379	3.78177	-0.913586	-1.5901	0.0265	0.0853125	no
BCO1	chr16:81272295-81324747	MSI2_KD_Total	MSI2_C_Total	NOTEST	0	0.00938988	inf	0	1	1	no	MSI2_KD_Poly	MSI2_C_Poly	NOTEST	0	0.00749876	inf	0	1	1	no
BCO2	chr11:112046207-112089649	MSI2_KD_Total	MSI2_C_Total	NOTEST	0.0748778	0.0938942	0.326497	0	1	1	no	MSI2_KD_Poly	MSI2_C_Poly	NOTEST	0.0478534	0.0535104	0.161195	0	1	1	no
BCOR	chrX:39910498-40036582	MSI2_KD_Total	MSI2_C_Total	OK	44.1841	45.6409	0.0468015	0.0945593	0.892	0.996241	no	MSI2_KD_Poly	MSI2_C_Poly	OK	11.4876	9.47611	-0.277711	-0.520761	0.45095	0.730089	no
BCORL1	chrX:129139163-129192058	MSI2_KD_Total	MSI2_C_Total	OK	4.50444	4.23817	-0.0879057	-0.146211	0.8346	0.989097	no	MSI2_KD_Poly	MSI2_C_Poly	OK	2.7896	2.72504	-0.0337819	-0.052112	0.9407	0.99825	no
BCORP1	chrY:21617316-21665039	MSI2_KD_Total	MSI2_C_Total	NOTEST	0	0	0	0	1	1	no	MSI2_KD_Poly	MSI2_C_Poly	NOTEST	0	0	0	0	1	1	no
BCR	chr22:23522551-23660224	MSI2_KD_Total	MSI2_C_Total	OK	20.8927	21.0735	0.0124271	0.0243945	0.9718	0.998635	no	MSI2_KD_Poly	MSI2_C_Poly	OK	21.1085	26.7191	0.340042	0.684013	0.33515	0.599901	no
BCRP2	chr22:21457304-21476575	MSI2_KD_Total	MSI2_C_Total	NOTEST	0.0110129	0.0126567	0.200715	0	1	1	no	MSI2_KD_Poly	MSI2_C_Poly	NOTEST	0	0.0247109	inf	0	1	1	no
BCRP3	chr22:25028881-25055114	MSI2_KD_Total	MSI2_C_Total	OK	0.970929	0.63206	-0.619304	-0.361122	0.6446	0.902357	no	MSI2_KD_Poly	MSI2_C_Poly	OK	1.08049	1.08296	0.00329041	0.00222346	0.9851	0.998727	no
BCS1L	chr2:219524378-219528166	MSI2_KD_Total	MSI2_C_Total	OK	12.4858	11.8182	-0.0792738	-0.106947	0.8822	0.996053	no	MSI2_KD_Poly	MSI2_C_Poly	OK	33.7554	41.6248	0.302326	0.507392	0.4681	0.748342	no
BCYRN1	chrX:70430034-70948962	MSI2_KD_Total	MSI2_C_Total	NOTEST	0	0	0	0	1	1	no	MSI2_KD_Poly	MSI2_C_Poly	NOTEST	0	0	0	0	1	1	no
BDH1	chr3:197236653-197300194	MSI2_KD_Total	MSI2_C_Total	NOTEST	0.0179264	0.00985563	-0.863067	0	1	1	no	MSI2_KD_Poly	MSI2_C_Poly	NOTEST	0.0134888	0.00632182	-1.09335	0	1	1	no
BDH2	chr4:103998781-104021024	MSI2_KD_Total	MSI2_C_Total	OK	0.892435	0.924493	0.0509159	0.0369166	0.95485	0.99825	no	MSI2_KD_Poly	MSI2_C_Poly	OK	0.720747	0.616991	-0.224242	-0.159973	0.8292	0.988178	no
BDKRB1	chr14:96722546-96731100	MSI2_KD_Total	MSI2_C_Total	NOTEST	0	0.0420821	inf	0	1	1	no	MSI2_KD_Poly	MSI2_C_Poly	NOTEST	0.197404	0.027406	-2.84859	0	1	1	no
BDKRB2	chr14:96671134-96710666	MSI2_KD_Total	MSI2_C_Total	NOTEST	0	0	0	0	1	1	no	MSI2_KD_Poly	MSI2_C_Poly	NOTEST	0.00972466	0	#NAME?	0	1	1	no
BDNF	chr11:27528398-27743605	MSI2_KD_Total	MSI2_C_Total	NOTEST	0.0272358	0.0519842	0.932571	0	1	1	no	MSI2_KD_Poly	MSI2_C_Poly	NOTEST	0.0154413	0	#NAME?	0	1	1	no
BDNF-AS	chr11:27528398-27743605	MSI2_KD_Total	MSI2_C_Total	NOTEST	0.204328	0.104669	-0.965043	0	1	1	no	MSI2_KD_Poly	MSI2_C_Poly	NOTEST	0.123461	0.0949198	-0.379273	0	1	1	no
BDP1	chr5:70751441-70863649	MSI2_KD_Total	MSI2_C_Total	OK	2.71769	2.88721	0.0872971	0.150668	0.83395	0.989097	no	MSI2_KD_Poly	MSI2_C_Poly	OK	0.544887	0.224255	-1.28082	-1.31208	0.075	0.19795	no
BEAN1	chr16:66461199-66527432	MSI2_KD_Total	MSI2_C_Total	NOTEST	0.00831216	0.029654	1.83493	0	1	1	no	MSI2_KD_Poly	MSI2_C_Poly	NOTEST	0	0.00921903	inf	0	1	1	no
BEAN1-AS1	chr16:66461199-66527432	MSI2_KD_Total	MSI2_C_Total	NOTEST	0	0	0	0	1	1	no	MSI2_KD_Poly	MSI2_C_Poly	NOTEST	0.174718	0	#NAME?	0	1	1	no
BECN1	chr17:40950853-40976310	MSI2_KD_Total	MSI2_C_Total	OK	24.8275	23.7513	-0.0639301	-0.112169	0.8736	0.995438	no	MSI2_KD_Poly	MSI2_C_Poly	OK	32.8691	28.6965	-0.195854	-0.369405	0.5922	0.863618	no
BECN2	chr1:242121068-242122364	MSI2_KD_Total	MSI2_C_Total	NOTEST	0	0	0	0	1	1	no	MSI2_KD_Poly	MSI2_C_Poly	NOTEST	0	0	0	0	1	1	no
BEGAIN	chr14:101003483-101036131	MSI2_KD_Total	MSI2_C_Total	OK	1.6416	1.77503	0.112737	0.0986868	0.8938	0.996264	no	MSI2_KD_Poly	MSI2_C_Poly	OK	4.08269	5.58043	0.450858	0.564586	0.4113	0.687399	no
BEND2	chrX:18181050-18239024	MSI2_KD_Total	MSI2_C_Total	NOTEST	0.0326	0.0187789	-0.795757	0	1	1	no	MSI2_KD_Poly	MSI2_C_Poly	NOTEST	0.00957496	0.015307	0.676854	0	1	1	no
BEND3	chr6:107386384-107435636	MSI2_KD_Total	MSI2_C_Total	NOTEST	0.0191844	0.00419738	-2.19238	0	1	1	no	MSI2_KD_Poly	MSI2_C_Poly	NOTEST	0.00356402	0.00789389	1.14723	0	1	1	no
BEND3P3	chr10:81442730-81448650	MSI2_KD_Total	MSI2_C_Total	OK	1.69228	1.73503	0.0359959	0.0438977	0.9506	0.99825	no	MSI2_KD_Poly	MSI2_C_Poly	OK	0.523702	0.294332	-0.831301	-0.639346	0.37845	0.650901	no
BEND4	chr4:42112869-42154895	MSI2_KD_Total	MSI2_C_Total	NOTEST	0.0269651	0.0275272	0.0297633	0	1	1	no	MSI2_KD_Poly	MSI2_C_Poly	NOTEST	0.0123959	0.00701384	-0.821586	0	1	1	no
BEND5	chr1:48998526-50489626	MSI2_KD_Total	MSI2_C_Total	NOTEST	0.0272664	0	#NAME?	0	1	1	no	MSI2_KD_Poly	MSI2_C_Poly	NOTEST	0.0117864	0	#NAME?	0	1	1	no
BEND6	chr6:56819772-56892142	MSI2_KD_Total	MSI2_C_Total	OK	1.19149	1.52446	0.355533	0.308354	0.66715	0.917746	no	MSI2_KD_Poly	MSI2_C_Poly	OK	0.686012	0.24544	-1.48286	-1.14083	0.1141	0.27496	no
BEND7	chr10:13480483-13544976	MSI2_KD_Total	MSI2_C_Total	OK	4.65942	5.27209	0.178222	0.214497	0.76465	0.966781	no	MSI2_KD_Poly	MSI2_C_Poly	OK	4.52519	4.70382	0.055855	0.0679779	0.924	0.997704	no
BEST1	chr11:61717355-61735132	MSI2_KD_Total	MSI2_C_Total	OK	0.459793	0.536263	0.221958	0.0238258	0.918	0.997704	no	MSI2_KD_Poly	MSI2_C_Poly	NOTEST	0.321308	0.190427	-0.754718	0	1	1	no
BEST2	chr19:12863406-12869271	MSI2_KD_Total	MSI2_C_Total	NOTEST	0	0	0	0	1	1	no	MSI2_KD_Poly	MSI2_C_Poly	NOTEST	0.0212913	0.0201344	-0.0805963	0	1	1	no
BEST3	chr12:70037287-70093196	MSI2_KD_Total	MSI2_C_Total	OK	0.574669	0.388978	-0.563044	-0.35797	0.59315	0.864407	no	MSI2_KD_Poly	MSI2_C_Poly	NOTEST	0.358776	0.282002	-0.347379	0	1	1	no
BEST4	chr1:45249256-45253426	MSI2_KD_Total	MSI2_C_Total	NOTEST	0.0331235	0.0169863	-0.963482	0	1	1	no	MSI2_KD_Poly	MSI2_C_Poly	NOTEST	0.0301641	0.0371549	0.300721	0	1	1	no
BET1	chr7:93620999-93633690	MSI2_KD_Total	MSI2_C_Total	OK	15.8979	16.346	0.0401026	0.0710675	0.92225	0.997704	no	MSI2_KD_Poly	MSI2_C_Poly	OK	19.9484	19.084	-0.0639096	-0.116282	0.86385	0.994252	no
BET1L	chr11:202923-207422	MSI2_KD_Total	MSI2_C_Total	OK	31.7734	31.2997	-0.0216743	-0.0405402	0.95375	0.99825	no	MSI2_KD_Poly	MSI2_C_Poly	OK	153.14	193.771	0.339503	0.70829	0.31105	0.570032	no
BEX1	chrX:102317580-102319168	MSI2_KD_Total	MSI2_C_Total	NOTEST	0.138533	0.167167	0.271059	0	1	1	no	MSI2_KD_Poly	MSI2_C_Poly	OK	0.60174	0.743742	0.305662	0.202803	0.76255	0.965953	no
BEX2	chrX:102564273-102565974	MSI2_KD_Total	MSI2_C_Total	OK	12.0336	12.333	0.035447	0.0413871	0.9539	0.99825	no	MSI2_KD_Poly	MSI2_C_Poly	OK	35.3813	42.9826	0.280764	0.461174	0.52225	0.801564	no
BEX4	chrX:102470019-102472128	MSI2_KD_Total	MSI2_C_Total	OK	194.439	191.346	-0.023128	-0.0480377	0.94385	0.99825	no	MSI2_KD_Poly	MSI2_C_Poly	OK	354.184	290.065	-0.28812	-0.615254	0.37385	0.645203	no
BEX5	chrX:101408678-101410986	MSI2_KD_Total	MSI2_C_Total	NOTEST	0.0508224	0.149031	1.55208	0	1	1	no	MSI2_KD_Poly	MSI2_C_Poly	NOTEST	0.351432	0.110056	-1.67501	0	1	1	no
BFAR	chr16:14726667-14763093	MSI2_KD_Total	MSI2_C_Total	OK	24.9925	24.1817	-0.0475823	-0.0905238	0.89805	0.996973	no	MSI2_KD_Poly	MSI2_C_Poly	OK	37.1277	40.6364	0.130276	0.261408	0.705	0.939868	no
BFSP1	chr20:17474549-17549865	MSI2_KD_Total	MSI2_C_Total	NOTEST	0.449155	0.405618	-0.147092	0	1	1	no	MSI2_KD_Poly	MSI2_C_Poly	OK	0.612114	0.617506	0.0126531	0.00876891	0.98935	0.999007	no
BFSP2	chr3:133118838-133194056	MSI2_KD_Total	MSI2_C_Total	NOTEST	0	0	0	0	1	1	no	MSI2_KD_Poly	MSI2_C_Poly	NOTEST	0	0	0	0	1	1	no
BGLAP	chr1:156182778-156217908	MSI2_KD_Total	MSI2_C_Total	OK	0.592401	0.172416	-1.78068	-0.176486	0.56275	0.839263	no	MSI2_KD_Poly	MSI2_C_Poly	NOTEST	0.228747	0.243725	0.0915018	0	1	1	no
BGLT3	chr11:5265783-5266776	MSI2_KD_Total	MSI2_C_Total	OK	5.66033	5.20019	-0.12232	-0.120618	0.8576	0.993485	no	MSI2_KD_Poly	MSI2_C_Poly	OK	1.45181	0.855357	-0.763251	-0.515224	0.4319	0.709857	no
BGN	chrX:152713122-152775004	MSI2_KD_Total	MSI2_C_Total	NOTEST	0	0	0	0	1	1	no	MSI2_KD_Poly	MSI2_C_Poly	NOTEST	0	0	0	0	1	1	no
BHLHA15	chr7:97841565-97842271	MSI2_KD_Total	MSI2_C_Total	NOTEST	0.356378	0.4362	0.291581	0	1	1	no	MSI2_KD_Poly	MSI2_C_Poly	OK	1.15469	1.54703	0.421998	0.294923	0.67935	0.925312	no
BHLHA9	chr17:1173857-1174565	MSI2_KD_Total	MSI2_C_Total	NOTEST	0	0	0	0	1	1	no	MSI2_KD_Poly	MSI2_C_Poly	NOTEST	0	0	0	0	1	1	no
BHLHB9	chrX:101975641-102007369	MSI2_KD_Total	MSI2_C_Total	NOTEST	0.145117	0.128605	-0.174266	0	1	1	no	MSI2_KD_Poly	MSI2_C_Poly	NOTEST	0.0490881	0.0569163	0.213468	0	1	1	no
BHLHE22	chr8:65492794-65496191	MSI2_KD_Total	MSI2_C_Total	NOTEST	0.0265098	0.0112909	-1.23136	0	1	1	no	MSI2_KD_Poly	MSI2_C_Poly	NOTEST	0	0	0	0	1	1	no
BHLHE23	chr20:61637330-61638387	MSI2_KD_Total	MSI2_C_Total	NOTEST	0	0	0	0	1	1	no	MSI2_KD_Poly	MSI2_C_Poly	NOTEST	0	0	0	0	1	1	no
BHLHE40	chr3:4938492-5026865	MSI2_KD_Total	MSI2_C_Total	OK	113.392	137.079	0.273695	0.582508	0.39405	0.668629	no	MSI2_KD_Poly	MSI2_C_Poly	OK	61.3669	80.6306	0.393867	0.821502	0.2375	0.472481	no
BHLHE40-AS1	chr3:4938492-5026865	MSI2_KD_Total	MSI2_C_Total	OK	0.540261	0.433652	-0.317117	-0.0382264	0.80825	0.98271	no	MSI2_KD_Poly	MSI2_C_Poly	OK	0.790019	0.629114	-0.328566	-0.061036	0.8173	0.985683	no
BHLHE41	chr12:26272958-26278003	MSI2_KD_Total	MSI2_C_Total	NOTEST	0.02748	0.067268	1.29154	0	1	1	no	MSI2_KD_Poly	MSI2_C_Poly	NOTEST	0.0115917	0.0129603	0.161012	0	1	1	no
BHMG1	chr19:46236508-46267797	MSI2_KD_Total	MSI2_C_Total	OK	0.515701	0.642915	0.318094	0.218862	0.7594	0.965027	no	MSI2_KD_Poly	MSI2_C_Poly	OK	1.10658	1.44472	0.384689	0.351392	0.61115	0.878071	no
BHMT	chr5:78407603-78428113	MSI2_KD_Total	MSI2_C_Total	NOTEST	0	0.0102938	inf	0	1	1	no	MSI2_KD_Poly	MSI2_C_Poly	NOTEST	0.00794124	0	#NAME?	0	1	1	no
BHMT2	chr5:78365546-78385897	MSI2_KD_Total	MSI2_C_Total	NOTEST	0	0	0	0	1	1	no	MSI2_KD_Poly	MSI2_C_Poly	NOTEST	0	0	0	0	1	1	no
BICC1	chr10:60272903-60591197	MSI2_KD_Total	MSI2_C_Total	NOTEST	0.00433428	0.00492687	0.184879	0	1	1	no	MSI2_KD_Poly	MSI2_C_Poly	NOTEST	0.0278276	0.00351944	-2.9831	0	1	1	no
BICD1	chr12:32260184-32531141	MSI2_KD_Total	MSI2_C_Total	OK	1.24165	1.35265	0.123531	0.119853	0.8659	0.994432	no	MSI2_KD_Poly	MSI2_C_Poly	OK	0.519389	0.513082	-0.0176246	-0.0150364	0.98305	0.998727	no
BICD2	chr9:95473644-95527083	MSI2_KD_Total	MSI2_C_Total	OK	15.9083	15.337	-0.0527557	-0.0961877	0.8908	0.996224	no	MSI2_KD_Poly	MSI2_C_Poly	OK	6.33047	5.49438	-0.204355	-0.31988	0.64525	0.902847	no
BID	chr22:18216905-18257431	MSI2_KD_Total	MSI2_C_Total	OK	19.8107	20.171	0.026005	0.0450819	0.9512	0.99825	no	MSI2_KD_Poly	MSI2_C_Poly	OK	61.6258	80.4891	0.385258	0.790018	0.26305	0.506956	no
BIK	chr22:43506753-43525718	MSI2_KD_Total	MSI2_C_Total	OK	0.430244	0.873057	1.02092	0.546237	0.42385	0.701284	no	MSI2_KD_Poly	MSI2_C_Poly	OK	0.770566	2.5196	1.7092	1.15365	0.1153	0.277177	no
BIN1	chr2:127805598-127864903	MSI2_KD_Total	MSI2_C_Total	OK	1.17623	1.10777	-0.0865151	-0.0701028	0.9309	0.998098	no	MSI2_KD_Poly	MSI2_C_Poly	OK	3.42187	5.22087	0.609505	0.713125	0.33155	0.595556	no
BIN2	chr12:51674821-51718464	MSI2_KD_Total	MSI2_C_Total	OK	0.732898	0.569869	-0.362982	-0.270791	0.7113	0.943042	no	MSI2_KD_Poly	MSI2_C_Poly	OK	1.00802	0.951983	-0.0825094	-0.0722701	0.91985	0.997704	no
BIN3	chr8:22462144-22526661	MSI2_KD_Total	MSI2_C_Total	OK	10.6155	10.1321	-0.0672423	-0.0484629	0.9422	0.99825	no	MSI2_KD_Poly	MSI2_C_Poly	OK	25.1995	25.1208	-0.00451316	-0.00430863	0.9949	0.999155	no
BIN3-IT1	chr8:22462144-22526661	MSI2_KD_Total	MSI2_C_Total	NOTEST	0.122403	0.368209	1.58889	0	1	1	no	MSI2_KD_Poly	MSI2_C_Poly	NOTEST	0.0279796	0.0428463	0.614794	0	1	1	no
BIRC2	chr11:102217912-102249401	MSI2_KD_Total	MSI2_C_Total	OK	21.4473	22.6432	0.0782841	0.142691	0.83995	0.990122	no	MSI2_KD_Poly	MSI2_C_Poly	OK	7.77988	4.67631	-0.734376	-1.01295	0.15455	0.345966	no
BIRC3	chr11:102188180-102210135	MSI2_KD_Total	MSI2_C_Total	NOTEST	0.340181	0.427374	0.329197	0	1	1	no	MSI2_KD_Poly	MSI2_C_Poly	NOTEST	0.0918772	0.0811066	-0.179888	0	1	1	no
BIRC5	chr17:76210276-76221716	MSI2_KD_Total	MSI2_C_Total	OK	46.1966	48.3232	0.0649283	0.126881	0.8564	0.993167	no	MSI2_KD_Poly	MSI2_C_Poly	OK	183.37	254.44	0.472573	1.00657	0.15265	0.342782	no
BIRC6	chr2:32582095-32843965	MSI2_KD_Total	MSI2_C_Total	OK	21.6196	21.5073	-0.00751106	-0.0156604	0.9808	0.998727	no	MSI2_KD_Poly	MSI2_C_Poly	OK	3.07016	1.7645	-0.799055	-1.33905	0.0594	0.164273	no
BIRC6-AS2	chr2:32582095-32843965	MSI2_KD_Total	MSI2_C_Total	OK	0.420829	0.845373	1.00635	0.0560406	0.5591	0.836036	no	MSI2_KD_Poly	MSI2_C_Poly	NOTEST	0.0462977	0.111318	1.26567	0	1	1	no
BIRC7	chr20:61867234-61871859	MSI2_KD_Total	MSI2_C_Total	NOTEST	0	0	0	0	1	1	no	MSI2_KD_Poly	MSI2_C_Poly	NOTEST	0	0.048087	inf	0	1	1	no
BIRC8	chr19:53792853-53794875	MSI2_KD_Total	MSI2_C_Total	NOTEST	0.0241141	0.0199726	-0.271859	0	1	1	no	MSI2_KD_Poly	MSI2_C_Poly	NOTEST	0.0130774	0.0114132	-0.196374	0	1	1	no
BISPR	chr19:17516494-17536148	MSI2_KD_Total	MSI2_C_Total	OK	8.89356	7.789	-0.191323	-0.215614	0.76865	0.968581	no	MSI2_KD_Poly	MSI2_C_Poly	OK	20.72	20.8579	0.00956918	0.0102821	0.9878	0.998925	no
BIVM	chr13:103436630-103528351	MSI2_KD_Total	MSI2_C_Total	OK	13.2977	11.8324	-0.168432	-0.198938	0.7847	0.97447	no	MSI2_KD_Poly	MSI2_C_Poly	OK	6.39848	3.71174	-0.785633	-0.949676	0.19465	0.410004	no
BIVM-ERCC5	chr13:103436630-103528351	MSI2_KD_Total	MSI2_C_Total	OK	4.74528	5.29622	0.158468	0.147419	0.8336	0.989097	no	MSI2_KD_Poly	MSI2_C_Poly	OK	1.69587	1.32552	-0.355465	-0.289563	0.68395	0.928182	no
BLACAT1	chr1:205404013-205425214	MSI2_KD_Total	MSI2_C_Total	OK	1.82169	1.70287	-0.097303	-0.0971681	0.88605	0.996153	no	MSI2_KD_Poly	MSI2_C_Poly	OK	3.17809	3.2915	0.0505858	0.0611174	0.9271	0.997896	no
BLACE	chr7:155149682-155160628	MSI2_KD_Total	MSI2_C_Total	NOTEST	0	0	0	0	1	1	no	MSI2_KD_Poly	MSI2_C_Poly	NOTEST	0	0	0	0	1	1	no
BLCAP	chr20:36145818-36156333	MSI2_KD_Total	MSI2_C_Total	OK	17.0184	15.6796	-0.1182	-0.176882	0.80815	0.982695	no	MSI2_KD_Poly	MSI2_C_Poly	OK	73.4943	84.7816	0.206118	0.392517	0.57255	0.847366	no
BLID	chr11:121959810-122073770	MSI2_KD_Total	MSI2_C_Total	NOTEST	0	0	0	0	1	1	no	MSI2_KD_Poly	MSI2_C_Poly	NOTEST	0	0	0	0	1	1	no
BLK	chr8:11351520-11422108	MSI2_KD_Total	MSI2_C_Total	NOTEST	0.0220949	0.016496	-0.421599	0	1	1	no	MSI2_KD_Poly	MSI2_C_Poly	NOTEST	0.0317721	0.0581971	0.873186	0	1	1	no
BLM	chr15:91260557-91358692	MSI2_KD_Total	MSI2_C_Total	OK	25.7857	26.7541	0.0531855	0.106391	0.8796	0.995877	no	MSI2_KD_Poly	MSI2_C_Poly	OK	4.03031	2.50174	-0.687955	-0.968355	0.17435	0.378437	no
BLMH	chr17:28575212-28619184	MSI2_KD_Total	MSI2_C_Total	OK	48.2706	49.6109	0.0395124	0.0788998	0.91635	0.997704	no	MSI2_KD_Poly	MSI2_C_Poly	OK	26.4814	32.1595	0.280264	0.538648	0.43575	0.714054	no
BLNK	chr10:97951454-98031333	MSI2_KD_Total	MSI2_C_Total	NOTEST	0	0	0	0	1	1	no	MSI2_KD_Poly	MSI2_C_Poly	NOTEST	0	0	0	0	1	1	no
BLOC1S1	chr12:56109817-56118526	MSI2_KD_Total	MSI2_C_Total	OK	25.2198	25.1254	-0.00540839	-0.00658681	0.99145	0.999125	no	MSI2_KD_Poly	MSI2_C_Poly	OK	126.907	194.182	0.613638	1.12133	0.1151	0.27679	no
BLOC1S1-RDH5	chr12:56109817-56118526	MSI2_KD_Total	MSI2_C_Total	OK	0.950746	0.620261	-0.616185	-0.193092	0.80565	0.981716	no	MSI2_KD_Poly	MSI2_C_Poly	OK	3.3135	4.55229	0.458238	0.17962	0.73785	0.956306	no
BLOC1S2	chr10:102033034-102046469	MSI2_KD_Total	MSI2_C_Total	OK	11.3649	11.8545	0.0608473	0.0981	0.89155	0.996224	no	MSI2_KD_Poly	MSI2_C_Poly	OK	9.02209	9.48115	0.0716008	0.109927	0.87415	0.995438	no
BLOC1S3	chr19:45682002-45685058	MSI2_KD_Total	MSI2_C_Total	OK	7.79046	7.17197	-0.119339	-0.155412	0.8176	0.985831	no	MSI2_KD_Poly	MSI2_C_Poly	OK	32.0498	33.0253	0.0432544	0.0783633	0.91165	0.997704	no
BLOC1S4	chr4:6717841-6719387	MSI2_KD_Total	MSI2_C_Total	OK	7.69509	7.88726	0.0355862	0.0399181	0.9567	0.99825	no	MSI2_KD_Poly	MSI2_C_Poly	OK	24.5943	38.4046	0.642952	1.07071	0.1293	0.302401	no
BLOC1S5	chr6:7727010-8102828	MSI2_KD_Total	MSI2_C_Total	OK	22.4621	25.2666	0.169739	0.140513	0.84065	0.990264	no	MSI2_KD_Poly	MSI2_C_Poly	OK	25.9842	22.7075	-0.194468	-0.146261	0.826	0.987205	no
BLOC1S5-TXNDC5	chr6:7727010-8102828	MSI2_KD_Total	MSI2_C_Total	OK	4.50884	0.533063	-3.08038	-0.606055	0.3791	0.651718	no	MSI2_KD_Poly	MSI2_C_Poly	OK	1.24472	2.10988	0.761337	0.170857	0.80575	0.981792	no
BLOC1S6	chr15:45879416-45901909	MSI2_KD_Total	MSI2_C_Total	OK	45.8099	48.4413	0.0805794	0.168044	0.81405	0.984497	no	MSI2_KD_Poly	MSI2_C_Poly	OK	28.3088	19.4577	-0.540904	-1.0482	0.13515	0.312744	no
BLVRA	chr7:43798271-43846941	MSI2_KD_Total	MSI2_C_Total	OK	66.4655	72.6184	0.127729	0.231302	0.737	0.955964	no	MSI2_KD_Poly	MSI2_C_Poly	OK	122.938	142.985	0.217935	0.416313	0.5503	0.828071	no
BLVRB	chr19:40953690-40971725	MSI2_KD_Total	MSI2_C_Total	OK	101.027	105.101	0.05703	0.106048	0.88035	0.995877	no	MSI2_KD_Poly	MSI2_C_Poly	OK	418.766	619.047	0.563904	1.19645	0.09395	0.236405	no
BLZF1	chr1:169075946-169429907	MSI2_KD_Total	MSI2_C_Total	OK	17.4484	18.8824	0.11395	0.15957	0.81895	0.985924	no	MSI2_KD_Poly	MSI2_C_Poly	OK	3.46216	1.872	-0.887095	-0.707327	0.3084	0.566477	no
BMF	chr15:40380090-40401085	MSI2_KD_Total	MSI2_C_Total	OK	1.86819	1.77252	-0.0758425	-0.0863117	0.9084	0.997596	no	MSI2_KD_Poly	MSI2_C_Poly	OK	3.51882	3.63783	0.0479857	0.0681504	0.9245	0.997707	no
BMI1	chr10:22605311-22620414	MSI2_KD_Total	MSI2_C_Total	OK	43.3126	43.4934	0.0060079	0.0109924	0.9871	0.998892	no	MSI2_KD_Poly	MSI2_C_Poly	OK	23.0216	13.288	-0.792859	-0.873515	0.2102	0.433156	no
BMP1	chr8:22022652-22069840	MSI2_KD_Total	MSI2_C_Total	OK	4.35785	5.05622	0.214444	0.280322	0.7018	0.938257	no	MSI2_KD_Poly	MSI2_C_Poly	OK	8.5553	11.7363	0.456082	0.70631	0.32245	0.584595	no
BMP10	chr2:69092612-69098649	MSI2_KD_Total	MSI2_C_Total	OK	2.19372	1.71863	-0.352117	-0.257651	0.69485	0.934059	no	MSI2_KD_Poly	MSI2_C_Poly	NOTEST	0.440864	0.25602	-0.784079	0	1	1	no
BMP15	chrX:50653734-50659641	MSI2_KD_Total	MSI2_C_Total	NOTEST	0	0	0	0	1	1	no	MSI2_KD_Poly	MSI2_C_Poly	NOTEST	0	0	0	0	1	1	no
BMP2	chr20:6748744-6760910	MSI2_KD_Total	MSI2_C_Total	OK	0.927416	1.24017	0.419247	0.349196	0.5902	0.861906	no	MSI2_KD_Poly	MSI2_C_Poly	OK	0.68928	0.93128	0.434124	0.28691	0.6767	0.923665	no
BMP2K	chr4:79697531-79833341	MSI2_KD_Total	MSI2_C_Total	OK	48.4997	52.0779	0.102697	0.20209	0.7721	0.969773	no	MSI2_KD_Poly	MSI2_C_Poly	OK	18.3182	12.4837	-0.553234	-0.955793	0.17585	0.380763	no
BMP3	chr4:81952118-81978685	MSI2_KD_Total	MSI2_C_Total	NOTEST	0.00560295	0	#NAME?	0	1	1	no	MSI2_KD_Poly	MSI2_C_Poly	NOTEST	0	0	0	0	1	1	no
BMP4	chr14:54416454-54423554	MSI2_KD_Total	MSI2_C_Total	NOTEST	0.306846	0.241981	-0.342626	0	1	1	no	MSI2_KD_Poly	MSI2_C_Poly	NOTEST	0.432639	0.481606	0.15469	0	1	1	no
BMP5	chr6:55620237-55740375	MSI2_KD_Total	MSI2_C_Total	NOTEST	0	0	0	0	1	1	no	MSI2_KD_Poly	MSI2_C_Poly	NOTEST	0	0	0	0	1	1	no
BMP6	chr6:7727010-8102828	MSI2_KD_Total	MSI2_C_Total	NOTEST	0.116572	0.178988	0.618642	0	1	1	no	MSI2_KD_Poly	MSI2_C_Poly	NOTEST	0.0665055	0.0978816	0.557564	0	1	1	no
BMP7	chr20:55743808-55841707	MSI2_KD_Total	MSI2_C_Total	NOTEST	0	0.00791298	inf	0	1	1	no	MSI2_KD_Poly	MSI2_C_Poly	NOTEST	0.0339391	0.0206368	-0.71773	0	1	1	no
BMP7-AS1	chr20:55743808-55841707	MSI2_KD_Total	MSI2_C_Total	NOTEST	0	0	0	0	1	1	no	MSI2_KD_Poly	MSI2_C_Poly	NOTEST	0	0	0	0	1	1	no
BMP8A	chr1:39957317-40025370	MSI2_KD_Total	MSI2_C_Total	NOTEST	0.0759229	0.0970456	0.354128	0	1	1	no	MSI2_KD_Poly	MSI2_C_Poly	NOTEST	0.114895	0.0821141	-0.484613	0	1	1	no
BMP8B	chr1:40204516-40254533	MSI2_KD_Total	MSI2_C_Total	NOTEST	0.505822	0.430211	-0.233587	0	1	1	no	MSI2_KD_Poly	MSI2_C_Poly	NOTEST	0.356893	0.293164	-0.283782	0	1	1	no
BMPER	chr7:33944522-34195484	MSI2_KD_Total	MSI2_C_Total	NOTEST	0	0	0	0	1	1	no	MSI2_KD_Poly	MSI2_C_Poly	NOTEST	0	0	0	0	1	1	no
BMPR1A	chr10:88516395-88684945	MSI2_KD_Total	MSI2_C_Total	OK	2.9618	3.10201	0.0667265	0.0819331	0.90615	0.997516	no	MSI2_KD_Poly	MSI2_C_Poly	OK	1.47793	0.898982	-0.717217	-0.673942	0.3432	0.609345	no
BMPR1B	chr4:95679127-96079601	MSI2_KD_Total	MSI2_C_Total	NOTEST	0.0208177	0.017825	-0.223911	0	1	1	no	MSI2_KD_Poly	MSI2_C_Poly	NOTEST	0.0210404	0.0119018	-0.82198	0	1	1	no
BMPR1B-AS1	chr4:95664818-95678684	MSI2_KD_Total	MSI2_C_Total	NOTEST	0	0	0	0	1	1	no	MSI2_KD_Poly	MSI2_C_Poly	NOTEST	0	0	0	0	1	1	no
BMPR2	chr2:203241049-203432474	MSI2_KD_Total	MSI2_C_Total	OK	3.21717	3.40788	0.0830862	0.144093	0.83455	0.989097	no	MSI2_KD_Poly	MSI2_C_Poly	OK	0.864057	0.570009	-0.600142	-0.698794	0.3283	0.591525	no
BMS1	chr10:43277953-43330385	MSI2_KD_Total	MSI2_C_Total	OK	22.2867	21.1962	-0.0723761	-0.149823	0.8299	0.988347	no	MSI2_KD_Poly	MSI2_C_Poly	OK	3.1385	1.78424	-0.814766	-1.23237	0.08365	0.215642	no
BMS1P17	chr14:19880208-19925334	MSI2_KD_Total	MSI2_C_Total	NOTEST	0	0	0	0	1	1	no	MSI2_KD_Poly	MSI2_C_Poly	NOTEST	0	0	0	0	1	1	no
BMS1P18	chr22:16150528-16193009	MSI2_KD_Total	MSI2_C_Total	NOTEST	0.204807	0.196212	-0.0618572	0	1	1	no	MSI2_KD_Poly	MSI2_C_Poly	NOTEST	0.315636	0.317207	0.00716156	0	1	1	no
BMS1P20	chr22:22652462-22677324	MSI2_KD_Total	MSI2_C_Total	OK	9.07197	7.72374	-0.232117	-0.340252	0.63055	0.892482	no	MSI2_KD_Poly	MSI2_C_Poly	OK	9.54841	6.07991	-0.651211	-0.959954	0.16425	0.361899	no
BMS1P21	chr10:81664653-81691557	MSI2_KD_Total	MSI2_C_Total	OK	0.596776	0.456732	-0.385843	-0.171935	0.8286	0.987975	no	MSI2_KD_Poly	MSI2_C_Poly	NOTEST	0.106868	0.20386	0.931745	0	1	1	no
BMS1P4	chr10:75458908-75490272	MSI2_KD_Total	MSI2_C_Total	OK	7.35344	7.12823	-0.0448768	-0.0621702	0.9261	0.997862	no	MSI2_KD_Poly	MSI2_C_Poly	OK	2.01994	1.56727	-0.366056	-0.334541	0.62235	0.886395	no
BMS1P5	chr10:48927373-48980339	MSI2_KD_Total	MSI2_C_Total	NOTEST	0.18111	0.209055	0.207017	0	1	1	no	MSI2_KD_Poly	MSI2_C_Poly	NOTEST	0.0509923	0.0323346	-0.6572	0	1	1	no
BMS1P6	chr10:48185838-48203780	MSI2_KD_Total	MSI2_C_Total	NOTEST	0.126722	0.180387	0.509429	0	1	1	no	MSI2_KD_Poly	MSI2_C_Poly	NOTEST	0.0397175	0.0149225	-1.41229	0	1	1	no
BMX	chrX:15518899-15574652	MSI2_KD_Total	MSI2_C_Total	OK	5.57011	6.56683	0.23749	0.326306	0.65535	0.909864	no	MSI2_KD_Poly	MSI2_C_Poly	OK	6.71014	8.52034	0.344568	0.516281	0.4536	0.732907	no
BNC1	chr15:83924654-83953468	MSI2_KD_Total	MSI2_C_Total	NOTEST	0	0	0	0	1	1	no	MSI2_KD_Poly	MSI2_C_Poly	NOTEST	0	0	0	0	1	1	no
BNC2	chr9:16409500-16870786	MSI2_KD_Total	MSI2_C_Total	NOTEST	0.00144191	0.00242108	0.747674	0	1	1	no	MSI2_KD_Poly	MSI2_C_Poly	NOTEST	0	0	0	0	1	1	no
BNIP1	chr5:172571444-172591390	MSI2_KD_Total	MSI2_C_Total	OK	11.4794	11.9161	0.0538659	0.0703215	0.91695	0.997704	no	MSI2_KD_Poly	MSI2_C_Poly	OK	25.6345	33.9922	0.407118	0.690595	0.32235	0.584468	no
BNIP2	chr15:59955061-59981642	MSI2_KD_Total	MSI2_C_Total	OK	39.1119	35.5787	-0.136595	-0.265126	0.7022	0.938506	no	MSI2_KD_Poly	MSI2_C_Poly	OK	19.4143	10.6147	-0.871059	-1.47477	0.03265	0.101111	no
BNIP3	chr10:133781186-133795517	MSI2_KD_Total	MSI2_C_Total	OK	43.9746	54.2719	0.303535	0.5664	0.4209	0.697983	no	MSI2_KD_Poly	MSI2_C_Poly	OK	73.3546	83.8713	0.19329	0.386086	0.5917	0.863307	no
BNIP3L	chr8:26240522-26270644	MSI2_KD_Total	MSI2_C_Total	OK	76.7265	85.8252	0.161676	0.344732	0.6235	0.887192	no	MSI2_KD_Poly	MSI2_C_Poly	OK	66.4372	53.3826	-0.315624	-0.662536	0.3383	0.603632	no
BNIPL	chr1:151009028-151020076	MSI2_KD_Total	MSI2_C_Total	OK	0.590905	0.664205	0.168704	0.124189	0.8682	0.994698	no	MSI2_KD_Poly	MSI2_C_Poly	NOTEST	0.336256	0.391231	0.218462	0	1	1	no
BOC	chr3:112930311-113160361	MSI2_KD_Total	MSI2_C_Total	NOTEST	0.00527696	0.01526	1.53198	0	1	1	no	MSI2_KD_Poly	MSI2_C_Poly	NOTEST	0.00460505	0.0162392	1.81819	0	1	1	no
BOD1	chr5:173034147-173043666	MSI2_KD_Total	MSI2_C_Total	OK	7.5723	7.32862	-0.0471916	-0.0612359	0.93065	0.998098	no	MSI2_KD_Poly	MSI2_C_Poly	OK	10.8017	11.3339	0.0693785	0.102288	0.8844	0.996053	no
BOD1L1	chr4:13570365-13629328	MSI2_KD_Total	MSI2_C_Total	OK	7.32513	8.13934	0.152058	0.301995	0.66835	0.918423	no	MSI2_KD_Poly	MSI2_C_Poly	OK	0.910667	0.424788	-1.10018	-1.37161	0.0603	0.166285	no
BOD1L2	chr18:54814292-54817639	MSI2_KD_Total	MSI2_C_Total	NOTEST	0	0	0	0	1	1	no	MSI2_KD_Poly	MSI2_C_Poly	NOTEST	0	0	0	0	1	1	no
BOK	chr2:242483800-242513553	MSI2_KD_Total	MSI2_C_Total	OK	1.80987	1.90711	0.0755068	0.0725927	0.9182	0.997704	no	MSI2_KD_Poly	MSI2_C_Poly	OK	8.88964	13.887	0.643535	0.990844	0.16085	0.356194	no
BOK-AS1	chr2:242483800-242513553	MSI2_KD_Total	MSI2_C_Total	NOTEST	0.188584	0.0703399	-1.42279	0	1	1	no	MSI2_KD_Poly	MSI2_C_Poly	NOTEST	0.13147	0.16026	0.285681	0	1	1	no
BOLA1	chr1:149871154-149872348	MSI2_KD_Total	MSI2_C_Total	NOTEST	0	0	0	0	1	1	no	MSI2_KD_Poly	MSI2_C_Poly	NOTEST	0	0	0	0	1	1	no
BOLA2	chr16:30204255-30218248	MSI2_KD_Total	MSI2_C_Total	NOTEST	0	0	0	0	1	1	no	MSI2_KD_Poly	MSI2_C_Poly	NOTEST	0	0	0	0	1	1	no
BOLA3	chr2:74362527-74375039	MSI2_KD_Total	MSI2_C_Total	OK	73.644	70.5883	-0.0611388	-0.0916593	0.89705	0.996791	no	MSI2_KD_Poly	MSI2_C_Poly	OK	144.148	158.494	0.136879	0.248626	0.7308	0.95279	no
BOLA3-AS1	chr2:74375107-74379516	MSI2_KD_Total	MSI2_C_Total	OK	9.31727	8.51411	-0.130053	-0.105248	0.84325	0.990788	no	MSI2_KD_Poly	MSI2_C_Poly	OK	20.3693	24.7894	0.28333	0.269184	0.66415	0.916065	no
BOLL	chr2:198591602-198651036	MSI2_KD_Total	MSI2_C_Total	NOTEST	0.14814	0.120065	-0.30314	0	1	1	no	MSI2_KD_Poly	MSI2_C_Poly	NOTEST	0.0742987	0.0752629	0.0186021	0	1	1	no
BOP1	chr8:145486001-145515120	MSI2_KD_Total	MSI2_C_Total	OK	4.14237	3.49217	-0.246333	-0.249875	0.7182	0.94635	no	MSI2_KD_Poly	MSI2_C_Poly	OK	6.53646	9.2156	0.495568	0.673947	0.3403	0.606026	no
BORA	chr13:73282494-73590591	MSI2_KD_Total	MSI2_C_Total	OK	12.8887	12.6651	-0.0252436	-0.0161646	0.98365	0.998727	no	MSI2_KD_Poly	MSI2_C_Poly	OK	6.22733	5.08175	-0.293287	-0.235995	0.77105	0.96945	no
BPESC1	chr3:138823026-138844005	MSI2_KD_Total	MSI2_C_Total	NOTEST	0	0	0	0	1	1	no	MSI2_KD_Poly	MSI2_C_Poly	NOTEST	0	0	0	0	1	1	no
BPGM	chr7:134331530-134364567	MSI2_KD_Total	MSI2_C_Total	OK	17.0514	16.1144	-0.0815436	-0.130853	0.85205	0.992362	no	MSI2_KD_Poly	MSI2_C_Poly	OK	21.4452	15.3871	-0.478933	-0.799421	0.26475	0.509229	no
BPHL	chr6:3118609-3153432	MSI2_KD_Total	MSI2_C_Total	OK	5.81837	5.31422	-0.130758	-0.141399	0.8471	0.991544	no	MSI2_KD_Poly	MSI2_C_Poly	OK	9.55515	9.85359	0.0443704	0.0594941	0.9362	0.99825	no
BPI	chr20:36932551-36965905	MSI2_KD_Total	MSI2_C_Total	NOTEST	0	0	0	0	1	1	no	MSI2_KD_Poly	MSI2_C_Poly	NOTEST	0	0	0	0	1	1	no
BPIFA1	chr20:31823801-31831115	MSI2_KD_Total	MSI2_C_Total	NOTEST	0	0	0	0	1	1	no	MSI2_KD_Poly	MSI2_C_Poly	NOTEST	0	0	0	0	1	1	no
BPIFA2	chr20:31755959-31769223	MSI2_KD_Total	MSI2_C_Total	NOTEST	0	0	0	0	1	1	no	MSI2_KD_Poly	MSI2_C_Poly	NOTEST	0	0	0	0	1	1	no
BPIFA3	chr20:31805115-31815612	MSI2_KD_Total	MSI2_C_Total	NOTEST	0	0	0	0	1	1	no	MSI2_KD_Poly	MSI2_C_Poly	NOTEST	0	0	0	0	1	1	no
BPIFA4P	chr20:31781410-31798268	MSI2_KD_Total	MSI2_C_Total	NOTEST	0	0	0	0	1	1	no	MSI2_KD_Poly	MSI2_C_Poly	NOTEST	0	0	0	0	1	1	no
BPIFB1	chr20:31870940-31897684	MSI2_KD_Total	MSI2_C_Total	NOTEST	0	0	0	0	1	1	no	MSI2_KD_Poly	MSI2_C_Poly	NOTEST	0	0	0	0	1	1	no
BPIFB2	chr20:31595383-31611515	MSI2_KD_Total	MSI2_C_Total	NOTEST	0	0	0	0	1	1	no	MSI2_KD_Poly	MSI2_C_Poly	NOTEST	0	0	0	0	1	1	no
BPIFB3	chr20:31643136-31661443	MSI2_KD_Total	MSI2_C_Total	NOTEST	0	0	0	0	1	1	no	MSI2_KD_Poly	MSI2_C_Poly	NOTEST	0.0664951	0.0954757	0.521885	0	1	1	no
BPIFB4	chr20:31669317-31699557	MSI2_KD_Total	MSI2_C_Total	NOTEST	0	0	0	0	1	1	no	MSI2_KD_Poly	MSI2_C_Poly	NOTEST	0	0	0	0	1	1	no
BPIFB6	chr20:31619453-31631853	MSI2_KD_Total	MSI2_C_Total	NOTEST	0	0	0	0	1	1	no	MSI2_KD_Poly	MSI2_C_Poly	NOTEST	0	0	0	0	1	1	no
BPIFC	chr22:32809833-32853373	MSI2_KD_Total	MSI2_C_Total	NOTEST	0.0123953	0	#NAME?	0	1	1	no	MSI2_KD_Poly	MSI2_C_Poly	NOTEST	0	0	0	0	1	1	no
BPNT1	chr1:220046618-220321383	MSI2_KD_Total	MSI2_C_Total	OK	22.6119	23.5969	0.0615131	0.0280308	0.97435	0.998635	no	MSI2_KD_Poly	MSI2_C_Poly	OK	21.153	24.8036	0.229693	0.234683	0.74545	0.95899	no
BPTF	chr17:65821779-65980494	MSI2_KD_Total	MSI2_C_Total	OK	11.1457	11.8311	0.086094	0.178323	0.80375	0.980869	no	MSI2_KD_Poly	MSI2_C_Poly	OK	1.90262	1.05794	-0.846722	-1.30482	0.0643	0.175002	no
BPY2B	chrY:26764150-26785352	MSI2_KD_Total	MSI2_C_Total	NOTEST	0	0	0	0	1	1	no	MSI2_KD_Poly	MSI2_C_Poly	NOTEST	0	0	0	0	1	1	no
BPY2C	chrY:27177049-27198251	MSI2_KD_Total	MSI2_C_Total	NOTEST	0	0	0	0	1	1	no	MSI2_KD_Poly	MSI2_C_Poly	NOTEST	0	0	0	0	1	1	no
BRAF	chr7:140433812-140624564	MSI2_KD_Total	MSI2_C_Total	OK	11.6995	11.7571	0.00708325	0.012238	0.9865	0.998892	no	MSI2_KD_Poly	MSI2_C_Poly	OK	7.34178	5.87068	-0.322603	-0.49124	0.49545	0.775685	no
BRAP	chr12:112079949-112123800	MSI2_KD_Total	MSI2_C_Total	OK	20.9719	20.5224	-0.0312582	-0.0603261	0.93305	0.998131	no	MSI2_KD_Poly	MSI2_C_Poly	OK	8.38051	6.09586	-0.459208	-0.740686	0.2981	0.553236	no
BRAT1	chr7:2577443-2595392	MSI2_KD_Total	MSI2_C_Total	OK	10.5883	10.2912	-0.0410629	-0.0614043	0.92745	0.997955	no	MSI2_KD_Poly	MSI2_C_Poly	OK	12.9777	16.669	0.361138	0.567184	0.4276	0.705429	no
BRCA1	chr17:41196311-41277500	MSI2_KD_Total	MSI2_C_Total	OK	30.8087	30.5808	-0.0107111	-0.021201	0.97685	0.998727	no	MSI2_KD_Poly	MSI2_C_Poly	OK	7.8559	5.86357	-0.421996	-0.6791	0.33175	0.59582	no
BRCA2	chr13:32889616-32973809	MSI2_KD_Total	MSI2_C_Total	OK	4.61612	4.50758	-0.0343276	-0.0639994	0.9299	0.998098	no	MSI2_KD_Poly	MSI2_C_Poly	OK	0.665094	0.30084	-1.14456	-1.25385	0.07635	0.200728	no
BRCAT107	chr5:44495245-44510384	MSI2_KD_Total	MSI2_C_Total	NOTEST	0	0	0	0	1	1	no	MSI2_KD_Poly	MSI2_C_Poly	NOTEST	0	0	0	0	1	1	no
BRCAT54	chr5:44744429-44808895	MSI2_KD_Total	MSI2_C_Total	OK	0.700973	0.766248	0.128452	0.0900388	0.89895	0.996989	no	MSI2_KD_Poly	MSI2_C_Poly	NOTEST	0.221089	0.227808	0.0431913	0	1	1	no
BRCC3	chrX:154299694-154351349	MSI2_KD_Total	MSI2_C_Total	OK	1.02671	0.960462	-0.0962221	-0.0859853	0.91275	0.997704	no	MSI2_KD_Poly	MSI2_C_Poly	NOTEST	0.310009	0.262301	-0.24109	0	1	1	no
BRD1	chr22:50166925-50221196	MSI2_KD_Total	MSI2_C_Total	OK	7.61016	7.97926	0.0683285	0.107677	0.8829	0.996053	no	MSI2_KD_Poly	MSI2_C_Poly	OK	4.04015	3.81388	-0.083149	-0.111947	0.87415	0.995438	no
BRD2	chr6_ssto_hap7:4367204-4430060	MSI2_KD_Total	MSI2_C_Total	OK	18.0575	19.0448	0.0768016	0.14293	0.84215	0.990568	no	MSI2_KD_Poly	MSI2_C_Poly	OK	16.8286	17.3813	0.0466218	0.0884163	0.90105	0.997038	no
BRD3	chr9:136890560-136933141	MSI2_KD_Total	MSI2_C_Total	OK	14.1234	14.2329	0.0111451	0.0195386	0.97835	0.998727	no	MSI2_KD_Poly	MSI2_C_Poly	OK	5.68899	5.38015	-0.0805269	-0.0826638	0.9009	0.997038	no
BRD4	chr19:15348300-15391262	MSI2_KD_Total	MSI2_C_Total	OK	26.4835	24.8923	-0.0893929	-0.180978	0.79735	0.978525	no	MSI2_KD_Poly	MSI2_C_Poly	OK	17.8034	14.5687	-0.289274	-0.561439	0.4201	0.697189	no
BRD7	chr16:50352928-50402845	MSI2_KD_Total	MSI2_C_Total	OK	24.3087	24.3378	0.0017222	0.0032616	0.99635	0.999237	no	MSI2_KD_Poly	MSI2_C_Poly	OK	15.32	10.9094	-0.489843	-0.888469	0.20615	0.426993	no
BRD7P3	chr6:118781934-119031238	MSI2_KD_Total	MSI2_C_Total	NOTEST	0.071539	0.100316	0.48775	0	1	1	no	MSI2_KD_Poly	MSI2_C_Poly	NOTEST	0.012048	0.00607665	-0.987452	0	1	1	no
BRD8	chr5:137475458-137514358	MSI2_KD_Total	MSI2_C_Total	OK	34.058	36.8924	0.115329	0.231966	0.7439	0.95827	no	MSI2_KD_Poly	MSI2_C_Poly	OK	12.9153	10.6947	-0.272179	-0.490143	0.4908	0.771292	no
BRD9	chr5:863849-892939	MSI2_KD_Total	MSI2_C_Total	OK	16.5914	16.0051	-0.0518978	-0.0915058	0.90255	0.997038	no	MSI2_KD_Poly	MSI2_C_Poly	OK	16.1363	13.9264	-0.212489	-0.377578	0.5956	0.866355	no
BRDT	chr1:92414927-92479985	MSI2_KD_Total	MSI2_C_Total	NOTEST	0	0	0	0	1	1	no	MSI2_KD_Poly	MSI2_C_Poly	NOTEST	0	0	0	0	1	1	no
BRDTP1	chrX:95592084-95592901	MSI2_KD_Total	MSI2_C_Total	NOTEST	0.104999	0.0755639	-0.47461	0	1	1	no	MSI2_KD_Poly	MSI2_C_Poly	NOTEST	0.0238696	0	#NAME?	0	1	1	no
BRE	chr2:28004230-28561767	MSI2_KD_Total	MSI2_C_Total	OK	15.3335	14.0255	-0.12863	-0.196642	0.7921	0.976896	no	MSI2_KD_Poly	MSI2_C_Poly	OK	26.5439	27.9439	0.0741501	0.131695	0.85375	0.992462	no
BRE-AS1	chr2:28004230-28561767	MSI2_KD_Total	MSI2_C_Total	NOTEST	0.164026	0.276376	0.752708	0	1	1	no	MSI2_KD_Poly	MSI2_C_Poly	NOTEST	0.385828	0.161659	-1.255	0	1	1	no
BREA2	chr8:144779284-144780583	MSI2_KD_Total	MSI2_C_Total	NOTEST	0	0	0	0	1	1	no	MSI2_KD_Poly	MSI2_C_Poly	NOTEST	0	0	0	0	1	1	no
BRF1	chr14:105675622-105864484	MSI2_KD_Total	MSI2_C_Total	OK	5.46022	5.18744	-0.073935	-0.0919378	0.89495	0.996494	no	MSI2_KD_Poly	MSI2_C_Poly	OK	4.89891	6.71356	0.454616	0.458401	0.49845	0.778698	no
BRF2	chr8:37654400-37707431	MSI2_KD_Total	MSI2_C_Total	OK	9.22937	9.38939	0.0247993	0.0323656	0.9628	0.998301	no	MSI2_KD_Poly	MSI2_C_Poly	OK	17.4132	27.8281	0.676363	1.03291	0.13405	0.310778	no
BRI3	chr7:97910978-98030427	MSI2_KD_Total	MSI2_C_Total	OK	9.47724	9.62967	0.0230199	0.0110148	0.97455	0.998635	no	MSI2_KD_Poly	MSI2_C_Poly	OK	30.1603	53.2211	0.819347	0.950107	0.239	0.474595	no
BRI3BP	chr12:125478193-125511969	MSI2_KD_Total	MSI2_C_Total	OK	13.2039	12.4334	-0.0867373	-0.0665761	0.926	0.997862	no	MSI2_KD_Poly	MSI2_C_Poly	OK	18.7357	18.5577	-0.0137706	-0.0124774	0.98445	0.998727	no
BRICD5	chr16:2255177-2261069	MSI2_KD_Total	MSI2_C_Total	OK	1.15122	0.976385	-0.23764	-0.0647455	0.91	0.997596	no	MSI2_KD_Poly	MSI2_C_Poly	OK	1.1882	1.28058	0.108015	0.0171104	0.95485	0.99825	no
BRINP1	chr9:121928907-122131739	MSI2_KD_Total	MSI2_C_Total	NOTEST	0	0	0	0	1	1	no	MSI2_KD_Poly	MSI2_C_Poly	NOTEST	0	0	0	0	1	1	no
BRINP2	chr1:177140523-177251558	MSI2_KD_Total	MSI2_C_Total	NOTEST	0	0.00777257	inf	0	1	1	no	MSI2_KD_Poly	MSI2_C_Poly	NOTEST	0	0.00661206	inf	0	1	1	no
BRINP3	chr1:190066796-190446759	MSI2_KD_Total	MSI2_C_Total	OK	10.9253	10.3832	-0.0734259	-0.115068	0.86745	0.994524	no	MSI2_KD_Poly	MSI2_C_Poly	OK	8.08046	6.4202	-0.331818	-0.482088	0.50205	0.78229	no
BRIP1	chr17:59756546-59940920	MSI2_KD_Total	MSI2_C_Total	OK	6.87955	6.95593	0.0159281	0.0294682	0.96535	0.998522	no	MSI2_KD_Poly	MSI2_C_Poly	OK	1.39713	0.827669	-0.755337	-0.91485	0.2018	0.420669	no
BRIX1	chr5:34915819-34925787	MSI2_KD_Total	MSI2_C_Total	OK	119.607	121.88	0.0271559	0.0558639	0.93725	0.99825	no	MSI2_KD_Poly	MSI2_C_Poly	OK	61.2291	36.8983	-0.730665	-1.36535	0.0497	0.14223	no
BRK1	chr3:10157332-10168874	MSI2_KD_Total	MSI2_C_Total	OK	167.709	162.575	-0.0448534	-0.0922825	0.89875	0.996989	no	MSI2_KD_Poly	MSI2_C_Poly	OK	399.327	521.385	0.384776	0.819092	0.2394	0.475124	no
BRMS1	chr11:66104803-66112582	MSI2_KD_Total	MSI2_C_Total	OK	19.2663	17.8462	-0.110468	-0.160763	0.81665	0.985264	no	MSI2_KD_Poly	MSI2_C_Poly	OK	77.3264	104.699	0.437217	0.862605	0.2157	0.441408	no
BRMS1L	chr14:36295596-36341169	MSI2_KD_Total	MSI2_C_Total	OK	2.429	2.33246	-0.0585059	-0.0607224	0.93105	0.998098	no	MSI2_KD_Poly	MSI2_C_Poly	OK	1.32569	0.477808	-1.47224	-1.16884	0.1241	0.293053	no
BROX	chr1:222885894-222908538	MSI2_KD_Total	MSI2_C_Total	OK	40.3459	40.0314	-0.0112881	-0.0181873	0.97315	0.998635	no	MSI2_KD_Poly	MSI2_C_Poly	OK	18.7362	16.8315	-0.15467	-0.148382	0.8363	0.989158	no
BRPF1	chr3:9773433-9789699	MSI2_KD_Total	MSI2_C_Total	OK	10.5173	9.85023	-0.0945295	-0.171154	0.80605	0.981883	no	MSI2_KD_Poly	MSI2_C_Poly	OK	6.84555	7.83498	0.194762	0.339244	0.6328	0.894291	no
BRPF3	chr6:36164549-36200567	MSI2_KD_Total	MSI2_C_Total	OK	9.67494	9.0039	-0.103701	-0.187519	0.79195	0.976896	no	MSI2_KD_Poly	MSI2_C_Poly	OK	8.30721	7.13335	-0.219786	-0.390342	0.57965	0.853015	no
BRS3	chrX:135570124-135574598	MSI2_KD_Total	MSI2_C_Total	NOTEST	0	0.03472	inf	0	1	1	no	MSI2_KD_Poly	MSI2_C_Poly	NOTEST	0.0291188	0	#NAME?	0	1	1	no
BRSK1	chr19:55795533-55823903	MSI2_KD_Total	MSI2_C_Total	OK	2.43932	2.81553	0.206925	0.228368	0.7393	0.956726	no	MSI2_KD_Poly	MSI2_C_Poly	OK	4.95931	8.06656	0.701815	1.05951	0.14705	0.33326	no
BRSK2	chr11:1411128-1483919	MSI2_KD_Total	MSI2_C_Total	NOTEST	0.171883	0.205798	0.259803	0	1	1	no	MSI2_KD_Poly	MSI2_C_Poly	NOTEST	0.297741	0.481812	0.694413	0	1	1	no
BRWD1	chr21:40557403-40685712	MSI2_KD_Total	MSI2_C_Total	OK	46.7907	49.0295	0.0674284	0.0757755	0.91155	0.997704	no	MSI2_KD_Poly	MSI2_C_Poly	OK	49.6519	48.8169	-0.0244678	-0.0368544	0.9609	0.99825	no
BRWD1-AS1	chr21:40687632-40695144	MSI2_KD_Total	MSI2_C_Total	NOTEST	0.198466	0.144845	-0.454377	0	1	1	no	MSI2_KD_Poly	MSI2_C_Poly	NOTEST	0.121831	0.126079	0.0494547	0	1	1	no
BRWD1-IT2	chr21:40685832-40686841	MSI2_KD_Total	MSI2_C_Total	OK	0.874323	1.09265	0.321597	0.18721	0.8046	0.981247	no	MSI2_KD_Poly	MSI2_C_Poly	OK	2.47793	3.01721	0.284076	0.236871	0.7159	0.945342	no
BRWD3	chrX:79924986-80065233	MSI2_KD_Total	MSI2_C_Total	OK	7.59336	8.54657	0.170607	0.330196	0.6316	0.893354	no	MSI2_KD_Poly	MSI2_C_Poly	OK	2.15877	1.19017	-0.859034	-1.2847	0.07175	0.191205	no
BSCL2	chr11:62457733-62494857	MSI2_KD_Total	MSI2_C_Total	OK	0.882742	0.549848	-0.682959	-0.0885225	0.57665	0.850777	no	MSI2_KD_Poly	MSI2_C_Poly	OK	64.5879	98.5833	0.610079	0.812768	0.25685	0.498274	no
BSDC1	chr1:32830233-32860062	MSI2_KD_Total	MSI2_C_Total	OK	29.7889	30.7046	0.0436797	0.0854259	0.9053	0.997483	no	MSI2_KD_Poly	MSI2_C_Poly	OK	31.9532	34.5498	0.112717	0.222416	0.7517	0.961729	no
BSG	chr19:571276-583493	MSI2_KD_Total	MSI2_C_Total	OK	224.189	211.356	-0.0850411	-0.183157	0.7925	0.976973	no	MSI2_KD_Poly	MSI2_C_Poly	OK	546.374	703.992	0.365671	0.793738	0.252	0.492088	no
BSN	chr3:49591921-49708982	MSI2_KD_Total	MSI2_C_Total	OK	0.977141	0.899541	-0.119377	-0.156165	0.81735	0.985698	no	MSI2_KD_Poly	MSI2_C_Poly	OK	0.623872	0.6469	0.0522929	0.0642357	0.92675	0.997871	no
BSN-AS2	chr3:49586738-49591799	MSI2_KD_Total	MSI2_C_Total	NOTEST	0.103006	0.115311	0.162793	0	1	1	no	MSI2_KD_Poly	MSI2_C_Poly	NOTEST	0.134701	0.119178	-0.176647	0	1	1	no
BSND	chr1:55464616-55474465	MSI2_KD_Total	MSI2_C_Total	NOTEST	0	0.0293506	inf	0	1	1	no	MSI2_KD_Poly	MSI2_C_Poly	NOTEST	0.0185248	0.0518626	1.48524	0	1	1	no
BSPH1	chr19:48471302-48495427	MSI2_KD_Total	MSI2_C_Total	NOTEST	0	0	0	0	1	1	no	MSI2_KD_Poly	MSI2_C_Poly	NOTEST	0	0	0	0	1	1	no
BSPRY	chr9:116111811-116133513	MSI2_KD_Total	MSI2_C_Total	OK	0.528422	0.563633	0.0930659	0.0672623	0.92575	0.997816	no	MSI2_KD_Poly	MSI2_C_Poly	OK	1.69813	2.4121	0.506341	0.472078	0.5015	0.781854	no
BST1	chr4:15704572-15733796	MSI2_KD_Total	MSI2_C_Total	NOTEST	0.0213621	0.0346376	0.697286	0	1	1	no	MSI2_KD_Poly	MSI2_C_Poly	NOTEST	0	0	0	0	1	1	no
BST2	chr19:17513747-17516457	MSI2_KD_Total	MSI2_C_Total	OK	64.6644	61.5369	-0.0715199	-0.124942	0.8581	0.993621	no	MSI2_KD_Poly	MSI2_C_Poly	OK	274.203	379.334	0.468221	0.955694	0.1762	0.38132	no
BSX	chr11:122848356-122852379	MSI2_KD_Total	MSI2_C_Total	NOTEST	0	0	0	0	1	1	no	MSI2_KD_Poly	MSI2_C_Poly	NOTEST	0	0	0	0	1	1	no
BTAF1	chr10:93683735-93790080	MSI2_KD_Total	MSI2_C_Total	OK	27.0886	25.8526	-0.0673771	-0.138953	0.84005	0.990122	no	MSI2_KD_Poly	MSI2_C_Poly	OK	6.43482	3.57426	-0.848256	-1.39277	0.04855	0.139445	no
BTBD1	chr15:83685180-83736167	MSI2_KD_Total	MSI2_C_Total	OK	72.729	71.6471	-0.0216233	-0.045469	0.94595	0.99825	no	MSI2_KD_Poly	MSI2_C_Poly	OK	43.0389	27.581	-0.641969	-1.26621	0.0652	0.176971	no
BTBD10	chr11:13409542-13484844	MSI2_KD_Total	MSI2_C_Total	OK	8.50757	7.70841	-0.142313	-0.214616	0.75945	0.965044	no	MSI2_KD_Poly	MSI2_C_Poly	OK	4.85064	3.12951	-0.632238	-0.786407	0.26525	0.509789	no
BTBD11	chr12:107712196-108053419	MSI2_KD_Total	MSI2_C_Total	NOTEST	0.0127639	0.0100115	-0.350417	0	1	1	no	MSI2_KD_Poly	MSI2_C_Poly	NOTEST	0	0.00570536	inf	0	1	1	no
BTBD16	chr10:124030820-124097676	MSI2_KD_Total	MSI2_C_Total	NOTEST	0.0273378	0.0209871	-0.381393	0	1	1	no	MSI2_KD_Poly	MSI2_C_Poly	NOTEST	0	0	0	0	1	1	no
BTBD17	chr17:72352554-72357958	MSI2_KD_Total	MSI2_C_Total	NOTEST	0	0	0	0	1	1	no	MSI2_KD_Poly	MSI2_C_Poly	NOTEST	0	0	0	0	1	1	no
BTBD18	chr11:57479994-57586652	MSI2_KD_Total	MSI2_C_Total	NOTEST	0.151354	0.220973	0.545946	0	1	1	no	MSI2_KD_Poly	MSI2_C_Poly	NOTEST	0.079429	0.0267635	-1.5694	0	1	1	no
BTBD19	chr1:45274153-45279801	MSI2_KD_Total	MSI2_C_Total	OK	0.891487	0.550926	-0.694356	-0.467459	0.49375	0.773984	no	MSI2_KD_Poly	MSI2_C_Poly	NOTEST	0.416041	0.269103	-0.628566	0	1	1	no
BTBD2	chr19:1985446-2015702	MSI2_KD_Total	MSI2_C_Total	OK	18.7813	18.2091	-0.044634	-0.0732175	0.91325	0.997704	no	MSI2_KD_Poly	MSI2_C_Poly	OK	66.8512	95.2798	0.511216	1.0578	0.13355	0.309903	no
BTBD3	chr20:11871370-11907243	MSI2_KD_Total	MSI2_C_Total	OK	7.68225	7.96215	0.0516278	0.0796146	0.91235	0.997704	no	MSI2_KD_Poly	MSI2_C_Poly	OK	4.71927	2.79536	-0.755531	-1.00906	0.16365	0.360892	no
BTBD6	chr14:105675622-105864484	MSI2_KD_Total	MSI2_C_Total	NOTEST	0.0660437	0.0919216	0.476982	0	1	1	no	MSI2_KD_Poly	MSI2_C_Poly	NOTEST	0.0140461	0.0533606	1.92561	0	1	1	no
BTBD7	chr14:93703895-93799438	MSI2_KD_Total	MSI2_C_Total	OK	6.30431	6.09956	-0.0476344	-0.0708621	0.9164	0.997704	no	MSI2_KD_Poly	MSI2_C_Poly	OK	3.18877	1.66948	-0.933603	-1.17479	0.10035	0.248889	no
BTBD8	chr1:92545861-92613401	MSI2_KD_Total	MSI2_C_Total	OK	0.939118	1.00219	0.0937778	0.066472	0.9253	0.997766	no	MSI2_KD_Poly	MSI2_C_Poly	NOTEST	0.24102	0.171157	-0.493834	0	1	1	no
BTBD9	chr6:38136226-38607924	MSI2_KD_Total	MSI2_C_Total	OK	0.420706	0.521864	0.310863	0.284619	0.6971	0.935363	no	MSI2_KD_Poly	MSI2_C_Poly	NOTEST	0.119019	0.202818	0.768994	0	1	1	no
BTC	chr4:75671447-75719882	MSI2_KD_Total	MSI2_C_Total	NOTEST	0	0	0	0	1	1	no	MSI2_KD_Poly	MSI2_C_Poly	NOTEST	0	0	0	0	1	1	no
BTD	chr3:15602210-15687328	MSI2_KD_Total	MSI2_C_Total	OK	5.04688	5.13658	0.0254164	0.0125932	0.98615	0.998871	no	MSI2_KD_Poly	MSI2_C_Poly	OK	11.4746	13.0567	0.186342	0.12646	0.85295	0.992368	no
BTF3	chr5:72794249-72801448	MSI2_KD_Total	MSI2_C_Total	OK	519.634	471.927	-0.138931	-0.293221	0.67365	0.921577	no	MSI2_KD_Poly	MSI2_C_Poly	OK	880.683	728.18	-0.274328	-0.574197	0.42865	0.706461	no
BTF3L4	chr1:52521856-52556388	MSI2_KD_Total	MSI2_C_Total	OK	19.843	19.7921	-0.00370182	-0.00712039	0.9919	0.999155	no	MSI2_KD_Poly	MSI2_C_Poly	OK	28.8415	24.2915	-0.247694	-0.49557	0.48605	0.766353	no
BTF3P11	chr13:77502584-77503224	MSI2_KD_Total	MSI2_C_Total	NOTEST	0	0	0	0	1	1	no	MSI2_KD_Poly	MSI2_C_Poly	NOTEST	0	0.106522	inf	0	1	1	no
BTG1	chr12:92378751-92539673	MSI2_KD_Total	MSI2_C_Total	OK	11.0357	12.3443	0.161674	0.290965	0.67905	0.925097	no	MSI2_KD_Poly	MSI2_C_Poly	OK	18.3239	21.6463	0.24039	0.462764	0.5102	0.789969	no
BTG2	chr1:203274663-203278729	MSI2_KD_Total	MSI2_C_Total	OK	30.4337	31.6388	0.0560264	0.105618	0.87675	0.995607	no	MSI2_KD_Poly	MSI2_C_Poly	OK	61.5627	71.5101	0.216091	0.445609	0.5181	0.797574	no
BTG3	chr21:18965967-18985268	MSI2_KD_Total	MSI2_C_Total	OK	19.7744	22.2506	0.170215	0.278869	0.7015	0.93808	no	MSI2_KD_Poly	MSI2_C_Poly	OK	14.8535	12.5657	-0.241319	-0.369897	0.6067	0.874731	no
BTG4	chr11:111338255-111383079	MSI2_KD_Total	MSI2_C_Total	NOTEST	0	0	0	0	1	1	no	MSI2_KD_Poly	MSI2_C_Poly	NOTEST	0	0	0	0	1	1	no
BTK	chrX:100604434-100645784	MSI2_KD_Total	MSI2_C_Total	OK	21.0681	20.1455	-0.0646072	-0.11897	0.8661	0.994432	no	MSI2_KD_Poly	MSI2_C_Poly	OK	8.41301	8.31627	-0.0166861	-0.0260807	0.97205	0.998635	no
BTLA	chr3:112182812-112218408	MSI2_KD_Total	MSI2_C_Total	NOTEST	0	0	0	0	1	1	no	MSI2_KD_Poly	MSI2_C_Poly	NOTEST	0	0	0	0	1	1	no
BTN1A1	chr6:26501494-26510652	MSI2_KD_Total	MSI2_C_Total	NOTEST	0.471103	0.38002	-0.309969	0	1	1	no	MSI2_KD_Poly	MSI2_C_Poly	NOTEST	0.431098	0.399164	-0.111033	0	1	1	no
BTN2A1	chr6:26458131-26482737	MSI2_KD_Total	MSI2_C_Total	OK	9.55832	9.23677	-0.0493686	-0.0822984	0.906	0.997494	no	MSI2_KD_Poly	MSI2_C_Poly	OK	6.95277	4.93644	-0.494118	-0.747681	0.2903	0.542883	no
BTN2A2	chr6:26383323-26395100	MSI2_KD_Total	MSI2_C_Total	OK	7.31462	7.22033	-0.0187182	-0.0277787	0.96805	0.998635	no	MSI2_KD_Poly	MSI2_C_Poly	OK	5.45962	5.07126	-0.106456	-0.139639	0.84495	0.991117	no
BTN2A3P	chr6:26421618-26430816	MSI2_KD_Total	MSI2_C_Total	OK	1.51398	1.78223	0.235333	0.23164	0.73635	0.955565	no	MSI2_KD_Poly	MSI2_C_Poly	OK	0.959585	0.738279	-0.378244	-0.324306	0.6302	0.892213	no
BTN3A1	chr6:26402464-26415444	MSI2_KD_Total	MSI2_C_Total	OK	3.65142	4.07881	0.159691	0.21473	0.76745	0.968052	no	MSI2_KD_Poly	MSI2_C_Poly	OK	2.60597	2.14967	-0.277702	-0.325076	0.6561	0.910405	no
BTN3A2	chr6:26365386-26378548	MSI2_KD_Total	MSI2_C_Total	OK	2.76258	3.29205	0.252972	0.306972	0.68075	0.926202	no	MSI2_KD_Poly	MSI2_C_Poly	OK	2.84404	2.61867	-0.119107	-0.153267	0.8361	0.989158	no
BTN3A3	chr6:26440699-26453643	MSI2_KD_Total	MSI2_C_Total	OK	0.747755	0.847877	0.18129	0.155034	0.8473	0.991645	no	MSI2_KD_Poly	MSI2_C_Poly	NOTEST	0.389318	0.297868	-0.386276	0	1	1	no
BTNL10	chr1:228698059-228699989	MSI2_KD_Total	MSI2_C_Total	NOTEST	0.249558	0.290117	0.21726	0	1	1	no	MSI2_KD_Poly	MSI2_C_Poly	NOTEST	0.415244	0.209032	-0.990235	0	1	1	no
BTNL2	chr6_ssto_hap7:3705728-3722355	MSI2_KD_Total	MSI2_C_Total	NOTEST	0	0	0	0	1	1	no	MSI2_KD_Poly	MSI2_C_Poly	NOTEST	0	0	0	0	1	1	no
BTNL3	chr5:180415844-180433727	MSI2_KD_Total	MSI2_C_Total	NOTEST	0.1948	0.275686	0.501029	0	1	1	no	MSI2_KD_Poly	MSI2_C_Poly	NOTEST	0.141224	0.212136	0.587003	0	1	1	no
BTNL8	chr5:180326076-180377906	MSI2_KD_Total	MSI2_C_Total	NOTEST	0.117069	0.0655957	-0.835682	0	1	1	no	MSI2_KD_Poly	MSI2_C_Poly	NOTEST	0.0527867	0.107322	1.0237	0	1	1	no
BTNL9	chr5:180467224-180488523	MSI2_KD_Total	MSI2_C_Total	OK	15.2115	14.8046	-0.0391166	-0.0574277	0.93505	0.99825	no	MSI2_KD_Poly	MSI2_C_Poly	OK	11.3729	6.89682	-0.721593	-0.935235	0.17985	0.387067	no
BTRC	chr10:103113789-103317078	MSI2_KD_Total	MSI2_C_Total	OK	6.63857	6.40272	-0.052188	-0.0881353	0.90015	0.997038	no	MSI2_KD_Poly	MSI2_C_Poly	OK	2.68627	2.15286	-0.319351	-0.444967	0.5302	0.809334	no
BUB1	chr2:111395274-111435684	MSI2_KD_Total	MSI2_C_Total	OK	96.9311	108.683	0.165095	0.338959	0.6266	0.889483	no	MSI2_KD_Poly	MSI2_C_Poly	OK	17.9402	14.6052	-0.296719	-0.52791	0.4564	0.735865	no
BUB1B	chr15:40453209-40569688	MSI2_KD_Total	MSI2_C_Total	OK	46.9349	47.6029	0.0203895	0.0413656	0.951	0.99825	no	MSI2_KD_Poly	MSI2_C_Poly	OK	8.35983	5.61395	-0.574457	-0.594642	0.3773	0.64938	no
BUB3	chr10:124913759-124924886	MSI2_KD_Total	MSI2_C_Total	OK	101.956	99.0567	-0.0416174	-0.0839284	0.90635	0.997516	no	MSI2_KD_Poly	MSI2_C_Poly	OK	77.0814	80.7768	0.0675583	0.133219	0.84995	0.992338	no
BUD13	chr11:116618885-116643714	MSI2_KD_Total	MSI2_C_Total	OK	12.057	12.373	0.0373232	0.0622731	0.93135	0.998098	no	MSI2_KD_Poly	MSI2_C_Poly	OK	11.1489	10.9906	-0.0206366	-0.0337615	0.9614	0.99825	no
BUD31	chr7:99006600-99063824	MSI2_KD_Total	MSI2_C_Total	OK	85.2876	85.6592	0.00627266	0.00798405	0.99055	0.999125	no	MSI2_KD_Poly	MSI2_C_Poly	OK	232.047	244.305	0.0742686	0.0878415	0.9004	0.997038	no
BVES	chr6:105544698-105585049	MSI2_KD_Total	MSI2_C_Total	NOTEST	0.311143	0.486245	0.644105	0	1	1	no	MSI2_KD_Poly	MSI2_C_Poly	NOTEST	0.168178	0.148215	-0.182298	0	1	1	no
BVES-AS1	chr6:105585561-105627858	MSI2_KD_Total	MSI2_C_Total	NOTEST	0.0250599	0.109103	2.12224	0	1	1	no	MSI2_KD_Poly	MSI2_C_Poly	NOTEST	0.0112495	0.0113573	0.0137643	0	1	1	no
BYSL	chr6:41888964-41900784	MSI2_KD_Total	MSI2_C_Total	OK	23.6042	22.9789	-0.0387322	-0.0658974	0.9224	0.997704	no	MSI2_KD_Poly	MSI2_C_Poly	OK	35.4514	55.7348	0.652735	1.20445	0.09155	0.231633	no
BZRAP1	chr17:56378587-56494943	MSI2_KD_Total	MSI2_C_Total	NOTEST	0.153473	0.18258	0.250539	0	1	1	no	MSI2_KD_Poly	MSI2_C_Poly	NOTEST	0.095894	0.121514	0.341612	0	1	1	no
BZRAP1-AS1	chr17:56378587-56494943	MSI2_KD_Total	MSI2_C_Total	OK	4.19999	3.45944	-0.279849	-0.156255	0.8565	0.993167	no	MSI2_KD_Poly	MSI2_C_Poly	OK	12.2121	14.8852	0.285562	0.169588	0.79835	0.979076	no
BZW1	chr2:201560445-201688569	MSI2_KD_Total	MSI2_C_Total	OK	65.8794	72.439	0.136939	0.248248	0.7216	0.947909	no	MSI2_KD_Poly	MSI2_C_Poly	OK	33.4469	26.6308	-0.328774	-0.556546	0.42675	0.704428	no
BZW2	chr7:16685758-16746148	MSI2_KD_Total	MSI2_C_Total	OK	141.916	144.869	0.0297116	0.0623804	0.92735	0.997955	no	MSI2_KD_Poly	MSI2_C_Poly	OK	171.061	186.015	0.120907	0.255444	0.71875	0.946452	no
C10orf10	chr10:45455218-45500777	MSI2_KD_Total	MSI2_C_Total	OK	0.934519	0.785243	-0.251086	-0.0670165	0.9168	0.997704	no	MSI2_KD_Poly	MSI2_C_Poly	OK	2.42735	3.77351	0.636526	0.363161	0.59515	0.865998	no
C10orf105	chr10:73156690-73575704	MSI2_KD_Total	MSI2_C_Total	NOTEST	0.016021	0.0221803	0.469311	0	1	1	no	MSI2_KD_Poly	MSI2_C_Poly	NOTEST	0.0269259	0.0616347	1.19475	0	1	1	no
C10orf107	chr10:63422718-63526091	MSI2_KD_Total	MSI2_C_Total	OK	3.21063	3.4085	0.0862788	0.077084	0.9143	0.997704	no	MSI2_KD_Poly	MSI2_C_Poly	OK	4.77849	3.84283	-0.314388	-0.307603	0.6509	0.906955	no
C10orf11	chr10:77191403-78317133	MSI2_KD_Total	MSI2_C_Total	NOTEST	0.0305483	0.0359945	0.236683	0	1	1	no	MSI2_KD_Poly	MSI2_C_Poly	NOTEST	0.137618	0.206179	0.583233	0	1	1	no
C10orf111	chr10:15137383-15146256	MSI2_KD_Total	MSI2_C_Total	NOTEST	0.0446458	0.141751	1.66676	0	1	1	no	MSI2_KD_Poly	MSI2_C_Poly	NOTEST	0.0928985	0.132877	0.51637	0	1	1	no
C10orf113	chr10:21068902-21463852	MSI2_KD_Total	MSI2_C_Total	NOTEST	0.056598	0	#NAME?	0	1	1	no	MSI2_KD_Poly	MSI2_C_Poly	NOTEST	0	0	0	0	1	1	no
C10orf12	chr10:98741040-98745585	MSI2_KD_Total	MSI2_C_Total	OK	4.32436	4.80887	0.153211	0.241645	0.73005	0.952463	no	MSI2_KD_Poly	MSI2_C_Poly	OK	0.874495	0.59999	-0.543512	-0.531969	0.4387	0.716845	no
C10orf120	chr10:124457224-124459338	MSI2_KD_Total	MSI2_C_Total	NOTEST	0	0	0	0	1	1	no	MSI2_KD_Poly	MSI2_C_Poly	NOTEST	0	0	0	0	1	1	no
C10orf126	chr10:29135336-29170826	MSI2_KD_Total	MSI2_C_Total	NOTEST	0.100317	0.112606	0.166718	0	1	1	no	MSI2_KD_Poly	MSI2_C_Poly	NOTEST	0.0638005	0.00853475	-2.90215	0	1	1	no
C10orf128	chr10:50362768-50396445	MSI2_KD_Total	MSI2_C_Total	OK	59.3193	60.0847	0.0184958	0.0340084	0.96	0.99825	no	MSI2_KD_Poly	MSI2_C_Poly	OK	112.79	128.771	0.191163	0.373639	0.5919	0.863406	no
C10orf131	chr10:97471535-97849992	MSI2_KD_Total	MSI2_C_Total	NOTEST	0.0799713	0.0511361	-0.645139	0	1	1	no	MSI2_KD_Poly	MSI2_C_Poly	NOTEST	0.213327	0.111941	-0.930329	0	1	1	no
C10orf142	chr10:44788197-44790097	MSI2_KD_Total	MSI2_C_Total	NOTEST	0	0	0	0	1	1	no	MSI2_KD_Poly	MSI2_C_Poly	NOTEST	0	0	0	0	1	1	no
C10orf2	chr10:102747292-102754158	MSI2_KD_Total	MSI2_C_Total	OK	8.94615	9.55636	0.095195	0.143111	0.83675	0.989201	no	MSI2_KD_Poly	MSI2_C_Poly	OK	11.442	13.2218	0.208585	0.310445	0.66165	0.914116	no
C10orf25	chr10:45455218-45500777	MSI2_KD_Total	MSI2_C_Total	NOTEST	0.268779	0.160231	-0.746263	0	1	1	no	MSI2_KD_Poly	MSI2_C_Poly	NOTEST	0.349331	0.37675	0.109014	0	1	1	no
C10orf32	chr10:104613966-104661655	MSI2_KD_Total	MSI2_C_Total	OK	4.91692	5.30827	0.110485	0.128159	0.85795	0.993595	no	MSI2_KD_Poly	MSI2_C_Poly	OK	4.52025	3.99914	-0.176711	-0.202337	0.78075	0.97298	no
C10orf32-ASMT	chr10:104613966-104661655	MSI2_KD_Total	MSI2_C_Total	NOTEST	0.0818677	0.0777659	-0.074157	0	1	1	no	MSI2_KD_Poly	MSI2_C_Poly	NOTEST	0.0695849	0.0531484	-0.388747	0	1	1	no
C10orf35	chr10:71390002-71393355	MSI2_KD_Total	MSI2_C_Total	OK	6.29213	6.34274	0.0115573	0.0116046	0.987	0.998892	no	MSI2_KD_Poly	MSI2_C_Poly	OK	25.4645	40.1426	0.656648	1.02391	0.13795	0.317541	no
C10orf53	chr10:50887683-50916956	MSI2_KD_Total	MSI2_C_Total	NOTEST	0	0	0	0	1	1	no	MSI2_KD_Poly	MSI2_C_Poly	NOTEST	0	0	0	0	1	1	no
C10orf54	chr10:73156690-73575704	MSI2_KD_Total	MSI2_C_Total	OK	3.3738	3.19683	-0.0777343	-0.0986744	0.89	0.996224	no	MSI2_KD_Poly	MSI2_C_Poly	OK	9.7024	11.6491	0.263809	0.414334	0.55335	0.830854	no
C10orf55	chr10:75669726-75682535	MSI2_KD_Total	MSI2_C_Total	NOTEST	0.146506	0.0737846	-0.989572	0	1	1	no	MSI2_KD_Poly	MSI2_C_Poly	NOTEST	0.25347	0.298429	0.23557	0	1	1	no
C10orf62	chr10:99344101-99372555	MSI2_KD_Total	MSI2_C_Total	NOTEST	0	0	0	0	1	1	no	MSI2_KD_Poly	MSI2_C_Poly	NOTEST	0	0	0	0	1	1	no
C10orf67	chr10:23605519-23633772	MSI2_KD_Total	MSI2_C_Total	NOTEST	0	0	0	0	1	1	no	MSI2_KD_Poly	MSI2_C_Poly	NOTEST	0	0	0	0	1	1	no
C10orf71	chr10:50507186-50535537	MSI2_KD_Total	MSI2_C_Total	OK	1.87316	1.60743	-0.220715	-0.27862	0.69345	0.933413	no	MSI2_KD_Poly	MSI2_C_Poly	NOTEST	0.459057	0.371992	-0.303402	0	1	1	no
C10orf71-AS1	chr10:50504327-50506938	MSI2_KD_Total	MSI2_C_Total	NOTEST	0.422654	0.233179	-0.85804	0	1	1	no	MSI2_KD_Poly	MSI2_C_Poly	OK	0.803676	0.794928	-0.01579	-0.0103321	0.97045	0.998635	no
C10orf76	chr10:103605355-103815932	MSI2_KD_Total	MSI2_C_Total	NOTEST	0.0061277	0.0326396	2.41321	0	1	1	no	MSI2_KD_Poly	MSI2_C_Poly	NOTEST	0.0112366	0	#NAME?	0	1	1	no
C10orf82	chr10:118423206-118429481	MSI2_KD_Total	MSI2_C_Total	NOTEST	0	0	0	0	1	1	no	MSI2_KD_Poly	MSI2_C_Poly	NOTEST	0	0	0	0	1	1	no
C10orf88	chr10:124690418-124713919	MSI2_KD_Total	MSI2_C_Total	OK	6.24633	6.63998	0.0881702	0.125861	0.8614	0.99413	no	MSI2_KD_Poly	MSI2_C_Poly	OK	2.73375	1.89705	-0.527126	-0.551564	0.44365	0.722202	no
C10orf90	chr10:128113573-128210010	MSI2_KD_Total	MSI2_C_Total	NOTEST	0	0	0	0	1	1	no	MSI2_KD_Poly	MSI2_C_Poly	NOTEST	0	0	0	0	1	1	no
C10orf91	chr10:134258713-134261825	MSI2_KD_Total	MSI2_C_Total	NOTEST	0.519762	0.304103	-0.773292	0	1	1	no	MSI2_KD_Poly	MSI2_C_Poly	OK	1.65524	1.97248	0.252972	0.176269	0.7957	0.977943	no
C10orf95	chr10:104209573-104216050	MSI2_KD_Total	MSI2_C_Total	OK	1.05521	1.15405	0.129176	0.0335422	0.94435	0.99825	no	MSI2_KD_Poly	MSI2_C_Poly	OK	0.888292	1.009	0.183822	0.0375787	0.92645	0.997871	no
C10orf99	chr10:85933553-85945050	MSI2_KD_Total	MSI2_C_Total	NOTEST	0	0	0	0	1	1	no	MSI2_KD_Poly	MSI2_C_Poly	NOTEST	0	0	0	0	1	1	no
C11orf1	chr11:111744779-111754797	MSI2_KD_Total	MSI2_C_Total	OK	13.3514	9.6991	-0.461067	-0.563618	0.4096	0.685686	no	MSI2_KD_Poly	MSI2_C_Poly	OK	21.0926	16.7292	-0.334372	-0.479466	0.49975	0.780106	no
C11orf16	chr11:8932700-8954553	MSI2_KD_Total	MSI2_C_Total	NOTEST	0.0318303	0.0295695	-0.10629	0	1	1	no	MSI2_KD_Poly	MSI2_C_Poly	NOTEST	0.0209852	0.0677496	1.69084	0	1	1	no
C11orf21	chr11:2317506-2323143	MSI2_KD_Total	MSI2_C_Total	OK	11.9663	11.1614	-0.100464	-0.148181	0.84055	0.990264	no	MSI2_KD_Poly	MSI2_C_Poly	OK	22.1881	24.7804	0.159413	0.268654	0.70975	0.942073	no
C11orf24	chr11:68028802-68039469	MSI2_KD_Total	MSI2_C_Total	OK	20.124	17.8911	-0.16968	-0.236465	0.73255	0.953831	no	MSI2_KD_Poly	MSI2_C_Poly	OK	62.9119	67.773	0.107379	0.182391	0.7946	0.977559	no
C11orf30	chr11:76156068-76263943	MSI2_KD_Total	MSI2_C_Total	OK	10.442	11.1714	0.0974198	0.185013	0.792	0.976896	no	MSI2_KD_Poly	MSI2_C_Poly	OK	3.72135	1.9594	-0.925413	-1.3887	0.04955	0.141874	no
C11orf31	chr11:57479994-57586652	MSI2_KD_Total	MSI2_C_Total	OK	38.6704	36.0459	-0.101396	-0.0507568	0.94185	0.99825	no	MSI2_KD_Poly	MSI2_C_Poly	OK	155.278	224.427	0.531391	0.599851	0.40375	0.679222	no
C11orf39	chr11:131240370-132206716	MSI2_KD_Total	MSI2_C_Total	NOTEST	0	0	0	0	1	1	no	MSI2_KD_Poly	MSI2_C_Poly	NOTEST	0	0	0	0	1	1	no
C11orf40	chr11:4592652-4599050	MSI2_KD_Total	MSI2_C_Total	NOTEST	0	0	0	0	1	1	no	MSI2_KD_Poly	MSI2_C_Poly	NOTEST	0	0	0	0	1	1	no
C11orf42	chr11:6226797-6232365	MSI2_KD_Total	MSI2_C_Total	NOTEST	0.096558	0.0551618	-0.807726	0	1	1	no	MSI2_KD_Poly	MSI2_C_Poly	NOTEST	0.0245139	0.0546761	1.15731	0	1	1	no
C11orf44	chr11:130542850-130587247	MSI2_KD_Total	MSI2_C_Total	NOTEST	0	0	0	0	1	1	no	MSI2_KD_Poly	MSI2_C_Poly	NOTEST	0	0	0	0	1	1	no
C11orf45	chr11:128761312-128787951	MSI2_KD_Total	MSI2_C_Total	NOTEST	0.120847	0.133316	0.14167	0	1	1	no	MSI2_KD_Poly	MSI2_C_Poly	NOTEST	0.194665	0.230798	0.245635	0	1	1	no
C11orf49	chr11:46958239-47198676	MSI2_KD_Total	MSI2_C_Total	OK	8.67512	9.18163	0.0818664	0.0533545	0.9441	0.99825	no	MSI2_KD_Poly	MSI2_C_Poly	OK	20.2356	26.294	0.377841	0.309815	0.68605	0.9295	no
C11orf52	chr11:111779343-111797595	MSI2_KD_Total	MSI2_C_Total	NOTEST	0	0	0	0	1	1	no	MSI2_KD_Poly	MSI2_C_Poly	NOTEST	0	0	0	0	1	1	no
C11orf53	chr11:111126706-111157129	MSI2_KD_Total	MSI2_C_Total	NOTEST	0.0253277	0	#NAME?	0	1	1	no	MSI2_KD_Poly	MSI2_C_Poly	NOTEST	0	0	0	0	1	1	no
C11orf54	chr11:93474759-93496268	MSI2_KD_Total	MSI2_C_Total	OK	22.1852	24.3269	0.132958	0.241832	0.73585	0.955314	no	MSI2_KD_Poly	MSI2_C_Poly	OK	6.35328	5.11125	-0.313824	-0.418589	0.5624	0.838933	no
C11orf57	chr11:111944967-111957522	MSI2_KD_Total	MSI2_C_Total	OK	24.8071	23.6604	-0.0682785	-0.121963	0.8648	0.994299	no	MSI2_KD_Poly	MSI2_C_Poly	OK	17.1765	11.6447	-0.560765	-0.719124	0.3303	0.594116	no
C11orf58	chr11:16760147-16779901	MSI2_KD_Total	MSI2_C_Total	OK	48.3623	48.8366	0.0140804	0.0291305	0.96845	0.998635	no	MSI2_KD_Poly	MSI2_C_Poly	OK	55.3257	46.1733	-0.260891	-0.540479	0.4305	0.708494	no
C11orf63	chr11:122753235-122830430	MSI2_KD_Total	MSI2_C_Total	OK	1.76739	1.61663	-0.128635	-0.116161	0.87675	0.995607	no	MSI2_KD_Poly	MSI2_C_Poly	OK	1.7948	1.46522	-0.292709	-0.267415	0.7188	0.94647	no
C11orf65	chr11:108253726-108338258	MSI2_KD_Total	MSI2_C_Total	OK	1.21776	1.03914	-0.228845	-0.162096	0.824	0.986839	no	MSI2_KD_Poly	MSI2_C_Poly	OK	0.8928	0.348996	-1.35513	-0.928245	0.2079	0.429708	no
C11orf68	chr11:65684282-65686531	MSI2_KD_Total	MSI2_C_Total	OK	14.6264	12.5315	-0.223017	-0.310581	0.653	0.908295	no	MSI2_KD_Poly	MSI2_C_Poly	OK	58.3287	80.1036	0.457661	0.889501	0.21035	0.433328	no
C11orf70	chr11:101918168-101955291	MSI2_KD_Total	MSI2_C_Total	NOTEST	0.0108793	0	#NAME?	0	1	1	no	MSI2_KD_Poly	MSI2_C_Poly	NOTEST	0	0	0	0	1	1	no
C11orf71	chr11:114262169-114281332	MSI2_KD_Total	MSI2_C_Total	OK	9.58612	9.41338	-0.0262341	-0.0204188	0.97695	0.998727	no	MSI2_KD_Poly	MSI2_C_Poly	OK	15.4957	19.5212	0.333169	0.336934	0.6277	0.890237	no
C11orf72	chr11:67370350-67374177	MSI2_KD_Total	MSI2_C_Total	NOTEST	0.287897	0.238466	-0.271767	0	1	1	no	MSI2_KD_Poly	MSI2_C_Poly	OK	0.925833	0.997205	0.107139	0.0888484	0.8902	0.996224	no
C11orf73	chr11:86013252-86056985	MSI2_KD_Total	MSI2_C_Total	OK	22.1652	24.1934	0.126317	0.185209	0.79595	0.977973	no	MSI2_KD_Poly	MSI2_C_Poly	OK	74.1321	100.693	0.441798	0.829845	0.23175	0.464671	no
C11orf74	chr11:36613492-36680841	MSI2_KD_Total	MSI2_C_Total	OK	16.7824	16.3816	-0.0348704	-0.0454379	0.9517	0.99825	no	MSI2_KD_Poly	MSI2_C_Poly	OK	22.4571	15.4011	-0.544138	-0.73602	0.32495	0.58771	no
C11orf80	chr11:66512206-66614003	MSI2_KD_Total	MSI2_C_Total	OK	5.54926	5.66855	0.0306837	0.0293452	0.9663	0.998635	no	MSI2_KD_Poly	MSI2_C_Poly	OK	10.5455	13.5315	0.359692	0.37472	0.5991	0.869077	no
C11orf84	chr11:63580845-63595190	MSI2_KD_Total	MSI2_C_Total	OK	12.3992	11.6567	-0.0890966	-0.134851	0.84725	0.991645	no	MSI2_KD_Poly	MSI2_C_Poly	OK	48.2726	63.3145	0.391333	0.791314	0.2696	0.515741	no
C11orf85	chr11:64705701-64739563	MSI2_KD_Total	MSI2_C_Total	NOTEST	0.157101	0.27325	0.79853	0	1	1	no	MSI2_KD_Poly	MSI2_C_Poly	NOTEST	0.363008	0.360216	-0.011138	0	1	1	no
C11orf86	chr11:66742753-66744479	MSI2_KD_Total	MSI2_C_Total	NOTEST	0	0	0	0	1	1	no	MSI2_KD_Poly	MSI2_C_Poly	NOTEST	0.0279919	0.0284346	0.0226359	0	1	1	no
C11orf87	chr11:109292845-109299893	MSI2_KD_Total	MSI2_C_Total	NOTEST	0.0866253	0.098509	0.185468	0	1	1	no	MSI2_KD_Poly	MSI2_C_Poly	NOTEST	0.0395606	0.0370415	-0.0949232	0	1	1	no
C11orf88	chr11:111385509-111407756	MSI2_KD_Total	MSI2_C_Total	NOTEST	0	0	0	0	1	1	no	MSI2_KD_Poly	MSI2_C_Poly	NOTEST	0	0	0	0	1	1	no
C11orf91	chr11:33719653-33722286	MSI2_KD_Total	MSI2_C_Total	NOTEST	0	0.05123	inf	0	1	1	no	MSI2_KD_Poly	MSI2_C_Poly	NOTEST	0	0.144158	inf	0	1	1	no
C11orf94	chr11:45928085-45928833	MSI2_KD_Total	MSI2_C_Total	NOTEST	0.366053	0.350317	-0.0633891	0	1	1	no	MSI2_KD_Poly	MSI2_C_Poly	OK	0.864304	1.01561	0.232738	0.109557	0.88035	0.995877	no
C11orf95	chr11:63527363-63536113	MSI2_KD_Total	MSI2_C_Total	OK	3.32296	3.62196	0.1243	0.168055	0.8083	0.98271	no	MSI2_KD_Poly	MSI2_C_Poly	OK	4.41513	5.01509	0.18382	0.279219	0.6836	0.927997	no
C11orf96	chr11:43964105-43965433	MSI2_KD_Total	MSI2_C_Total	OK	2.23998	3.41334	0.6077	0.401376	0.5382	0.816842	no	MSI2_KD_Poly	MSI2_C_Poly	OK	8.13172	14.1197	0.796073	0.926916	0.22135	0.44943	no
C11orf97	chr11:94245694-94265289	MSI2_KD_Total	MSI2_C_Total	NOTEST	0	0	0	0	1	1	no	MSI2_KD_Poly	MSI2_C_Poly	NOTEST	0	0	0	0	1	1	no
C11orf98	chr11:62430288-62441162	MSI2_KD_Total	MSI2_C_Total	OK	68.5981	67.5745	-0.0216905	-0.0329849	0.9652	0.998522	no	MSI2_KD_Poly	MSI2_C_Poly	OK	229.857	296.3	0.366321	0.673296	0.3345	0.599204	no
C12orf10	chr12:53693469-53700965	MSI2_KD_Total	MSI2_C_Total	OK	0.824908	0.554372	-0.573379	-0.396062	0.57535	0.849725	no	MSI2_KD_Poly	MSI2_C_Poly	OK	0.730637	0.967853	0.405633	0.237289	0.74125	0.95728	no
C12orf29	chr12:88429267-88535993	MSI2_KD_Total	MSI2_C_Total	OK	25.2593	23.169	-0.124622	-0.163756	0.8178	0.985891	no	MSI2_KD_Poly	MSI2_C_Poly	OK	11.9544	8.80219	-0.441604	-0.637389	0.3603	0.629473	no
C12orf4	chr12:4596895-4647674	MSI2_KD_Total	MSI2_C_Total	OK	7.61831	6.74868	-0.174865	-0.280485	0.6902	0.931652	no	MSI2_KD_Poly	MSI2_C_Poly	OK	2.46928	1.22632	-1.00976	-1.09781	0.13735	0.316514	no
C12orf40	chr12:40019971-40115720	MSI2_KD_Total	MSI2_C_Total	OK	3.51509	4.11699	0.228028	0.270026	0.7087	0.941686	no	MSI2_KD_Poly	MSI2_C_Poly	OK	0.96502	0.594924	-0.697853	-0.483472	0.47745	0.757698	no
C12orf42	chr12:103631368-103889788	MSI2_KD_Total	MSI2_C_Total	NOTEST	0	0	0	0	1	1	no	MSI2_KD_Poly	MSI2_C_Poly	NOTEST	0	0.0492342	inf	0	1	1	no
[truncated: 24,239 more rows]
